# Supplementary material for: Cullin-RING ligases employ geometrically optimized catalytic partners for substrate targeting
Source: Mol Cell. Author manuscript; Available in PMC 2024 Apr 6. (PMC10997478; doi:10.1016/j.molcel.2024.01.022)
Supplement: MMC5 [file NIHMS1965369-supplement-MMC5.xlsx]

## Sheet: UBE2R1
NIH-3T3	MRC5	T47D	MCF7	HCC1954	MDAMB231	MDAMB468	AU565	A172	EW16	Hap1	HT29	SHSY5Y	U2-OS
		0.292706	1.82797	0.535998	1.36007	0.259339	0.862892	1.36445	1.07222	2.37204	0.544758	0.491508	1.61857
0.934443	1.22876	0.932265	1.01386	0.237228	1.27436	1.04335	0.509011	1.67582	1.10397	2.12967	1.0793	0.437611	0.58131
0.583144	1.88123	1.02101	1.50078	0.406979	1.09807	0.962589	0.480368	1.14671	1.34583	1.40451	0.707682	0.728512	0.768995
0.452589	0.334502	0.211728	0.771598	0.718123	1.61661	1.25603	0.828737	1.34888	2.58434	2.11132	0.648094	0.615491	1.17564
1.02674	1.02266	0.799302	1.19262	0.526653	1.04183	0.935799	0.788478	1.07224	1.35234	2.55572	0.686574	0.631814	0.767365

## Sheet: UBE2R2
NIH-3T3	MRC5	T47D	MCF7	HCC1954	MDAMB231	MDAMB468	AU565	A172	EW16	Hap1	HT29	SHSY5Y	U2-OS
		0.503611	1.18308	0.802549	1.14941	0.282618	0.892013	1.10338	1.65199	1.93766	0.495273	0.775582	1.82646
0.0481234	0.133569	1.00933	0.382036	1.48216	0.918294	0.328287	0.266905	1.2524	2.22003	4.07629	1.87822	0.651108	0.861829
0.844304	0.809667	2.47364	2.22252	0.311999	0.659753	0.331417	1.12121	0.489214	1.31305	0.927699	0.883327	0.971642	0.727338
1.21213	0.321936	0.695452	0.54482	0.895909	0.724769	0.271388	1.43146	0.591045	2.66351	1.62268	1.44361	0.972787	1.53004
0.776016	0.306201	1.42249	0.833263	0.3515	0.647123	0.374385	0.640203	0.811394	1.0957	3.64693	0.534466	0.909045	1.98516
