# Supplementary material for: Cullin-RING ligases employ geometrically optimized catalytic partners for substrate targeting
Source: Mol Cell. Author manuscript; Available in PMC 2024 Apr 6. (PMC10997478; doi:10.1016/j.molcel.2024.01.022)
Supplement: MMC4 [file NIHMS1965369-supplement-MMC4.xlsx]

## Sheet: control versus UBE2R1-2
Protein	Condition Comparison	log2FC	SE	DF	pvalue	adj.pvalue	log10p	abslog2FC	Column cluster IDs (log2FC per Condition Comparison and Protein) - Embedded	Row cluster IDs (log2FC per Condition Comparison and Protein) - Embedded	Row cluster IDs (log2FC per Condition Comparison and Protein) - Embedded (2)	Column cluster IDs (log2FC per Condition Comparison and Protein) - Embedded (2)
ACSS3_HUMAN|Q9H6R3	CDC34AandB_DKO-WT	4.4174	1.17705	6.07287	0.00926864	0.313269	2.03298	4.4174
KR87P_HUMAN|A6NCN2	CDC34AandB_DKO-WT	4.04105	1.32033	7.07287	0.018075	0.38434	1.74292	4.04105
LRC58_HUMAN|Q96CX6	CDC34AandB_DKO-WT	3.99195	0.356234	9.07287	1.28606e-06	0.00322157	5.89074	3.99195
H0UI97_HUMAN|H0UI97	CDC34AandB_DKO-WT	3.10663	1.10384	9.07287	0.0200774	0.393974	1.69729	3.10663
RET7_HUMAN|Q96R05	CDC34AandB_DKO-WT	2.15963	1.06696	9.07287	0.0733811	0.562362	1.13442	2.15963
TAGL_HUMAN|Q01995	CDC34AandB_DKO-WT	2.09976	0.615575	9.07287	0.00764619	0.29347	2.11655	2.09976
FEM1C_HUMAN|Q96JP0	CDC34AandB_DKO-WT	1.88535	0.127812	9.07287	1.19694e-07	0.000599668	6.92193	1.88535
WSB1_HUMAN|Q9Y6I7	CDC34AandB_DKO-WT	1.79779	0.373035	9.07287	0.000926394	0.132974	3.0332	1.79779
3HAO_HUMAN|P46952	CDC34AandB_DKO-WT	1.71009	0.628624	9.07287	0.023427	0.406912	1.63028	1.71009
LXN_HUMAN|Q9BS40	CDC34AandB_DKO-WT	1.69228	2.06958	9.07287	0.434481	0.879381	0.36203	1.69228
PLD6_HUMAN|Q8N2A8	CDC34AandB_DKO-WT	1.62807	0.345021	9.07287	0.00106721	0.13536	2.97175	1.62807
TSYL4_HUMAN|Q9UJ04	CDC34AandB_DKO-WT	1.52583	0.150067	9.07287	2.92843e-06	0.00586857	5.53337	1.52583
OAS3_HUMAN|Q9Y6K5	CDC34AandB_DKO-WT	1.44135	0.606752	9.07287	0.0413198	0.490856	1.38384	1.44135
ABC3A_HUMAN|P31941	CDC34AandB_DKO-WT	1.44079	0.649031	9.07287	0.0533406	0.518905	1.27294	1.44079
HSPB8_HUMAN|Q9UJY1	CDC34AandB_DKO-WT	1.39597	0.524618	9.07287	0.0258319	0.425018	1.58784	1.39597
ARF_HUMAN|Q8N726	CDC34AandB_DKO-WT	1.3937	0.248079	9.07287	0.000317228	0.0826261	3.49863	1.3937
ANXA1_HUMAN|P04083	CDC34AandB_DKO-WT	1.36201	0.321507	9.07287	0.00214683	0.192065	2.6682	1.36201
ZFN2A_HUMAN|Q8N6M9	CDC34AandB_DKO-WT	1.35467	0.369043	9.07287	0.00507859	0.267823	2.29426	1.35467
TGFI1_HUMAN|O43294	CDC34AandB_DKO-WT	1.35045	0.413863	9.07287	0.00968711	0.315433	2.01381	1.35045
ANXA3_HUMAN|P12429	CDC34AandB_DKO-WT	1.34098	0.439402	9.07287	0.013626	0.35371	1.86563	1.34098
BEX1_HUMAN|Q9HBH7	CDC34AandB_DKO-WT	1.3191	0.348292	9.07287	0.00423783	0.263058	2.37286	1.3191
TRIM5_HUMAN|Q9C035	CDC34AandB_DKO-WT	1.31425	0.513654	9.07287	0.0305689	0.453107	1.51472	1.31425
CYR61_HUMAN|O00622	CDC34AandB_DKO-WT	1.30723	0.253464	9.07287	0.000582026	0.109521	3.23506	1.30723
BASP1_HUMAN|P80723	CDC34AandB_DKO-WT	1.30056	0.503108	9.07287	0.0292671	0.445479	1.53362	1.30056
SPRC_HUMAN|P09486	CDC34AandB_DKO-WT	1.24328	0.481805	9.07287	0.0294888	0.446076	1.53034	1.24328
CBPQ_HUMAN|Q9Y646	CDC34AandB_DKO-WT	1.23708	0.800756	9.07287	0.156503	0.692914	0.805479	1.23708
KLDC3_HUMAN|Q9BQ90	CDC34AandB_DKO-WT	1.21699	0.133536	9.07287	7.29098e-06	0.00811729	5.13721	1.21699
KLD10_HUMAN|Q6PID8	CDC34AandB_DKO-WT	1.20997	0.239717	9.07287	0.00067579	0.118797	3.17019	1.20997
ZER1_HUMAN|Q7Z7L7	CDC34AandB_DKO-WT	1.18539	0.103881	9.07287	1.10182e-06	0.00322157	5.95789	1.18539
RN187_HUMAN|Q5TA31	CDC34AandB_DKO-WT	1.14572	0.179361	9.07287	0.000122657	0.0472701	3.91131	1.14572
BEX2_HUMAN|Q9BXY8	CDC34AandB_DKO-WT	1.14363	0.355478	9.07287	0.0104286	0.321521	1.98178	1.14363
AINX_HUMAN|Q16352	CDC34AandB_DKO-WT	1.13423	0.420036	9.07287	0.0242121	0.414003	1.61597	1.13423
GALT3_HUMAN|Q14435	CDC34AandB_DKO-WT	1.13146	0.691047	9.07287	0.13572	0.666951	0.867357	1.13146
TRI44_HUMAN|Q96DX7	CDC34AandB_DKO-WT	1.12758	0.165654	9.07287	7.54693e-05	0.0444076	4.12223	1.12758
FXL14_HUMAN|Q8N1E6	CDC34AandB_DKO-WT	1.10579	0.169775	9.07287	0.000105815	0.0462215	3.97545	1.10579
CASP8_HUMAN|Q14790	CDC34AandB_DKO-WT	1.07449	0.653298	9.07287	0.134167	0.666951	0.872353	1.07449
LONF3_HUMAN|Q496Y0	CDC34AandB_DKO-WT	1.0702	0.525199	9.07287	0.0717821	0.558597	1.14398	1.0702
TRI56_HUMAN|Q9BRZ2	CDC34AandB_DKO-WT	1.045	0.634354	9.07287	0.133621	0.666951	0.874125	1.045
EMIL2_HUMAN|Q9BXX0	CDC34AandB_DKO-WT	1.04465	0.423776	9.07287	0.0356567	0.47378	1.44786	1.04465
GATA6_HUMAN|Q92908	CDC34AandB_DKO-WT	1.04266	0.449849	9.07287	0.0454315	0.503028	1.34264	1.04266
CP4X1_HUMAN|Q8N118	CDC34AandB_DKO-WT	1.03844	0.57382	9.07287	0.103517	0.613517	0.984988	1.03844
MAP2_HUMAN|P50579-2	CDC34AandB_DKO-WT	1.01997	0.275676	9.07287	0.00485331	0.264891	2.31396	1.01997
MAP2_HUMAN|P50579	CDC34AandB_DKO-WT	1.01886	0.242582	9.07287	0.00226569	0.199142	2.6448	1.01886
V9GZ17_HUMAN|V9GZ17	CDC34AandB_DKO-WT	1.00088	0.646175	9.07287	0.155537	0.692041	0.808167	1.00088
D6RIU0_HUMAN|D6RIU0	CDC34AandB_DKO-WT	1.00006	0.720782	9.07287	0.198432	0.730987	0.702389	1.00006
A0A087X1U6_HUMAN|A0A087X1U6	CDC34AandB_DKO-WT	0.995138	0.546303	9.07287	0.10158	0.613401	0.993192	0.995138
HACD1_HUMAN|B0YJ81	CDC34AandB_DKO-WT	0.980398	0.234644	9.07287	0.00234056	0.203934	2.63068	0.980398
K7EKP8_HUMAN|K7EKP8	CDC34AandB_DKO-WT	0.973387	0.294076	9.07287	0.00898441	0.30936	2.04651	0.973387
HTAI2_HUMAN|Q9BUP3	CDC34AandB_DKO-WT	0.963225	0.474406	9.07287	0.0726381	0.561145	1.13884	0.963225
CNN2_HUMAN|Q99439	CDC34AandB_DKO-WT	0.959806	0.104612	9.07287	6.89791e-06	0.00811729	5.16128	0.959806
CK052_HUMAN|Q96A22	CDC34AandB_DKO-WT	0.951721	0.483454	9.07287	0.0802677	0.572508	1.09546	0.951721
ALBU_HUMAN|P02768	CDC34AandB_DKO-WT	0.951255	0.647237	9.07287	0.175443	0.712958	0.755865	0.951255
KLDC2_HUMAN|Q9Y2U9	CDC34AandB_DKO-WT	0.942969	0.194619	9.07287	0.000893537	0.132974	3.04889	0.942969
CAH5B_HUMAN|Q9Y2D0	CDC34AandB_DKO-WT	0.934504	0.441475	9.07287	0.0631256	0.541791	1.19979	0.934504
CDN1A_HUMAN|P38936	CDC34AandB_DKO-WT	0.934355	0.646043	9.07287	0.181746	0.719093	0.740534	0.934355
EPIPL_HUMAN|P58107	CDC34AandB_DKO-WT	0.928047	0.499169	9.07287	0.0956731	0.607694	1.01921	0.928047
PARP4_HUMAN|Q9UKK3	CDC34AandB_DKO-WT	0.925868	0.146863	9.07287	0.000135463	0.0480614	3.86818	0.925868
FLNA_HUMAN|P21333	CDC34AandB_DKO-WT	0.917782	0.233727	9.07287	0.00342122	0.241413	2.46582	0.917782
KPCB_HUMAN|P05771	CDC34AandB_DKO-WT	0.910653	0.557825	9.07287	0.136736	0.668012	0.864118	0.910653
HNRPC_HUMAN|P07910-2	CDC34AandB_DKO-WT	0.904315	0.431301	9.07287	0.0652214	0.54258	1.18561	0.904315
CCNF_HUMAN|P41002	CDC34AandB_DKO-WT	0.903952	0.165781	9.07287	0.000393079	0.0915967	3.40552	0.903952
SE6L2_HUMAN|Q6UXD5	CDC34AandB_DKO-WT	0.899718	0.344864	9.07287	0.0281402	0.436983	1.55067	0.899718
IAH1_HUMAN|Q2TAA2	CDC34AandB_DKO-WT	0.899489	0.156126	9.07287	0.000264201	0.0769318	3.57807	0.899489
ISG15_HUMAN|P05161	CDC34AandB_DKO-WT	0.899084	0.646975	9.07287	0.19778	0.729661	0.703817	0.899084
LRP1B_HUMAN|Q9NZR2	CDC34AandB_DKO-WT	0.888928	1.07709	9.07287	0.430363	0.876437	0.366165	0.888928
TSYL1_HUMAN|Q9H0U9	CDC34AandB_DKO-WT	0.888208	0.203168	9.07287	0.0017583	0.177058	2.75491	0.888208
H2A2A_HUMAN|Q6FI13	CDC34AandB_DKO-WT	0.88405		3.07287				0.88405
ZY11A_HUMAN|Q6WRX3	CDC34AandB_DKO-WT	0.883042	0.272385	9.07287	0.0100218	0.317165	1.99906	0.883042
S10AA_HUMAN|P60903	CDC34AandB_DKO-WT	0.864918	0.271864	9.07287	0.0110467	0.331096	1.95677	0.864918
SCND1_HUMAN|P57086	CDC34AandB_DKO-WT	0.841028	0.164256	9.07287	0.000612093	0.109521	3.21318	0.841028
TIGD4_HUMAN|Q8IY51	CDC34AandB_DKO-WT	0.835501	0.771048	9.07287	0.306501	0.807272	0.513569	0.835501
FETUA_HUMAN|P02765	CDC34AandB_DKO-WT	0.834808	0.631415	9.07287	0.218487	0.752668	0.660574	0.834808
ABC3B_HUMAN|Q9UH17	CDC34AandB_DKO-WT	0.829623	0.547468	9.07287	0.163711	0.703167	0.785922	0.829623
WWTR1_HUMAN|Q9GZV5	CDC34AandB_DKO-WT	0.826191	0.14139	9.07287	0.000238242	0.0745996	3.62298	0.826191
ZY11B_HUMAN|Q9C0D3	CDC34AandB_DKO-WT	0.825731	0.16459	9.07287	0.000704668	0.119674	3.15202	0.825731
TTLL4_HUMAN|Q14679	CDC34AandB_DKO-WT	0.824069	0.207635	9.07287	0.00320863	0.233275	2.49368	0.824069
CASPA_HUMAN|Q92851	CDC34AandB_DKO-WT	0.820825	0.240302	9.07287	0.00758862	0.29347	2.11984	0.820825
HXB4_HUMAN|P17483	CDC34AandB_DKO-WT	0.817235	0.57442	9.07287	0.188279	0.724472	0.725199	0.817235
CDK9_HUMAN|P50750-2	CDC34AandB_DKO-WT	0.817106	0.516039	9.07287	0.147516	0.680819	0.831162	0.817106
FEM1B_HUMAN|Q9UK73	CDC34AandB_DKO-WT	0.811769	0.125207	9.07287	0.000109579	0.0462215	3.96027	0.811769
UN45A_HUMAN|Q9H3U1-2	CDC34AandB_DKO-WT	0.804867	0.231212	9.07287	0.00684222	0.29089	2.1648	0.804867
ZEP2_HUMAN|P31629	CDC34AandB_DKO-WT	0.801584	0.306661	9.07287	0.0279094	0.434519	1.55425	0.801584
RAB32_HUMAN|Q13637	CDC34AandB_DKO-WT	0.789988	0.2076	9.07287	0.00412173	0.261391	2.38492	0.789988
TBC30_HUMAN|Q9Y2I9	CDC34AandB_DKO-WT	0.787469	0.337353	9.07287	0.0442188	0.500081	1.35439	0.787469
BACH1_HUMAN|O14867	CDC34AandB_DKO-WT	0.786537	0.152271	9.07287	0.000575826	0.109521	3.23971	0.786537
ALKB7_HUMAN|Q9BT30	CDC34AandB_DKO-WT	0.786534	0.101032	9.07287	2.62624e-05	0.0219291	4.58067	0.786534
Q6FI91_HUMAN|Q6FI91	CDC34AandB_DKO-WT	0.772738	0.20595	9.07287	0.00447564	0.263799	2.34914	0.772738
J3QR07_HUMAN|J3QR07	CDC34AandB_DKO-WT	0.75898	0.313387	9.07287	0.0382869	0.482831	1.41695	0.75898
ZCC18_HUMAN|P0CG32	CDC34AandB_DKO-WT	0.757984	0.697686	9.07287	0.305311	0.807272	0.515258	0.757984
PCMD2_HUMAN|Q9NV79	CDC34AandB_DKO-WT	0.756465	0.0971632	9.07287	2.62485e-05	0.0219291	4.5809	0.756465
CAV1_HUMAN|Q03135	CDC34AandB_DKO-WT	0.755665	0.260342	9.07287	0.0173776	0.381781	1.76001	0.755665
MSX2_HUMAN|P35548	CDC34AandB_DKO-WT	0.753482	0.231139	9.07287	0.00973646	0.315726	2.0116	0.753482
FBX42_HUMAN|Q6P3S6	CDC34AandB_DKO-WT	0.749771	0.111698	9.07287	8.40351e-05	0.0444076	4.07554	0.749771
FBX38_HUMAN|Q6PIJ6	CDC34AandB_DKO-WT	0.748333	0.10191	9.07287	4.17692e-05	0.0321944	4.37914	0.748333
ERD23_HUMAN|O43731	CDC34AandB_DKO-WT	0.741876	0.340424	9.07287	0.0570062	0.530364	1.24408	0.741876
H0Y5C6_HUMAN|H0Y5C6	CDC34AandB_DKO-WT	0.73987	0.304084	9.07287	0.0375848	0.480357	1.42499	0.73987
PXDN_HUMAN|Q92626	CDC34AandB_DKO-WT	0.739104	0.218975	9.07287	0.00809441	0.300393	2.09181	0.739104
TIMP1_HUMAN|P01033	CDC34AandB_DKO-WT	0.738265	0.214295	9.07287	0.00724386	0.29089	2.14003	0.738265
MMAC_HUMAN|Q9Y4U1	CDC34AandB_DKO-WT	0.736783	0.157841	9.07287	0.00114703	0.140197	2.94042	0.736783
DSC3_HUMAN|Q14574	CDC34AandB_DKO-WT	0.736236	0.176778	9.07287	0.00238815	0.206287	2.62194	0.736236
DAPK3_HUMAN|O43293	CDC34AandB_DKO-WT	0.732806	0.117131	9.07287	0.000143485	0.0480614	3.84319	0.732806
PSRC1_HUMAN|Q6PGN9	CDC34AandB_DKO-WT	0.726798	0.206346	9.07287	0.00641144	0.285523	2.19304	0.726798
TPA_HUMAN|P00750	CDC34AandB_DKO-WT	0.726095	0.282522	9.07287	0.0299992	0.449051	1.52289	0.726095
TPM1_HUMAN|P09493-2	CDC34AandB_DKO-WT	0.725878	0.196733	9.07287	0.00493118	0.265937	2.30705	0.725878
K7EIR0_HUMAN|K7EIR0	CDC34AandB_DKO-WT	0.725647	0.176442	9.07287	0.00258186	0.212051	2.58807	0.725647
H0YES8_HUMAN|H0YES8	CDC34AandB_DKO-WT	0.72456	0.55607	9.07287	0.224671	0.758948	0.648453	0.72456
DEN1A_HUMAN|Q8TEH3-2	CDC34AandB_DKO-WT	0.723234	0.298686	9.07287	0.038317	0.482831	1.41661	0.723234
LMCD1_HUMAN|Q9NZU5	CDC34AandB_DKO-WT	0.721075	0.360849	9.07287	0.0765114	0.566626	1.11627	0.721075
CAN7_HUMAN|Q9Y6W3	CDC34AandB_DKO-WT	0.717571	0.234594	9.07287	0.013473	0.352479	1.87054	0.717571
LDHC_HUMAN|P07864	CDC34AandB_DKO-WT	0.716448	0.401902	9.07287	0.108054	0.620942	0.966358	0.716448
LGR4_HUMAN|Q9BXB1	CDC34AandB_DKO-WT	0.715182	0.228689	9.07287	0.0120562	0.340089	1.91879	0.715182
SYNEM_HUMAN|O15061	CDC34AandB_DKO-WT	0.707266	0.35308	9.07287	0.0759127	0.566626	1.11969	0.707266
GL8D2_HUMAN|Q9H1C3	CDC34AandB_DKO-WT	0.706799	0.103362	9.07287	7.28439e-05	0.0444076	4.13761	0.706799
RFLB_HUMAN|Q8N5W9	CDC34AandB_DKO-WT	0.705636	0.383904	9.07287	0.0989525	0.613401	1.00457	0.705636
FBX2_HUMAN|Q9UK22	CDC34AandB_DKO-WT	0.704445	0.333411	9.07287	0.0635313	0.541791	1.19701	0.704445
IN35_HUMAN|P80217	CDC34AandB_DKO-WT	0.696456	0.98437	9.07287	0.497017	0.899109	0.303628	0.696456
TSYL2_HUMAN|Q9H2G4	CDC34AandB_DKO-WT	0.694856	0.146229	9.07287	0.00101853	0.134789	2.99203	0.694856
TRI38_HUMAN|O00635	CDC34AandB_DKO-WT	0.692891	0.381266	9.07287	0.102268	0.613517	0.990262	0.692891
NFIP1_HUMAN|Q9BT67	CDC34AandB_DKO-WT	0.691817	0.126721	9.07287	0.000389655	0.0915967	3.40932	0.691817
FBX3_HUMAN|Q9UK99	CDC34AandB_DKO-WT	0.691514	0.0822572	9.07287	1.41318e-05	0.0141601	4.8498	0.691514
HGFA_HUMAN|Q04756	CDC34AandB_DKO-WT	0.687088	0.35841	9.07287	0.0872086	0.586518	1.05944	0.687088
GRIN1_HUMAN|Q7Z2K8	CDC34AandB_DKO-WT	0.684789	0.207306	9.07287	0.00908143	0.31163	2.04185	0.684789
ZN275_HUMAN|Q9NSD4	CDC34AandB_DKO-WT	0.68216	0.229098	9.07287	0.0153754	0.365941	1.81317	0.68216
NQO1_HUMAN|P15559	CDC34AandB_DKO-WT	0.681373	0.24052	9.07287	0.0194765	0.392704	1.71049	0.681373
H7C0R3_HUMAN|H7C0R3	CDC34AandB_DKO-WT	0.676348	0.318101	9.07287	0.0621632	0.540179	1.20647	0.676348
IFFO1_HUMAN|Q0D2I5-4	CDC34AandB_DKO-WT	0.672109	0.210031	9.07287	0.01072	0.323536	1.96981	0.672109
ASM_HUMAN|P17405	CDC34AandB_DKO-WT	0.67085	0.194237	9.07287	0.00714475	0.29089	2.14601	0.67085
APBP2_HUMAN|Q92624	CDC34AandB_DKO-WT	0.665861	0.124729	9.07287	0.000456864	0.0987082	3.34021	0.665861
COA4_HUMAN|Q9NYJ1	CDC34AandB_DKO-WT	0.664878	0.224863	9.07287	0.015905	0.369996	1.79847	0.664878
TRFE_HUMAN|P02787	CDC34AandB_DKO-WT	0.663439	0.390725	9.07287	0.123469	0.646535	0.908442	0.663439
K7ERV3_HUMAN|K7ERV3	CDC34AandB_DKO-WT	0.660507	0.370332	9.07287	0.107899	0.620636	0.966983	0.660507
B4DSA7_HUMAN|B4DSA7	CDC34AandB_DKO-WT	0.656727	0.150274	9.07287	0.00176237	0.177058	2.7539	0.656727
FINC_HUMAN|P02751	CDC34AandB_DKO-WT	0.656716	0.458687	9.07287	0.185755	0.722697	0.73106	0.656716
MSX1_HUMAN|P28360	CDC34AandB_DKO-WT	0.654086	0.225857	9.07287	0.0175654	0.38179	1.75534	0.654086
IP6K2_HUMAN|Q9UHH9	CDC34AandB_DKO-WT	0.653497	0.231654	9.07287	0.0198603	0.393974	1.70201	0.653497
A0A024RAL3_HUMAN|A0A024RAL3	CDC34AandB_DKO-WT	0.652173	0.140707	9.07287	0.00120202	0.141697	2.92009	0.652173
TRI14_HUMAN|Q14142	CDC34AandB_DKO-WT	0.646363	0.18613	9.07287	0.00693415	0.29089	2.15901	0.646363
PRR11_HUMAN|Q96HE9	CDC34AandB_DKO-WT	0.646068	0.148878	9.07287	0.00184335	0.179324	2.73439	0.646068
CS057_HUMAN|Q0VDD7	CDC34AandB_DKO-WT	0.643517	0.207891	9.07287	0.0126946	0.341163	1.89638	0.643517
DHRS2_HUMAN|Q13268	CDC34AandB_DKO-WT	0.640681	1.44318	9.07287	0.667486	0.940531	0.175558	0.640681
KCD17_HUMAN|Q8N5Z5	CDC34AandB_DKO-WT	0.638223	0.128185	9.07287	0.000742408	0.123982	3.12936	0.638223
TPM1_HUMAN|P09493-3	CDC34AandB_DKO-WT	0.636511	0.237883	9.07287	0.0252105	0.422607	1.59842	0.636511
M0R0T2_HUMAN|M0R0T2	CDC34AandB_DKO-WT	0.636285	0.319066	9.07287	0.0770153	0.568728	1.11342	0.636285
FZR1_HUMAN|Q9UM11	CDC34AandB_DKO-WT	0.635216	0.215462	9.07287	0.0161313	0.371697	1.79233	0.635216
SQOR_HUMAN|Q9Y6N5	CDC34AandB_DKO-WT	0.633407	0.385483	9.07287	0.134494	0.666951	0.871298	0.633407
ZRAB3_HUMAN|Q5FWF4	CDC34AandB_DKO-WT	0.630945	0.461131	9.07287	0.204156	0.738614	0.690037	0.630945
AIFM2_HUMAN|Q9BRQ8	CDC34AandB_DKO-WT	0.62976	0.273024	9.07287	0.0462731	0.503427	1.33467	0.62976
Q59GR1_HUMAN|Q59GR1	CDC34AandB_DKO-WT	0.627265	0.147148	9.07287	0.00206415	0.189669	2.68526	0.627265
TTC17_HUMAN|Q96AE7-2	CDC34AandB_DKO-WT	0.625554	0.224301	9.07287	0.0209337	0.401062	1.67915	0.625554
LRP10_HUMAN|Q7Z4F1	CDC34AandB_DKO-WT	0.624049	0.111292	9.07287	0.000321599	0.0826261	3.49269	0.624049
GLBL2_HUMAN|Q8IW92	CDC34AandB_DKO-WT	0.621167	0.211931	9.07287	0.0165897	0.374816	1.78016	0.621167
HMDH_HUMAN|P04035	CDC34AandB_DKO-WT	0.617949	0.333599	9.07287	0.0967191	0.61028	1.01449	0.617949
BTBD2_HUMAN|Q9BX70	CDC34AandB_DKO-WT	0.613864	0.133381	9.07287	0.0012594	0.146734	2.89984	0.613864
TSR3_HUMAN|Q9UJK0	CDC34AandB_DKO-WT	0.609105	0.114329	9.07287	0.00046346	0.0987082	3.33399	0.609105
K1C18_HUMAN|P05783	CDC34AandB_DKO-WT	0.60865	0.411546	9.07287	0.173016	0.7122	0.761914	0.60865
EHD2_HUMAN|Q9NZN4	CDC34AandB_DKO-WT	0.60286	0.237365	9.07287	0.0315308	0.455712	1.50127	0.60286
BMPR2_HUMAN|Q13873	CDC34AandB_DKO-WT	0.602737	0.214253	9.07287	0.0201161	0.393974	1.69646	0.602737
CATL2_HUMAN|O60911	CDC34AandB_DKO-WT	0.601535	0.0914554	9.07287	9.82015e-05	0.0462215	4.00788	0.601535
FBX33_HUMAN|Q7Z6M2	CDC34AandB_DKO-WT	0.601312	0.122293	9.07287	0.000808678	0.132163	3.09222	0.601312
CL004_HUMAN|Q9NQ89	CDC34AandB_DKO-WT	0.600554	0.235984	9.07287	0.0312676	0.45523	1.50491	0.600554
ZSWM5_HUMAN|Q9P217	CDC34AandB_DKO-WT	0.600527	0.140552	9.07287	0.0020344	0.189669	2.69156	0.600527
TPM4_HUMAN|P67936	CDC34AandB_DKO-WT	0.599704	0.13172	9.07287	0.00135196	0.155709	2.86903	0.599704
SUV91_HUMAN|O43463	CDC34AandB_DKO-WT	0.599049	0.095788	9.07287	0.000143896	0.0480614	3.84195	0.599049
ATS1_HUMAN|Q9UHI8	CDC34AandB_DKO-WT	0.598541	0.322223	9.07287	0.095925	0.607694	1.01807	0.598541
HDHD1_HUMAN|Q08623	CDC34AandB_DKO-WT	0.596199	0.347998	9.07287	0.12055	0.644758	0.918832	0.596199
PPR35_HUMAN|Q8TAP8	CDC34AandB_DKO-WT	0.595715	0.155082	9.07287	0.00389971	0.253735	2.40897	0.595715
CRCM_HUMAN|P23508	CDC34AandB_DKO-WT	0.595704	0.108964	9.07287	0.000385804	0.0915967	3.41363	0.595704
A0A1B0GUI1_HUMAN|A0A1B0GUI1	CDC34AandB_DKO-WT	0.595203	0.195591	9.07287	0.0138206	0.355995	1.85947	0.595203
CCNE2_HUMAN|O96020	CDC34AandB_DKO-WT	0.594059	0.196074	9.07287	0.0141232	0.35736	1.85007	0.594059
SYDE1_HUMAN|Q6ZW31	CDC34AandB_DKO-WT	0.594014	0.162264	9.07287	0.00515834	0.267823	2.28749	0.594014
TM201_HUMAN|Q5SNT2	CDC34AandB_DKO-WT	0.590495	0.102732	9.07287	0.000268724	0.0769318	3.57069	0.590495
LRC8E_HUMAN|Q6NSJ5	CDC34AandB_DKO-WT	0.590315	0.145858	9.07287	0.00284937	0.223052	2.54525	0.590315
CCKN_HUMAN|P06307	CDC34AandB_DKO-WT	0.589645	0.740751	9.07287	0.446353	0.880831	0.350322	0.589645
CTIP_HUMAN|Q99708	CDC34AandB_DKO-WT	0.589344	0.163065	9.07287	0.00554858	0.270204	2.25582	0.589344
GSTM4_HUMAN|Q03013	CDC34AandB_DKO-WT	0.588958	0.273927	9.07287	0.0597923	0.533974	1.22335	0.588958
PIGW_HUMAN|Q7Z7B1	CDC34AandB_DKO-WT	0.588246	0.369809	9.07287	0.145875	0.679771	0.836019	0.588246
ZCH12_HUMAN|Q6PEW1	CDC34AandB_DKO-WT	0.581667	0.532264	9.07287	0.30264	0.805017	0.519073	0.581667
IFFO1_HUMAN|Q0D2I5	CDC34AandB_DKO-WT	0.57855	0.173368	9.07287	0.00860285	0.306764	2.06536	0.57855
K7ERT1_HUMAN|K7ERT1	CDC34AandB_DKO-WT	0.577539	0.363883	9.07287	0.146669	0.679898	0.833663	0.577539
SHRM1_HUMAN|Q2M3G4	CDC34AandB_DKO-WT	0.574702	0.184854	9.07287	0.0124201	0.341163	1.90588	0.574702
ANXA2_HUMAN|P07355	CDC34AandB_DKO-WT	0.569606	0.195962	9.07287	0.0172607	0.380951	1.76294	0.569606
EPN2_HUMAN|O95208-2	CDC34AandB_DKO-WT	0.568781	0.188587	9.07287	0.0144427	0.358207	1.84035	0.568781
PCY1B_HUMAN|Q9Y5K3	CDC34AandB_DKO-WT	0.567507	0.331895	9.07287	0.121182	0.644758	0.916562	0.567507
STAR4_HUMAN|Q96DR4	CDC34AandB_DKO-WT	0.567338	0.306379	9.07287	0.0968146	0.610499	1.01406	0.567338
SHCBP_HUMAN|Q8NEM2	CDC34AandB_DKO-WT	0.566301	0.238701	9.07287	0.0415302	0.491272	1.38164	0.566301
NACC2_HUMAN|Q96BF6	CDC34AandB_DKO-WT	0.565663	0.101495	9.07287	0.00033602	0.0841731	3.47363	0.565663
E41L5_HUMAN|Q9HCM4-2	CDC34AandB_DKO-WT	0.565306	0.441242	9.07287	0.231909	0.76288	0.634681	0.565306
SCLY_HUMAN|Q96I15	CDC34AandB_DKO-WT	0.562702	0.212344	9.07287	0.0263026	0.42696	1.58	0.562702
Q6IBB0_HUMAN|Q6IBB0	CDC34AandB_DKO-WT	0.561207	0.422941	9.07287	0.21696	0.751095	0.66362	0.561207
PKHA3_HUMAN|Q9HB20	CDC34AandB_DKO-WT	0.56025	0.131177	9.07287	0.00203948	0.189669	2.69048	0.56025
CXL16_HUMAN|Q9H2A7	CDC34AandB_DKO-WT	0.557981	0.441624	9.07287	0.237918	0.765801	0.623572	0.557981
ASM3A_HUMAN|Q92484	CDC34AandB_DKO-WT	0.557057	0.22801	9.07287	0.0369702	0.480357	1.43215	0.557057
LAMA5_HUMAN|O15230	CDC34AandB_DKO-WT	0.55659	0.228725	9.07287	0.0375639	0.480357	1.42523	0.55659
AAED1_HUMAN|Q7RTV5	CDC34AandB_DKO-WT	0.556386	0.115739	9.07287	0.000942233	0.132974	3.02584	0.556386
FBLI1_HUMAN|Q8WUP2	CDC34AandB_DKO-WT	0.555584	0.224996	9.07287	0.0354111	0.473397	1.45086	0.555584
FBX9_HUMAN|Q9UK97	CDC34AandB_DKO-WT	0.554854	0.184163	9.07287	0.0145175	0.358836	1.83811	0.554854
NDUB1_HUMAN|O75438	CDC34AandB_DKO-WT	0.554675	0.169934	9.07287	0.00967102	0.315433	2.01453	0.554675
IP3KA_HUMAN|P23677	CDC34AandB_DKO-WT	0.554436	0.0847258	9.07287	0.000102101	0.0462215	3.99097	0.554436
LEG3_HUMAN|P17931	CDC34AandB_DKO-WT	0.553855	0.263282	9.07287	0.0644883	0.54258	1.19052	0.553855
A0A024R3Z5_HUMAN|A0A024R3Z5	CDC34AandB_DKO-WT	0.552331	0.256285	9.07287	0.059297	0.533312	1.22697	0.552331
D3DTX6_HUMAN|D3DTX6	CDC34AandB_DKO-WT	0.55214	0.240376	9.07287	0.0470095	0.506649	1.32781	0.55214
CCSAP_HUMAN|Q6IQ19	CDC34AandB_DKO-WT	0.549002	0.115599	9.07287	0.00102235	0.134789	2.9904	0.549002
DTX3L_HUMAN|Q8TDB6	CDC34AandB_DKO-WT	0.548777	0.445319	9.07287	0.248808	0.77382	0.604136	0.548777
DOCK3_HUMAN|Q8IZD9	CDC34AandB_DKO-WT	0.547576	0.273836	9.07287	0.0763416	0.566626	1.11724	0.547576
K1522_HUMAN|Q9P206-2	CDC34AandB_DKO-WT	0.54497	0.526268	9.07287	0.327229	0.818609	0.485148	0.54497
CC014_HUMAN|Q9HBI5	CDC34AandB_DKO-WT	0.544624	0.172152	9.07287	0.011369	0.33505	1.94428	0.544624
LRC41_HUMAN|Q15345	CDC34AandB_DKO-WT	0.543785	0.0936819	9.07287	0.000250145	0.0759532	3.60181	0.543785
CHSS2_HUMAN|Q8IZ52	CDC34AandB_DKO-WT	0.542916	0.146334	9.07287	0.00477677	0.264891	2.32087	0.542916
HME2_HUMAN|P19622	CDC34AandB_DKO-WT	0.539178	0.151427	9.07287	0.00603483	0.277381	2.21933	0.539178
KIF14_HUMAN|Q15058	CDC34AandB_DKO-WT	0.539101	0.196489	9.07287	0.0225475	0.406408	1.6469	0.539101
SPP2B_HUMAN|Q8TCT7	CDC34AandB_DKO-WT	0.538603	0.194678	9.07287	0.0217131	0.406408	1.66328	0.538603
ITA1_HUMAN|P56199	CDC34AandB_DKO-WT	0.538242	0.223413	9.07287	0.0390944	0.487663	1.40789	0.538242
A8K3K1_HUMAN|A8K3K1	CDC34AandB_DKO-WT	0.537582	0.123765	9.07287	0.00183256	0.179324	2.73694	0.537582
A2MG_HUMAN|P01023	CDC34AandB_DKO-WT	0.53556	0.4632	9.07287	0.27713	0.796275	0.557317	0.53556
ITM2C_HUMAN|Q9NQX7	CDC34AandB_DKO-WT	0.534825	0.187137	9.07287	0.0186947	0.388988	1.72828	0.534825
EF2_HUMAN|P13639	CDC34AandB_DKO-WT	0.534557	0.170683	9.07287	0.0119677	0.340089	1.92199	0.534557
Q6TGK8_HUMAN|Q6TGK8	CDC34AandB_DKO-WT	0.534207	0.202426	9.07287	0.0267799	0.430024	1.57219	0.534207
PHLB2_HUMAN|Q86SQ0	CDC34AandB_DKO-WT	0.534027	0.128935	9.07287	0.00247146	0.209865	2.60705	0.534027
EID2_HUMAN|Q8N6I1	CDC34AandB_DKO-WT	0.534	0.164059	9.07287	0.00981381	0.31594	2.00816	0.534
TNR5_HUMAN|P25942	CDC34AandB_DKO-WT	0.53356	0.333516	9.07287	0.143836	0.678227	0.842134	0.53356
TTC17_HUMAN|Q96AE7	CDC34AandB_DKO-WT	0.532957	0.216774	9.07287	0.0360417	0.475808	1.44319	0.532957
ZCCHL_HUMAN|Q96H79	CDC34AandB_DKO-WT	0.532929	0.312213	9.07287	0.121745	0.644758	0.91455	0.532929
NARF_HUMAN|Q9UHQ1	CDC34AandB_DKO-WT	0.532394	0.257765	9.07287	0.0686244	0.550835	1.16352	0.532394
RHBT3_HUMAN|O94955	CDC34AandB_DKO-WT	0.532298	0.112648	9.07287	0.00105736	0.13536	2.97578	0.532298
SMAP1_HUMAN|Q8IYB5	CDC34AandB_DKO-WT	0.532008	0.122281	9.07287	0.00181343	0.179324	2.7415	0.532008
LAMA4_HUMAN|Q16363	CDC34AandB_DKO-WT	0.531801	0.209582	9.07287	0.0316539	0.455712	1.49957	0.531801
TMEM2_HUMAN|Q9UHN6	CDC34AandB_DKO-WT	0.530291	0.179455	9.07287	0.0159519	0.369996	1.79719	0.530291
CCD84_HUMAN|Q86UT8	CDC34AandB_DKO-WT	0.52862	0.257669	9.07287	0.0701873	0.55595	1.15374	0.52862
BTBDA_HUMAN|Q9BSF8	CDC34AandB_DKO-WT	0.527052	0.14135	9.07287	0.00464078	0.264891	2.33341	0.527052
TPRN_HUMAN|Q4KMQ1	CDC34AandB_DKO-WT	0.524823	0.277373	9.07287	0.0907645	0.596723	1.04208	0.524823
FNIP1_HUMAN|Q8TF40	CDC34AandB_DKO-WT	0.524099	0.1356	9.07287	0.00376004	0.247866	2.42481	0.524099
MPIP2_HUMAN|P30305	CDC34AandB_DKO-WT	0.523795	0.170494	9.07287	0.0131823	0.346348	1.88001	0.523795
PHF10_HUMAN|Q8WUB8	CDC34AandB_DKO-WT	0.522071	0.134829	9.07287	0.00371946	0.247866	2.42952	0.522071
RAB31_HUMAN|Q13636	CDC34AandB_DKO-WT	0.521416	0.1617	9.07287	0.0103045	0.320657	1.98697	0.521416
UBIM_HUMAN|P35544	CDC34AandB_DKO-WT	0.521051	0.146117	9.07287	0.00598446	0.276333	2.22297	0.521051
MGST1_HUMAN|P10620	CDC34AandB_DKO-WT	0.520304	0.315194	9.07287	0.132917	0.665912	0.876421	0.520304
Q2M1J6_HUMAN|Q2M1J6	CDC34AandB_DKO-WT	0.519948	0.159913	9.07287	0.00986918	0.31594	2.00572	0.519948
NIN_HUMAN|Q8N4C6	CDC34AandB_DKO-WT	0.518073	0.0978503	9.07287	0.00048431	0.0987082	3.31488	0.518073
SCD5_HUMAN|Q86SK9	CDC34AandB_DKO-WT	0.51734	0.250409	9.07287	0.0685626	0.550835	1.16391	0.51734
RUBIC_HUMAN|Q92622	CDC34AandB_DKO-WT	0.517331	0.213794	9.07287	0.038419	0.482831	1.41545	0.517331
1C07_HUMAN|P10321	CDC34AandB_DKO-WT	0.516835	0.156125	9.07287	0.00897865	0.30936	2.04679	0.516835
ATR_HUMAN|Q13535	CDC34AandB_DKO-WT	0.516598	0.35097	9.07287	0.174861	0.712958	0.757306	0.516598
PDE5A_HUMAN|O76074	CDC34AandB_DKO-WT	0.512384	0.220901	9.07287	0.0453024	0.503028	1.34388	0.512384
HMCES_HUMAN|Q96FZ2	CDC34AandB_DKO-WT	0.511864	0.156838	9.07287	0.00967746	0.315433	2.01424	0.511864
APOA1_HUMAN|P02647	CDC34AandB_DKO-WT	0.511614	0.389242	9.07287	0.220972	0.75444	0.655664	0.511614
A0A0A0MQU4_HUMAN|A0A0A0MQU4	CDC34AandB_DKO-WT	0.511559	0.210601	9.07287	0.0378372	0.480801	1.42208	0.511559
POTEI_HUMAN|P0CG38	CDC34AandB_DKO-WT	0.510841	0.139466	9.07287	0.00514185	0.267823	2.28888	0.510841
LATS2_HUMAN|Q9NRM7	CDC34AandB_DKO-WT	0.510699	0.11627	9.07287	0.00170621	0.177058	2.76797	0.510699
SELS_HUMAN|Q9BQE4	CDC34AandB_DKO-WT	0.51044	0.19335	9.07287	0.0267375	0.430024	1.57288	0.51044
RGPD8_HUMAN|O14715	CDC34AandB_DKO-WT	0.510323	0.149171	9.07287	0.00752562	0.29347	2.12346	0.510323
PLST_HUMAN|P13797	CDC34AandB_DKO-WT	0.510233	0.163225	9.07287	0.012083	0.340089	1.91783	0.510233
FIBA_HUMAN|P02671	CDC34AandB_DKO-WT	0.510011	0.495516	9.07287	0.330017	0.819529	0.481463	0.510011
ZFY16_HUMAN|Q7Z3T8	CDC34AandB_DKO-WT	0.509647	0.109584	9.07287	0.0011753	0.140197	2.92985	0.509647
BTBD1_HUMAN|Q9H0C5	CDC34AandB_DKO-WT	0.507828	0.10391	9.07287	0.000842799	0.132163	3.07428	0.507828
PLSL_HUMAN|P13796	CDC34AandB_DKO-WT	0.505616	0.183682	9.07287	0.0222165	0.406408	1.65332	0.505616
I17RA_HUMAN|Q96F46	CDC34AandB_DKO-WT	0.504778	0.10849	9.07287	0.00117196	0.140197	2.93109	0.504778
KANK2_HUMAN|Q63ZY3	CDC34AandB_DKO-WT	0.504588	0.112025	9.07287	0.00145013	0.163528	2.83859	0.504588
K2C8_HUMAN|P05787	CDC34AandB_DKO-WT	0.504515	0.571284	9.07287	0.399963	0.86059	0.39798	0.504515
TRFL_HUMAN|P02788	CDC34AandB_DKO-WT	0.502265	0.361168	9.07287	0.197489	0.729286	0.704457	0.502265
APR_HUMAN|Q13794	CDC34AandB_DKO-WT	0.501569	0.235333	9.07287	0.0616478	0.538545	1.21008	0.501569
FBX44_HUMAN|Q9H4M3	CDC34AandB_DKO-WT	0.501456	0.21438	9.07287	0.0438686	0.499849	1.35785	0.501456
CBARP_HUMAN|Q8N350	CDC34AandB_DKO-WT	0.500955	0.162128	9.07287	0.01281	0.341163	1.89245	0.500955
B3KXH0_HUMAN|B3KXH0	CDC34AandB_DKO-WT	0.498407	0.175416	9.07287	0.0192113	0.39046	1.71644	0.498407
CLAP1_HUMAN|Q7Z460-4	CDC34AandB_DKO-WT	0.497736	0.227153	9.07287	0.055906	0.523502	1.25254	0.497736
KAP1_HUMAN|P31321	CDC34AandB_DKO-WT	0.497709	0.279929	9.07287	0.108855	0.623626	0.963153	0.497709
IQEC2_HUMAN|Q5JU85	CDC34AandB_DKO-WT	0.496017	0.165675	9.07287	0.0149718	0.359755	1.82472	0.496017
ANKH1_HUMAN|Q8IWZ3-6	CDC34AandB_DKO-WT	0.495304	0.143148	9.07287	0.00707357	0.29089	2.15036	0.495304
A0A087X2C4_HUMAN|A0A087X2C4	CDC34AandB_DKO-WT	0.494527	0.145073	9.07287	0.00767356	0.29347	2.115	0.494527
INT13_HUMAN|Q9NVM9	CDC34AandB_DKO-WT	0.4936	0.110296	9.07287	0.00151232	0.165447	2.82036	0.4936
MOFA1_HUMAN|Q9Y605	CDC34AandB_DKO-WT	0.493513	0.210292	9.07287	0.043317	0.497173	1.36334	0.493513
ESYT1_HUMAN|Q9BSJ8-2	CDC34AandB_DKO-WT	0.492613	0.114306	9.07287	0.00192648	0.183841	2.71524	0.492613
LMO7_HUMAN|Q8WWI1-3	CDC34AandB_DKO-WT	0.491975	0.313122	9.07287	0.150315	0.685135	0.822997	0.491975
GANAB_HUMAN|Q14697-2	CDC34AandB_DKO-WT	0.489952	0.184794	9.07287	0.0262422	0.42696	1.581	0.489952
4EBP2_HUMAN|Q13542	CDC34AandB_DKO-WT	0.48989	0.170276	9.07287	0.0181193	0.38434	1.74186	0.48989
TACC1_HUMAN|O75410	CDC34AandB_DKO-WT	0.487905	0.157969	9.07287	0.0128362	0.341163	1.89156	0.487905
PLPR3_HUMAN|Q6T4P5	CDC34AandB_DKO-WT	0.486916	0.393975	9.07287	0.247535	0.773598	0.606363	0.486916
LAT4_HUMAN|Q8N370	CDC34AandB_DKO-WT	0.486371	0.185279	9.07287	0.0274014	0.432382	1.56223	0.486371
SCOT1_HUMAN|P55809	CDC34AandB_DKO-WT	0.485735	0.345043	9.07287	0.192531	0.725404	0.715499	0.485735
P4HA2_HUMAN|O15460	CDC34AandB_DKO-WT	0.480545	0.165856	9.07287	0.0175269	0.381781	1.7563	0.480545
DSC1_HUMAN|Q08554-2	CDC34AandB_DKO-WT	0.480451	0.308291	9.07287	0.15329	0.689617	0.814487	0.480451
EPCR_HUMAN|Q9UNN8	CDC34AandB_DKO-WT	0.480451	0.298447	9.07287	0.141623	0.674905	0.848865	0.480451
Q86T70_HUMAN|Q86T70	CDC34AandB_DKO-WT	0.479561	0.322895	9.07287	0.171387	0.711128	0.766023	0.479561
CAVN1_HUMAN|Q6NZI2	CDC34AandB_DKO-WT	0.478442	0.316443	9.07287	0.164571	0.703389	0.783647	0.478442
RGPD5_HUMAN|Q99666	CDC34AandB_DKO-WT	0.477852	0.195154	9.07287	0.0366395	0.479279	1.43605	0.477852
KLH21_HUMAN|Q9UJP4	CDC34AandB_DKO-WT	0.476738	0.29011	9.07287	0.134463	0.666951	0.871398	0.476738
BACD2_HUMAN|Q13829	CDC34AandB_DKO-WT	0.47665	0.168223	9.07287	0.01946	0.392704	1.71086	0.47665
FA83B_HUMAN|Q5T0W9	CDC34AandB_DKO-WT	0.47609	0.238949	9.07287	0.0772369	0.569206	1.11218	0.47609
MIGA1_HUMAN|Q8NAN2	CDC34AandB_DKO-WT	0.475479	0.1706	9.07287	0.0209957	0.401243	1.67787	0.475479
CCND3_HUMAN|P30281	CDC34AandB_DKO-WT	0.475462	0.237901	9.07287	0.0764752	0.566626	1.11648	0.475462
RAB36_HUMAN|O95755	CDC34AandB_DKO-WT	0.474455	0.280295	9.07287	0.124492	0.649694	0.904858	0.474455
VTDB_HUMAN|P02774	CDC34AandB_DKO-WT	0.473945	0.4722	9.07287	0.341542	0.829435	0.466556	0.473945
F264_HUMAN|Q16877	CDC34AandB_DKO-WT	0.472838	0.205494	9.07287	0.0467021	0.504806	1.33066	0.472838
PLPP3_HUMAN|O14495	CDC34AandB_DKO-WT	0.472572	0.218051	9.07287	0.0581363	0.530762	1.23555	0.472572
ZSWM6_HUMAN|Q9HCJ5	CDC34AandB_DKO-WT	0.472196	0.0893994	9.07287	0.000492556	0.0987082	3.30754	0.472196
PARP9_HUMAN|Q8IXQ6	CDC34AandB_DKO-WT	0.470854	0.257901	9.07287	0.100914	0.613401	0.996047	0.470854
PKHH2_HUMAN|Q8IVE3	CDC34AandB_DKO-WT	0.470422	0.243613	9.07287	0.085272	0.58243	1.06919	0.470422
HYEP_HUMAN|P07099	CDC34AandB_DKO-WT	0.470139	0.105126	9.07287	0.00151908	0.165447	2.81842	0.470139
HMMR_HUMAN|O75330	CDC34AandB_DKO-WT	0.468815	0.15972	9.07287	0.0164754	0.373639	1.78316	0.468815
MDM2_HUMAN|Q00987	CDC34AandB_DKO-WT	0.46879	0.215677	9.07287	0.0575395	0.530762	1.24003	0.46879
CD82_HUMAN|P27701	CDC34AandB_DKO-WT	0.467354	0.194468	9.07287	0.039478	0.488584	1.40364	0.467354
FBXL2_HUMAN|Q9UKC9	CDC34AandB_DKO-WT	0.467045	0.125963	9.07287	0.00479389	0.264891	2.31931	0.467045
TCAF1_HUMAN|Q9Y4C2	CDC34AandB_DKO-WT	0.466807	0.190081	9.07287	0.0362052	0.476988	1.44123	0.466807
POTEF_HUMAN|A5A3E0	CDC34AandB_DKO-WT	0.465438	0.0872752	9.07287	0.000460199	0.0987082	3.33705	0.465438
AT2B3_HUMAN|Q16720	CDC34AandB_DKO-WT	0.465357	0.135632	9.07287	0.00740732	0.293417	2.13034	0.465357
ASB6_HUMAN|Q9NWX5	CDC34AandB_DKO-WT	0.465212	0.106495	9.07287	0.00176704	0.177058	2.75275	0.465212
NEB2_HUMAN|Q96SB3	CDC34AandB_DKO-WT	0.464596	0.192164	9.07287	0.0385494	0.482831	1.41398	0.464596
CYH1_HUMAN|Q15438	CDC34AandB_DKO-WT	0.464134	0.140187	9.07287	0.00897233	0.30936	2.04709	0.464134
ID1_HUMAN|P41134	CDC34AandB_DKO-WT	0.463976	0.215075	9.07287	0.0590916	0.533312	1.22847	0.463976
P3H2_HUMAN|Q8IVL5	CDC34AandB_DKO-WT	0.463444	0.220468	9.07287	0.0646535	0.54258	1.18941	0.463444
KCTD9_HUMAN|Q7L273	CDC34AandB_DKO-WT	0.463293	0.0874288	9.07287	0.00048139	0.0987082	3.3175	0.463293
CD97_HUMAN|P48960	CDC34AandB_DKO-WT	0.462839	0.305881	9.07287	0.164272	0.703389	0.784438	0.462839
KBTB6_HUMAN|Q86V97	CDC34AandB_DKO-WT	0.461624	0.145586	9.07287	0.0112381	0.333153	1.94931	0.461624
PHF19_HUMAN|Q5T6S3	CDC34AandB_DKO-WT	0.461214	0.170897	9.07287	0.0242729	0.414335	1.61488	0.461214
ITIH2_HUMAN|P19823	CDC34AandB_DKO-WT	0.460951	0.418667	9.07287	0.299249	0.804138	0.523968	0.460951
SNX11_HUMAN|Q9Y5W9	CDC34AandB_DKO-WT	0.460076	0.177533	9.07287	0.028958	0.443631	1.53823	0.460076
CC120_HUMAN|Q96HB5	CDC34AandB_DKO-WT	0.459619	0.0913421	9.07287	0.000690398	0.119272	3.1609	0.459619
LAMB2_HUMAN|P55268	CDC34AandB_DKO-WT	0.459431	0.325828	9.07287	0.191876	0.725135	0.716979	0.459431
GCH1_HUMAN|P30793	CDC34AandB_DKO-WT	0.45938	0.335766	9.07287	0.204188	0.738614	0.689971	0.45938
NAB1_HUMAN|Q13506	CDC34AandB_DKO-WT	0.458136	0.146388	9.07287	0.0120118	0.340089	1.92039	0.458136
SPAG1_HUMAN|Q07617	CDC34AandB_DKO-WT	0.457746	0.212738	9.07287	0.059633	0.533503	1.22451	0.457746
TMM59_HUMAN|Q9BXS4	CDC34AandB_DKO-WT	0.45617	0.278173	9.07287	0.13518	0.666951	0.869086	0.45617
MIGA2_HUMAN|Q7L4E1	CDC34AandB_DKO-WT	0.455987	0.124199	9.07287	0.00507335	0.267823	2.29471	0.455987
RGPD1_HUMAN|P0DJD0	CDC34AandB_DKO-WT	0.453089	0.182634	9.07287	0.0347439	0.473397	1.45912	0.453089
TUSC2_HUMAN|O75896	CDC34AandB_DKO-WT	0.452344	0.152045	9.07287	0.0154388	0.36658	1.81139	0.452344
AKA11_HUMAN|Q9UKA4	CDC34AandB_DKO-WT	0.451905	0.0970821	9.07287	0.00116843	0.140197	2.9324	0.451905
GINM1_HUMAN|Q9NU53	CDC34AandB_DKO-WT	0.45128	0.127643	9.07287	0.00627895	0.283401	2.20211	0.45128
ATAT_HUMAN|Q5SQI0	CDC34AandB_DKO-WT	0.451189	0.114503	9.07287	0.00335047	0.240202	2.47489	0.451189
SPRE_HUMAN|P35270	CDC34AandB_DKO-WT	0.450161	0.150141	9.07287	0.0148664	0.359755	1.8278	0.450161
TES_HUMAN|Q9UGI8	CDC34AandB_DKO-WT	0.449799	0.222456	9.07287	0.0736346	0.562362	1.13292	0.449799
NFIP2_HUMAN|Q9NV92	CDC34AandB_DKO-WT	0.449402	0.12939	9.07287	0.00692783	0.29089	2.1594	0.449402
RGPD3_HUMAN|A6NKT7	CDC34AandB_DKO-WT	0.448761	0.248179	9.07287	0.103761	0.613517	0.983964	0.448761
AT7L2_HUMAN|Q5T6C5	CDC34AandB_DKO-WT	0.448635	0.34066	9.07287	0.220143	0.753121	0.657295	0.448635
S12A4_HUMAN|Q9UP95	CDC34AandB_DKO-WT	0.448201	0.129662	9.07287	0.00711175	0.29089	2.14802	0.448201
BACD3_HUMAN|Q9H3F6	CDC34AandB_DKO-WT	0.447763	0.138857	9.07287	0.0103038	0.320657	1.987	0.447763
FBN1_HUMAN|P35555	CDC34AandB_DKO-WT	0.447701	0.139359	9.07287	0.0105057	0.321919	1.97857	0.447701
ATD3B_HUMAN|Q5T9A4	CDC34AandB_DKO-WT	0.447316	0.144065	9.07287	0.0125004	0.341163	1.90308	0.447316
I3L2B0_HUMAN|I3L2B0	CDC34AandB_DKO-WT	0.446776	0.269955	9.07287	0.132038	0.664515	0.879302	0.446776
I3L2X7_HUMAN|I3L2X7	CDC34AandB_DKO-WT	0.4459	0.187095	9.07287	0.0407952	0.489968	1.38939	0.4459
HYLS1_HUMAN|Q96M11	CDC34AandB_DKO-WT	0.44555	0.372007	9.07287	0.261389	0.786522	0.582713	0.44555
CGRF1_HUMAN|Q99675	CDC34AandB_DKO-WT	0.445357	0.124376	9.07287	0.00584726	0.273783	2.23305	0.445357
ARP8_HUMAN|Q9H981	CDC34AandB_DKO-WT	0.445264	0.133803	9.07287	0.00873264	0.308102	2.05885	0.445264
MO4L2_HUMAN|Q15014	CDC34AandB_DKO-WT	0.444705	0.148436	9.07287	0.0149228	0.359755	1.82615	0.444705
LRP2_HUMAN|P98164	CDC34AandB_DKO-WT	0.444625	0.225905	9.07287	0.080318	0.572508	1.09519	0.444625
EAF1_HUMAN|Q96JC9	CDC34AandB_DKO-WT	0.444379	0.147109	9.07287	0.0143318	0.358188	1.8437	0.444379
AP3S2_HUMAN|P59780	CDC34AandB_DKO-WT	0.442534	0.228096	9.07287	0.0840332	0.579898	1.07555	0.442534
CCPG1_HUMAN|Q9ULG6	CDC34AandB_DKO-WT	0.442353	0.132371	9.07287	0.00853934	0.306764	2.06858	0.442353
NFIC_HUMAN|P08651	CDC34AandB_DKO-WT	0.441153	0.291915	9.07287	0.164746	0.703389	0.783186	0.441153
B7Z476_HUMAN|B7Z476	CDC34AandB_DKO-WT	0.439739	0.113228	9.07287	0.00365412	0.245734	2.43722	0.439739
DIP2C_HUMAN|Q9Y2E4	CDC34AandB_DKO-WT	0.439573	0.152843	9.07287	0.0181505	0.38434	1.74111	0.439573
FND3B_HUMAN|Q53EP0	CDC34AandB_DKO-WT	0.439533	0.172612	9.07287	0.0311921	0.45523	1.50596	0.439533
PRDC1_HUMAN|Q9NRG1	CDC34AandB_DKO-WT	0.438583	0.334823	9.07287	0.222425	0.755749	0.652816	0.438583
KLHL9_HUMAN|Q9P2J3	CDC34AandB_DKO-WT	0.438379	0.110448	9.07287	0.00320725	0.233275	2.49387	0.438379
K1522_HUMAN|Q9P206	CDC34AandB_DKO-WT	0.438155	0.282025	9.07287	0.154428	0.69043	0.811273	0.438155
VPP1_HUMAN|Q93050-3	CDC34AandB_DKO-WT	0.438086	0.11629	9.07287	0.00437206	0.263799	2.35931	0.438086
RHG42_HUMAN|A6NI28	CDC34AandB_DKO-WT	0.437956	0.152336	9.07287	0.0181814	0.38434	1.74037	0.437956
ZYX_HUMAN|Q15942	CDC34AandB_DKO-WT	0.437295	0.214097	9.07287	0.0712242	0.557117	1.14737	0.437295
AMOL2_HUMAN|Q9Y2J4	CDC34AandB_DKO-WT	0.437138	0.147467	9.07287	0.0157118	0.367831	1.80378	0.437138
TFE2_HUMAN|P15923	CDC34AandB_DKO-WT	0.436935	0.136331	9.07287	0.0106356	0.323257	1.97324	0.436935
WTIP_HUMAN|A6NIX2	CDC34AandB_DKO-WT	0.436789	0.329684	9.07287	0.21761	0.751855	0.66232	0.436789
TPM1_HUMAN|P09493	CDC34AandB_DKO-WT	0.434756	0.195502	9.07287	0.0530023	0.518636	1.27571	0.434756
F174A_HUMAN|Q8TBP5	CDC34AandB_DKO-WT	0.43387	0.192311	9.07287	0.0502718	0.512956	1.29868	0.43387
DPP9_HUMAN|Q86TI2-2	CDC34AandB_DKO-WT	0.433036	0.200634	9.07287	0.0589886	0.533312	1.22923	0.433036
SDHF2_HUMAN|Q9NX18	CDC34AandB_DKO-WT	0.432905	0.489745	9.07287	0.399546	0.86059	0.398433	0.432905
DECR_HUMAN|Q16698	CDC34AandB_DKO-WT	0.432235	0.400958	9.07287	0.308857	0.807618	0.510243	0.432235
ZSWM8_HUMAN|A7E2V4	CDC34AandB_DKO-WT	0.43023	0.291477	9.07287	0.173776	0.7122	0.76001	0.43023
SOX4_HUMAN|Q06945	CDC34AandB_DKO-WT	0.429773	0.251577	9.07287	0.121483	0.644758	0.915484	0.429773
TDG_HUMAN|Q13569	CDC34AandB_DKO-WT	0.429766	0.163054	9.07287	0.0269252	0.430371	1.56984	0.429766
KMT5A_HUMAN|Q9NQR1	CDC34AandB_DKO-WT	0.429693	0.196266	9.07287	0.056076	0.523655	1.25122	0.429693
RPGF6_HUMAN|Q8TEU7	CDC34AandB_DKO-WT	0.429127	0.176751	9.07287	0.037911	0.480801	1.42124	0.429127
FBX11_HUMAN|Q86XK2	CDC34AandB_DKO-WT	0.428579	0.14202	9.07287	0.0144026	0.358188	1.84156	0.428579
STBD1_HUMAN|O95210	CDC34AandB_DKO-WT	0.428499	0.18251	9.07287	0.0432449	0.497173	1.36407	0.428499
AGRIN_HUMAN|O00468	CDC34AandB_DKO-WT	0.427949	0.349715	9.07287	0.251889	0.777233	0.59879	0.427949
BTD_HUMAN|P43251	CDC34AandB_DKO-WT	0.426895	0.0877678	9.07287	0.000870534	0.132163	3.06021	0.426895
UBXN8_HUMAN|O00124	CDC34AandB_DKO-WT	0.426363	0.242544	9.07287	0.112369	0.63182	0.949352	0.426363
LIMC1_HUMAN|Q9UPQ0	CDC34AandB_DKO-WT	0.426284	0.168672	9.07287	0.0321866	0.458224	1.49232	0.426284
FBW1B_HUMAN|Q9UKB1-3	CDC34AandB_DKO-WT	0.426212	0.162635	9.07287	0.0276007	0.433127	1.55908	0.426212
F219A_HUMAN|Q8IW50	CDC34AandB_DKO-WT	0.424859	0.170954	9.07287	0.0344954	0.472837	1.46224	0.424859
GDAP1_HUMAN|Q8TB36	CDC34AandB_DKO-WT	0.424703	0.222507	9.07287	0.088381	0.589889	1.05364	0.424703
JUN_HUMAN|P05412	CDC34AandB_DKO-WT	0.424658	0.238068	9.07287	0.107863	0.620636	0.967129	0.424658
PRLD1_HUMAN|Q9Y255	CDC34AandB_DKO-WT	0.423634	0.167895	9.07287	0.0324038	0.458224	1.4894	0.423634
ARSB_HUMAN|P15848	CDC34AandB_DKO-WT	0.422271	0.119226	9.07287	0.00621694	0.281872	2.20642	0.422271
ABHD3_HUMAN|Q8WU67	CDC34AandB_DKO-WT	0.421963	0.258316	9.07287	0.136522	0.668012	0.864797	0.421963
TOM20_HUMAN|Q15388	CDC34AandB_DKO-WT	0.4211	0.149416	9.07287	0.0199484	0.393974	1.70009	0.4211
KRBA1_HUMAN|A5PL33	CDC34AandB_DKO-WT	0.421099	0.0940391	9.07287	0.00150648	0.165447	2.82204	0.421099
D6W5M4_HUMAN|D6W5M4	CDC34AandB_DKO-WT	0.421011	0.185711	9.07287	0.0493781	0.511964	1.30647	0.421011
KCTD5_HUMAN|Q9NXV2	CDC34AandB_DKO-WT	0.419476	0.169185	9.07287	0.0348281	0.473397	1.45807	0.419476
CASP2_HUMAN|P42575	CDC34AandB_DKO-WT	0.419461	0.178741	9.07287	0.0433201	0.497173	1.36331	0.419461
CDK14_HUMAN|O94921	CDC34AandB_DKO-WT	0.419411	0.0960055	9.07287	0.00176647	0.177058	2.75289	0.419411
PEX3_HUMAN|P56589	CDC34AandB_DKO-WT	0.418522	0.133664	9.07287	0.0119817	0.340089	1.92148	0.418522
TM1L1_HUMAN|O75674	CDC34AandB_DKO-WT	0.418493	0.134912	9.07287	0.0125616	0.341163	1.90096	0.418493
H7C4W4_HUMAN|H7C4W4	CDC34AandB_DKO-WT	0.417185	0.302757	9.07287	0.201248	0.733881	0.696268	0.417185
GPAT1_HUMAN|Q9HCL2	CDC34AandB_DKO-WT	0.415581	0.29865	9.07287	0.197236	0.729216	0.705015	0.415581
DDX24_HUMAN|Q9GZR7	CDC34AandB_DKO-WT	0.415131	0.110108	9.07287	0.00435165	0.263799	2.36135	0.415131
PPGB_HUMAN|P10619	CDC34AandB_DKO-WT	0.41461	0.232159	9.07287	0.107501	0.61906	0.968586	0.41461
RN19B_HUMAN|Q6ZMZ0	CDC34AandB_DKO-WT	0.411599	0.18215	9.07287	0.0499766	0.512956	1.30123	0.411599
LIMK2_HUMAN|P53671	CDC34AandB_DKO-WT	0.41123	0.085193	9.07287	0.000916504	0.132974	3.03787	0.41123
MAGE1_HUMAN|Q9HCI5	CDC34AandB_DKO-WT	0.410935	0.178967	9.07287	0.0470749	0.506649	1.32721	0.410935
ZDH20_HUMAN|Q5W0Z9	CDC34AandB_DKO-WT	0.410105	0.126894	9.07287	0.0101845	0.318902	1.99206	0.410105
SH3B4_HUMAN|Q9P0V3	CDC34AandB_DKO-WT	0.410095	0.133065	9.07287	0.0129763	0.343067	1.88685	0.410095
CLAP1_HUMAN|Q7Z460	CDC34AandB_DKO-WT	0.409543	0.0858153	9.07287	0.000989493	0.134789	3.00459	0.409543
K2C75_HUMAN|O95678	CDC34AandB_DKO-WT	0.409353	0.705453	9.07287	0.575859	0.919292	0.239684	0.409353
IREB2_HUMAN|P48200	CDC34AandB_DKO-WT	0.409222	0.140303	9.07287	0.0169815	0.379466	1.77002	0.409222
FIBB_HUMAN|P02675	CDC34AandB_DKO-WT	0.408769	0.425904	9.07287	0.36205	0.840534	0.441231	0.408769
PTAR1_HUMAN|Q7Z6K3	CDC34AandB_DKO-WT	0.407895	0.0918903	9.07287	0.00159418	0.169933	2.79746	0.407895
LMBD2_HUMAN|Q68DH5	CDC34AandB_DKO-WT	0.407383	0.179001	9.07287	0.0486668	0.508894	1.31277	0.407383
SPOPL_HUMAN|Q6IQ16	CDC34AandB_DKO-WT	0.406753	0.165882	9.07287	0.0364303	0.479045	1.43854	0.406753
RUBCL_HUMAN|Q9H714	CDC34AandB_DKO-WT	0.406158	0.203203	9.07287	0.0764489	0.566626	1.11663	0.406158
TPM2_HUMAN|P07951	CDC34AandB_DKO-WT	0.406115	0.16664	9.07287	0.0373399	0.480357	1.42783	0.406115
MACOI_HUMAN|Q8N5G2	CDC34AandB_DKO-WT	0.405701	0.131161	9.07287	0.0127423	0.341163	1.89475	0.405701
A0A0B4J2A0_HUMAN|A0A0B4J2A0	CDC34AandB_DKO-WT	0.405294	0.232701	9.07287	0.115273	0.638056	0.938272	0.405294
AN13C_HUMAN|Q8N6S4	CDC34AandB_DKO-WT	0.405013	0.226702	9.07287	0.107389	0.618769	0.96904	0.405013
B3KW50_HUMAN|B3KW50	CDC34AandB_DKO-WT	0.404872	0.158072	9.07287	0.0304331	0.452103	1.51665	0.404872
FBXW5_HUMAN|Q969U6	CDC34AandB_DKO-WT	0.404343	0.108235	9.07287	0.00459002	0.264891	2.33819	0.404343
ACSM3_HUMAN|Q53FZ2	CDC34AandB_DKO-WT	0.403696	0.170722	9.07287	0.0420658	0.491272	1.37607	0.403696
FBX21_HUMAN|O94952	CDC34AandB_DKO-WT	0.403624	0.10277	9.07287	0.00341747	0.241413	2.4663	0.403624
RHG39_HUMAN|Q9C0H5	CDC34AandB_DKO-WT	0.403523	0.153455	9.07287	0.027199	0.430371	1.56545	0.403523
PCSK6_HUMAN|P29122	CDC34AandB_DKO-WT	0.402784	0.233053	9.07287	0.117731	0.642517	0.929111	0.402784
GRK6_HUMAN|P43250	CDC34AandB_DKO-WT	0.402394	0.123258	9.07287	0.00966174	0.315433	2.01494	0.402394
B0QY63_HUMAN|B0QY63	CDC34AandB_DKO-WT	0.401844	0.119329	9.07287	0.00819504	0.30252	2.08645	0.401844
CNPY4_HUMAN|Q8N129	CDC34AandB_DKO-WT	0.401574	0.158479	9.07287	0.0318376	0.456894	1.49706	0.401574
TCAL1_HUMAN|Q15170-2	CDC34AandB_DKO-WT	0.401313	0.125241	9.07287	0.0106462	0.323257	1.97281	0.401313
C0LQF2_HUMAN|C0LQF2	CDC34AandB_DKO-WT	0.401003	0.1378	9.07287	0.0171675	0.380382	1.76529	0.401003
B7Z8X5_HUMAN|B7Z8X5	CDC34AandB_DKO-WT	0.399866	0.145111	9.07287	0.0221104	0.406408	1.6554	0.399866
D3DTY9_HUMAN|D3DTY9	CDC34AandB_DKO-WT	0.399809	0.299019	9.07287	0.213755	0.746966	0.670084	0.399809
ACSA_HUMAN|Q9NR19	CDC34AandB_DKO-WT	0.399533	0.251955	9.07287	0.146991	0.679898	0.832709	0.399533
GABT_HUMAN|P80404	CDC34AandB_DKO-WT	0.399401	0.3791	9.07287	0.319336	0.812489	0.495752	0.399401
FA83D_HUMAN|Q9H4H8	CDC34AandB_DKO-WT	0.399143	0.118787	9.07287	0.00829209	0.303236	2.08134	0.399143
ALKB1_HUMAN|Q13686	CDC34AandB_DKO-WT	0.39864	0.125352	9.07287	0.0110696	0.331096	1.95587	0.39864
FKBP9_HUMAN|O95302	CDC34AandB_DKO-WT	0.396964	0.205771	9.07287	0.0855284	0.583387	1.06789	0.396964
OSBP2_HUMAN|Q969R2	CDC34AandB_DKO-WT	0.39689	0.14117	9.07287	0.0201744	0.393974	1.6952	0.39689
RLA0_HUMAN|P05388-2	CDC34AandB_DKO-WT	0.396318	0.496325	9.07287	0.444976	0.880831	0.351663	0.396318
SL9A1_HUMAN|P19634	CDC34AandB_DKO-WT	0.396218	0.144373	9.07287	0.02252	0.406408	1.64743	0.396218
CBY1_HUMAN|Q9Y3M2	CDC34AandB_DKO-WT	0.39563	0.218827	9.07287	0.103804	0.613517	0.983787	0.39563
I6NLS4_HUMAN|I6NLS4	CDC34AandB_DKO-WT	0.395361	0.162891	9.07287	0.0379554	0.480801	1.42073	0.395361
NCLN_HUMAN|Q969V3-2	CDC34AandB_DKO-WT	0.394792	0.104523	9.07287	0.00430554	0.263058	2.36597	0.394792
AGAL_HUMAN|P06280	CDC34AandB_DKO-WT	0.394462	0.322301	9.07287	0.251824	0.777233	0.598903	0.394462
HLAF_HUMAN|P30511	CDC34AandB_DKO-WT	0.39417	0.137355	9.07287	0.0183376	0.386827	1.73666	0.39417
DNJB5_HUMAN|O75953	CDC34AandB_DKO-WT	0.394125	0.131596	9.07287	0.0149465	0.359755	1.82546	0.394125
TCAL8_HUMAN|Q8IYN2	CDC34AandB_DKO-WT	0.394087	0.098697	9.07287	0.00309345	0.231316	2.50956	0.394087
PI51C_HUMAN|O60331	CDC34AandB_DKO-WT	0.393963	0.148853	9.07287	0.0264455	0.427394	1.57765	0.393963
EPHA2_HUMAN|P29317	CDC34AandB_DKO-WT	0.393485	0.14537	9.07287	0.0239557	0.41179	1.62059	0.393485
DEGS1_HUMAN|O15121	CDC34AandB_DKO-WT	0.393084	0.163723	9.07287	0.0396295	0.488584	1.40198	0.393084
B7Z3V1_HUMAN|B7Z3V1	CDC34AandB_DKO-WT	0.392795	0.109468	9.07287	0.00577913	0.273145	2.23814	0.392795
LMBD1_HUMAN|Q9NUN5	CDC34AandB_DKO-WT	0.392671	0.17848	9.07287	0.055099	0.522814	1.25886	0.392671
IQCE_HUMAN|Q6IPM2	CDC34AandB_DKO-WT	0.392578	0.17433	9.07287	0.0506163	0.513011	1.29571	0.392578
KGUA_HUMAN|Q16774-2	CDC34AandB_DKO-WT	0.39195	0.10976	9.07287	0.00593776	0.275446	2.22638	0.39195
HIG1A_HUMAN|Q9Y241	CDC34AandB_DKO-WT	0.391689	0.197885	9.07287	0.0788833	0.570694	1.10301	0.391689
RC3H2_HUMAN|Q9HBD1	CDC34AandB_DKO-WT	0.391555	0.12545	9.07287	0.0121759	0.341163	1.9145	0.391555
MUM1_HUMAN|Q2TAK8	CDC34AandB_DKO-WT	0.391018	0.173568	9.07287	0.0505414	0.513011	1.29635	0.391018
HXA7_HUMAN|P31268	CDC34AandB_DKO-WT	0.390834	0.264651	9.07287	0.173579	0.7122	0.760504	0.390834
SESD1_HUMAN|Q86VW0	CDC34AandB_DKO-WT	0.390533	0.280855	9.07287	0.197533	0.729286	0.70436	0.390533
NDRG4_HUMAN|Q9ULP0	CDC34AandB_DKO-WT	0.390239	0.21592	9.07287	0.103907	0.613517	0.983354	0.390239
TCAF1_HUMAN|Q9Y4C2-2	CDC34AandB_DKO-WT	0.389863	0.194067	9.07287	0.0752075	0.565847	1.12374	0.389863
Q9UE89_HUMAN|Q9UE89	CDC34AandB_DKO-WT	0.389849	0.168562	9.07287	0.0458061	0.503427	1.33908	0.389849
GRN_HUMAN|P28799	CDC34AandB_DKO-WT	0.388851	0.245112	9.07287	0.146835	0.679898	0.833169	0.388851
TBCD_HUMAN|Q9BTW9	CDC34AandB_DKO-WT	0.388826	0.168471	9.07287	0.0461692	0.503427	1.33565	0.388826
LPIN3_HUMAN|Q9BQK8	CDC34AandB_DKO-WT	0.388798	0.116992	9.07287	0.00879547	0.309109	2.05574	0.388798
HUMMR_HUMAN|Q8TDB4	CDC34AandB_DKO-WT	0.388513	0.275275	9.07287	0.191498	0.725135	0.717836	0.388513
APLP2_HUMAN|Q06481	CDC34AandB_DKO-WT	0.38829	0.145542	9.07287	0.025538	0.422607	1.59281	0.38829
SIA4C_HUMAN|Q11206	CDC34AandB_DKO-WT	0.387579	0.142222	9.07287	0.0232426	0.406912	1.63372	0.387579
CAH13_HUMAN|Q8N1Q1	CDC34AandB_DKO-WT	0.387391	0.332044	9.07287	0.273086	0.795436	0.5637	0.387391
BACD1_HUMAN|Q8WZ19	CDC34AandB_DKO-WT	0.386947	0.114082	9.07287	0.00788356	0.297705	2.10328	0.386947
CARL2_HUMAN|Q6F5E8	CDC34AandB_DKO-WT	0.385992	0.268854	9.07287	0.184655	0.722153	0.733639	0.385992
CDX2_HUMAN|Q99626	CDC34AandB_DKO-WT	0.385809	0.191966	9.07287	0.0751013	0.565847	1.12435	0.385809
3BP1_HUMAN|Q9Y3L3	CDC34AandB_DKO-WT	0.385552	0.15834	9.07287	0.03747	0.480357	1.42632	0.385552
OSTM1_HUMAN|Q86WC4	CDC34AandB_DKO-WT	0.385511	0.124801	9.07287	0.0128282	0.341163	1.89183	0.385511
ITAV_HUMAN|P06756	CDC34AandB_DKO-WT	0.385138	0.148666	9.07287	0.0289998	0.443631	1.5376	0.385138
GAPR1_HUMAN|Q9H4G4	CDC34AandB_DKO-WT	0.385119	0.163115	9.07287	0.0423164	0.492431	1.37349	0.385119
S38A9_HUMAN|Q8NBW4	CDC34AandB_DKO-WT	0.384989	0.217657	9.07287	0.110449	0.626464	0.95684	0.384989
ZBT7A_HUMAN|O95365	CDC34AandB_DKO-WT	0.384625	0.206061	9.07287	0.0945534	0.606935	1.02432	0.384625
ABCF1_HUMAN|Q8NE71	CDC34AandB_DKO-WT	0.384534	0.171192	9.07287	0.051092	0.514477	1.29165	0.384534
BOP_HUMAN|Q7L3V2	CDC34AandB_DKO-WT	0.384219	0.151356	9.07287	0.0315979	0.455712	1.50034	0.384219
TBL2_HUMAN|Q9Y4P3	CDC34AandB_DKO-WT	0.383532	0.134	9.07287	0.0185652	0.387876	1.7313	0.383532
SYTL4_HUMAN|Q96C24	CDC34AandB_DKO-WT	0.383452	0.212618	9.07287	0.104545	0.613871	0.980698	0.383452
OCLN_HUMAN|Q16625	CDC34AandB_DKO-WT	0.382641	0.116978	9.07287	0.00956319	0.315433	2.0194	0.382641
ANK1_HUMAN|P16157	CDC34AandB_DKO-WT	0.382403	0.330501	9.07287	0.27681	0.796047	0.557818	0.382403
LMF2_HUMAN|Q9BU23	CDC34AandB_DKO-WT	0.3819	0.123628	9.07287	0.0128262	0.341163	1.8919	0.3819
ABCD1_HUMAN|P33897	CDC34AandB_DKO-WT	0.381684	0.122921	9.07287	0.0124972	0.341163	1.90319	0.381684
RAB43_HUMAN|Q86YS6	CDC34AandB_DKO-WT	0.38034	0.214777	9.07287	0.110087	0.62639	0.958263	0.38034
SPOP_HUMAN|O43791	CDC34AandB_DKO-WT	0.380246	0.14747	9.07287	0.0295864	0.446076	1.52891	0.380246
RGPA2_HUMAN|Q2PPJ7	CDC34AandB_DKO-WT	0.380167	0.141313	9.07287	0.0246158	0.417344	1.60879	0.380167
A0A0A7E6I2_HUMAN|A0A0A7E6I2	CDC34AandB_DKO-WT	0.380081	0.117268	9.07287	0.0100341	0.317165	1.99852	0.380081
SCAM4_HUMAN|Q969E2	CDC34AandB_DKO-WT	0.379832	0.162607	9.07287	0.0441012	0.499854	1.35555	0.379832
B1B5Q2_HUMAN|B1B5Q2	CDC34AandB_DKO-WT	0.379106	0.127747	9.07287	0.0156267	0.36742	1.80613	0.379106
ADR2_HUMAN|Q86V24	CDC34AandB_DKO-WT	0.379034	0.281353	9.07287	0.210601	0.744477	0.67654	0.379034
ACTB_HUMAN|P60709	CDC34AandB_DKO-WT	0.378691	0.100256	9.07287	0.00430467	0.263058	2.36606	0.378691
TX264_HUMAN|Q9Y6I9	CDC34AandB_DKO-WT	0.378524	0.153643	9.07287	0.0357416	0.47378	1.44683	0.378524
CDN2D_HUMAN|P55273	CDC34AandB_DKO-WT	0.377511	0.227923	9.07287	0.13177	0.664153	0.880183	0.377511
DISP1_HUMAN|Q96F81	CDC34AandB_DKO-WT	0.376838	0.155006	9.07287	0.0377083	0.480801	1.42356	0.376838
CPT1A_HUMAN|P50416	CDC34AandB_DKO-WT	0.376795	0.241307	9.07287	0.152575	0.689617	0.816517	0.376795
M17L2_HUMAN|Q567V2	CDC34AandB_DKO-WT	0.376436	0.133433	9.07287	0.0198555	0.393974	1.70212	0.376436
SPA24_HUMAN|Q86W54	CDC34AandB_DKO-WT	0.375416	0.161465	9.07287	0.0448925	0.502565	1.34783	0.375416
ARMC9_HUMAN|Q7Z3E5	CDC34AandB_DKO-WT	0.375376	0.236005	9.07287	0.145906	0.679771	0.835928	0.375376
S10AB_HUMAN|P31949	CDC34AandB_DKO-WT	0.374353	0.176181	9.07287	0.0623033	0.540501	1.20549	0.374353
CSRP2_HUMAN|Q16527	CDC34AandB_DKO-WT	0.3742	0.299932	9.07287	0.243412	0.770232	0.613657	0.3742
FEM1A_HUMAN|Q9BSK4	CDC34AandB_DKO-WT	0.374161	0.155854	9.07287	0.0396426	0.488584	1.40184	0.374161
TM131_HUMAN|Q92545	CDC34AandB_DKO-WT	0.373561	0.107401	9.07287	0.00687368	0.29089	2.16281	0.373561
RETR2_HUMAN|Q8NC44	CDC34AandB_DKO-WT	0.373439	0.124375	9.07287	0.0147636	0.359026	1.83081	0.373439
TM205_HUMAN|Q6UW68	CDC34AandB_DKO-WT	0.371921	0.123106	9.07287	0.0143227	0.358188	1.84398	0.371921
BORA_HUMAN|Q6PGQ7	CDC34AandB_DKO-WT	0.37075	0.146004	9.07287	0.0315563	0.455712	1.50091	0.37075
PADC1_HUMAN|Q9BSG0	CDC34AandB_DKO-WT	0.37064	0.207009	9.07287	0.106726	0.617791	0.971729	0.37064
IPP_HUMAN|Q9Y573	CDC34AandB_DKO-WT	0.370625	0.160261	9.07287	0.0458177	0.503427	1.33897	0.370625
D3DX81_HUMAN|D3DX81	CDC34AandB_DKO-WT	0.370579	0.095355	9.07287	0.00363934	0.245734	2.43898	0.370579
K7EKQ2_HUMAN|K7EKQ2	CDC34AandB_DKO-WT	0.370057	0.154876	9.07287	0.0403885	0.489968	1.39374	0.370057
CATIN_HUMAN|Q8WUQ7	CDC34AandB_DKO-WT	0.369986	0.167014	9.07287	0.0537453	0.519808	1.26966	0.369986
UNC5B_HUMAN|Q8IZJ1	CDC34AandB_DKO-WT	0.369364	0.172399	9.07287	0.0605342	0.536289	1.218	0.369364
MCATL_HUMAN|Q8N8R3	CDC34AandB_DKO-WT	0.369092	0.134243	9.07287	0.022335	0.406408	1.65101	0.369092
ATG4B_HUMAN|Q9Y4P1	CDC34AandB_DKO-WT	0.368689	0.129636	9.07287	0.0191248	0.39046	1.7184	0.368689
DNJB4_HUMAN|Q9UDY4	CDC34AandB_DKO-WT	0.367955	0.182947	9.07287	0.0749212	0.565847	1.1254	0.367955
I3L207_HUMAN|I3L207	CDC34AandB_DKO-WT	0.367906	0.26051	9.07287	0.191244	0.725135	0.718413	0.367906
KCTD2_HUMAN|Q14681	CDC34AandB_DKO-WT	0.366931	0.180088	9.07287	0.0718037	0.558597	1.14385	0.366931
TPM1_HUMAN|P09493-10	CDC34AandB_DKO-WT	0.366449	0.327653	9.07287	0.29213	0.799027	0.534424	0.366449
EFHD1_HUMAN|Q9BUP0	CDC34AandB_DKO-WT	0.366364	0.202041	9.07287	0.102924	0.613517	0.987483	0.366364
A0A024R2J9_HUMAN|A0A024R2J9	CDC34AandB_DKO-WT	0.365761	0.184919	9.07287	0.0790643	0.571025	1.10202	0.365761
PAG15_HUMAN|Q8NCC3	CDC34AandB_DKO-WT	0.365493	0.178229	9.07287	0.0702852	0.556099	1.15314	0.365493
ANTR2_HUMAN|P58335	CDC34AandB_DKO-WT	0.36526	0.172795	9.07287	0.0634285	0.541791	1.19772	0.36526
ASND1_HUMAN|Q9NWL6	CDC34AandB_DKO-WT	0.364465	0.209257	9.07287	0.11527	0.638056	0.938285	0.364465
H14_HUMAN|P10412	CDC34AandB_DKO-WT	0.364428	0.321567	9.07287	0.286152	0.798297	0.543403	0.364428
EMC9_HUMAN|Q9Y3B6	CDC34AandB_DKO-WT	0.364398	0.171773	9.07287	0.0626518	0.541649	1.20307	0.364398
OBRG_HUMAN|O15243	CDC34AandB_DKO-WT	0.364124	0.306277	9.07287	0.264675	0.788223	0.577287	0.364124
PALM_HUMAN|O75781-2	CDC34AandB_DKO-WT	0.364032	0.230107	9.07287	0.147836	0.680819	0.83022	0.364032
ODF2L_HUMAN|Q9ULJ1	CDC34AandB_DKO-WT	0.363886	0.129244	9.07287	0.0200407	0.393974	1.69809	0.363886
ELOV7_HUMAN|A1L3X0	CDC34AandB_DKO-WT	0.363836	0.199756	9.07287	0.10161	0.613401	0.993066	0.363836
TRAM2_HUMAN|Q15035	CDC34AandB_DKO-WT	0.363793	0.250692	9.07287	0.180418	0.718279	0.743721	0.363793
LMO7_HUMAN|Q8WWI1	CDC34AandB_DKO-WT	0.363758	0.253064	9.07287	0.18418	0.72202	0.734758	0.363758
WHAMM_HUMAN|Q8TF30	CDC34AandB_DKO-WT	0.363673	0.199	9.07287	0.100629	0.613401	0.997276	0.363673
KLH41_HUMAN|O60662	CDC34AandB_DKO-WT	0.363455	0.286689	9.07287	0.236449	0.76543	0.626263	0.363455
DIP2B_HUMAN|Q9P265	CDC34AandB_DKO-WT	0.363397	0.104804	9.07287	0.00699208	0.29089	2.15539	0.363397
TM246_HUMAN|Q9BRR3	CDC34AandB_DKO-WT	0.363153	0.138951	9.07287	0.0279271	0.434519	1.55397	0.363153
MTX3_HUMAN|Q5HYI7	CDC34AandB_DKO-WT	0.362478	0.142822	9.07287	0.0316255	0.455712	1.49996	0.362478
MA2B1_HUMAN|O00754	CDC34AandB_DKO-WT	0.362443	0.134551	9.07287	0.0244761	0.416384	1.61126	0.362443
B2RB99_HUMAN|B2RB99	CDC34AandB_DKO-WT	0.361991	0.0928315	9.07287	0.00356687	0.245734	2.44771	0.361991
NAGAB_HUMAN|P17050	CDC34AandB_DKO-WT	0.361915	0.116676	9.07287	0.0125634	0.341163	1.90089	0.361915
HLAE_HUMAN|P13747	CDC34AandB_DKO-WT	0.361757	0.188576	9.07287	0.0870241	0.586518	1.06036	0.361757
CSPP1_HUMAN|Q1MSJ5	CDC34AandB_DKO-WT	0.361346	0.0850058	9.07287	0.00210113	0.189669	2.67755	0.361346
S4A10_HUMAN|Q6U841	CDC34AandB_DKO-WT	0.361248	0.131006	9.07287	0.0220409	0.406408	1.65677	0.361248
LDLR_HUMAN|P01130	CDC34AandB_DKO-WT	0.360365	0.135368	9.07287	0.0257819	0.424893	1.58868	0.360365
ARL10_HUMAN|Q8N8L6	CDC34AandB_DKO-WT	0.359603	0.141286	9.07287	0.0312513	0.45523	1.50513	0.359603
XKR8_HUMAN|Q9H6D3	CDC34AandB_DKO-WT	0.359569	0.21408	9.07287	0.127069	0.654821	0.89596	0.359569
FSTL1_HUMAN|Q12841	CDC34AandB_DKO-WT	0.359428	0.296454	9.07287	0.255975	0.78232	0.591803	0.359428
ZN263_HUMAN|O14978	CDC34AandB_DKO-WT	0.358766	0.125293	9.07287	0.0185275	0.387876	1.73218	0.358766
WIPI1_HUMAN|Q5MNZ9	CDC34AandB_DKO-WT	0.358616	0.181003	9.07287	0.0786418	0.570694	1.10435	0.358616
A0A1X9I436_HUMAN|A0A1X9I436	CDC34AandB_DKO-WT	0.358371	0.214877	9.07287	0.129432	0.660339	0.88796	0.358371
SR1IP_HUMAN|Q8N9Q2	CDC34AandB_DKO-WT	0.358291	0.125722	9.07287	0.0189432	0.39046	1.72255	0.358291
RBM18_HUMAN|Q96H35	CDC34AandB_DKO-WT	0.35821	0.097103	9.07287	0.00493655	0.265937	2.30658	0.35821
PTOV1_HUMAN|Q86YD1	CDC34AandB_DKO-WT	0.358102	0.190623	9.07287	0.0927524	0.601151	1.03267	0.358102
TOR1B_HUMAN|O14657	CDC34AandB_DKO-WT	0.357964	0.210073	9.07287	0.122308	0.645807	0.912544	0.357964
A0A024RBL4_HUMAN|A0A024RBL4	CDC34AandB_DKO-WT	0.357743	0.168111	9.07287	0.0619801	0.539566	1.20775	0.357743
KLH18_HUMAN|O94889	CDC34AandB_DKO-WT	0.357717	0.314282	9.07287	0.284197	0.796992	0.546381	0.357717
CLAP1_HUMAN|Q7Z460-2	CDC34AandB_DKO-WT	0.35699	0.145385	9.07287	0.0362264	0.476988	1.44098	0.35699
IRAK2_HUMAN|O43187	CDC34AandB_DKO-WT	0.356764	0.197337	9.07287	0.103814	0.613517	0.983744	0.356764
B4GT4_HUMAN|O60513	CDC34AandB_DKO-WT	0.356426	0.249712	9.07287	0.186979	0.723611	0.728207	0.356426
FXR2_HUMAN|P51116	CDC34AandB_DKO-WT	0.356085	0.206996	9.07287	0.119229	0.644758	0.923619	0.356085
INT14_HUMAN|Q96SY0	CDC34AandB_DKO-WT	0.356003	0.103291	9.07287	0.00722637	0.29089	2.14108	0.356003
HELZ2_HUMAN|Q9BYK8	CDC34AandB_DKO-WT	0.355814	0.151807	9.07287	0.0435276	0.497317	1.36123	0.355814
ELL2_HUMAN|O00472	CDC34AandB_DKO-WT	0.355564	0.184295	9.07287	0.0855059	0.583387	1.068	0.355564
KBTB7_HUMAN|Q8WVZ9	CDC34AandB_DKO-WT	0.355209	0.0994197	9.07287	0.00592041	0.275446	2.22765	0.355209
MO4L1_HUMAN|Q9UBU8	CDC34AandB_DKO-WT	0.355191	0.127713	9.07287	0.0212015	0.402326	1.67363	0.355191
IVD_HUMAN|P26440	CDC34AandB_DKO-WT	0.354984	0.252198	9.07287	0.192587	0.725404	0.715373	0.354984
CCSE2_HUMAN|Q9H7U1	CDC34AandB_DKO-WT	0.354536	0.208285	9.07287	0.122659	0.645815	0.911302	0.354536
UBP1_HUMAN|O94782	CDC34AandB_DKO-WT	0.354521	0.208416	9.07287	0.122879	0.645815	0.910523	0.354521
RRAS_HUMAN|P10301	CDC34AandB_DKO-WT	0.353869	0.256761	9.07287	0.201174	0.733881	0.696428	0.353869
MRI_HUMAN|Q9BWK5-4	CDC34AandB_DKO-WT	0.353239	0.229151	9.07287	0.157313	0.694106	0.803237	0.353239
BTBD7_HUMAN|Q9P203	CDC34AandB_DKO-WT	0.352608	0.15054	9.07287	0.0436396	0.498029	1.36012	0.352608
LPP_HUMAN|Q93052	CDC34AandB_DKO-WT	0.352589	0.124054	9.07287	0.0191814	0.39046	1.71712	0.352589
PHLB1_HUMAN|Q86UU1	CDC34AandB_DKO-WT	0.352588	0.129291	9.07287	0.0231694	0.406912	1.63509	0.352588
M3K7_HUMAN|O43318	CDC34AandB_DKO-WT	0.352401	0.119524	9.07287	0.0161259	0.371697	1.79248	0.352401
MIER3_HUMAN|Q7Z3K6	CDC34AandB_DKO-WT	0.352306	0.156047	9.07287	0.0501402	0.512956	1.29981	0.352306
ECD_HUMAN|O95905	CDC34AandB_DKO-WT	0.352184	0.299632	9.07287	0.269762	0.793161	0.56902	0.352184
F110A_HUMAN|Q9BQ89	CDC34AandB_DKO-WT	0.351738	0.147533	9.07287	0.0407384	0.489968	1.39	0.351738
CCDB1_HUMAN|O95273	CDC34AandB_DKO-WT	0.351647	0.247958	9.07287	0.18956	0.72512	0.722253	0.351647
CRTAP_HUMAN|O75718	CDC34AandB_DKO-WT	0.351374	0.124913	9.07287	0.0201246	0.393974	1.69627	0.351374
PTRD1_HUMAN|Q6GMV3	CDC34AandB_DKO-WT	0.351012	0.294753	9.07287	0.263928	0.787657	0.578514	0.351012
ID3_HUMAN|Q02535	CDC34AandB_DKO-WT	0.350875	0.152112	9.07287	0.0462666	0.503427	1.33473	0.350875
PLPP1_HUMAN|O14494	CDC34AandB_DKO-WT	0.35025	0.153056	9.07287	0.0476784	0.507034	1.32168	0.35025
MOT8_HUMAN|P36021	CDC34AandB_DKO-WT	0.350117	0.330601	9.07287	0.316964	0.812042	0.498991	0.350117
SPT20_HUMAN|Q8TB22	CDC34AandB_DKO-WT	0.347037	0.177173	9.07287	0.0815508	0.574454	1.08857	0.347037
ASB1_HUMAN|Q9Y576	CDC34AandB_DKO-WT	0.346508	0.102057	9.07287	0.00784116	0.297608	2.10562	0.346508
H0YDA6_HUMAN|H0YDA6	CDC34AandB_DKO-WT	0.346498	0.126656	9.07287	0.0228422	0.406408	1.64126	0.346498
F168B_HUMAN|A1KXE4	CDC34AandB_DKO-WT	0.346457	0.172043	9.07287	0.0746164	0.56573	1.12717	0.346457
ADIP_HUMAN|Q9Y2D8	CDC34AandB_DKO-WT	0.346236	0.178032	9.07287	0.083404	0.577546	1.07881	0.346236
NEUR1_HUMAN|Q99519	CDC34AandB_DKO-WT	0.346216	0.288881	9.07287	0.261099	0.786336	0.583195	0.346216
STML1_HUMAN|Q9UBI4	CDC34AandB_DKO-WT	0.34565	0.0888445	9.07287	0.003616	0.245734	2.44177	0.34565
ATRIP_HUMAN|Q8WXE1	CDC34AandB_DKO-WT	0.34506	0.185644	9.07287	0.0957441	0.607694	1.01889	0.34506
TMED9_HUMAN|Q9BVK6	CDC34AandB_DKO-WT	0.344832	0.0918659	9.07287	0.00446465	0.263799	2.35021	0.344832
TWSG1_HUMAN|Q9GZX9	CDC34AandB_DKO-WT	0.344296	0.183748	9.07287	0.0934746	0.604213	1.02931	0.344296
CERS5_HUMAN|Q8N5B7	CDC34AandB_DKO-WT	0.344213	0.085456	9.07287	0.00293341	0.224706	2.53263	0.344213
CD19_HUMAN|P15391	CDC34AandB_DKO-WT	0.344152	0.186342	9.07287	0.0975686	0.611766	1.01069	0.344152
TRI36_HUMAN|Q9NQ86	CDC34AandB_DKO-WT	0.343935	0.169218	9.07287	0.0723896	0.560951	1.14032	0.343935
SPRY7_HUMAN|Q5W111	CDC34AandB_DKO-WT	0.343889	0.129701	9.07287	0.0262405	0.42696	1.58103	0.343889
DRS7B_HUMAN|Q6IAN0	CDC34AandB_DKO-WT	0.343421	0.238848	9.07287	0.184066	0.721857	0.735025	0.343421
VAMP8_HUMAN|Q9BV40	CDC34AandB_DKO-WT	0.343062	0.257756	9.07287	0.215679	0.750124	0.666191	0.343062
HSP72_HUMAN|P54652	CDC34AandB_DKO-WT	0.342696	0.0869937	9.07287	0.00335612	0.240202	2.47416	0.342696
TYW3_HUMAN|Q6IPR3	CDC34AandB_DKO-WT	0.342572	0.237586	9.07287	0.182947	0.720286	0.737675	0.342572
DNAL1_HUMAN|Q4LDG9	CDC34AandB_DKO-WT	0.342485	0.112878	9.07287	0.014024	0.35736	1.85313	0.342485
C9J2R5_HUMAN|C9J2R5	CDC34AandB_DKO-WT	0.341338	0.11796	9.07287	0.0176329	0.381797	1.75368	0.341338
ICE1_HUMAN|Q9Y2F5	CDC34AandB_DKO-WT	0.341231	0.107565	9.07287	0.0112101	0.333153	1.95039	0.341231
TJAP1_HUMAN|Q5JTD0	CDC34AandB_DKO-WT	0.340833	0.096556	9.07287	0.00633437	0.284611	2.1983	0.340833
CNN3_HUMAN|Q15417	CDC34AandB_DKO-WT	0.34077	0.166393	9.07287	0.0705946	0.556099	1.15123	0.34077
LRC45_HUMAN|Q96CN5	CDC34AandB_DKO-WT	0.34024	0.196675	9.07287	0.117423	0.642517	0.930247	0.34024
A0A075B6F9_HUMAN|A0A075B6F9	CDC34AandB_DKO-WT	0.339345	0.182737	9.07287	0.0960059	0.607694	1.0177	0.339345
C42S2_HUMAN|Q9NRR3	CDC34AandB_DKO-WT	0.339257	0.100494	9.07287	0.00808642	0.300393	2.09224	0.339257
KIF7_HUMAN|Q2M1P5	CDC34AandB_DKO-WT	0.339023	0.196227	9.07287	0.117838	0.642539	0.928715	0.339023
FWCH1_HUMAN|Q4VC44	CDC34AandB_DKO-WT	0.338864	0.112297	9.07287	0.0144061	0.358188	1.84145	0.338864
KAP0_HUMAN|P10644	CDC34AandB_DKO-WT	0.338717	0.131402	9.07287	0.0296228	0.446076	1.52837	0.338717
IF5A2_HUMAN|Q9GZV4	CDC34AandB_DKO-WT	0.337815	0.16658	9.07287	0.0729248	0.561176	1.13712	0.337815
UBP11_HUMAN|P51784	CDC34AandB_DKO-WT	0.337542	0.192652	9.07287	0.113401	0.634438	0.945383	0.337542
OBSL1_HUMAN|O75147	CDC34AandB_DKO-WT	0.337508	0.163055	9.07287	0.068127	0.550835	1.16668	0.337508
E2F3_HUMAN|O00716	CDC34AandB_DKO-WT	0.337164	0.1684	9.07287	0.0760323	0.566626	1.119	0.337164
B3KW93_HUMAN|B3KW93	CDC34AandB_DKO-WT	0.337094	0.113038	9.07287	0.0152621	0.36411	1.81639	0.337094
MICU3_HUMAN|Q86XE3	CDC34AandB_DKO-WT	0.336172	0.136528	9.07287	0.0358227	0.47378	1.44584	0.336172
S35B1_HUMAN|P78383	CDC34AandB_DKO-WT	0.336072	0.32113	9.07287	0.322395	0.813756	0.491611	0.336072
Q562Z4_HUMAN|Q562Z4	CDC34AandB_DKO-WT	0.335841	0.139268	9.07287	0.0389468	0.486592	1.40953	0.335841
HIG2A_HUMAN|Q9BW72	CDC34AandB_DKO-WT	0.335586	0.294156	9.07287	0.283153	0.796902	0.547979	0.335586
UBE2B_HUMAN|P63146	CDC34AandB_DKO-WT	0.335396	0.17965	9.07287	0.0944953	0.606935	1.02459	0.335396
FASTK_HUMAN|Q14296	CDC34AandB_DKO-WT	0.334343	0.0914176	9.07287	0.00518638	0.267874	2.28514	0.334343
MT1X_HUMAN|P80297	CDC34AandB_DKO-WT	0.334308	0.387259	9.07287	0.41023	0.86594	0.386973	0.334308
FCSD1_HUMAN|Q86WN1	CDC34AandB_DKO-WT	0.334295	0.170443	9.07287	0.0812115	0.57403	1.09038	0.334295
ACTA_HUMAN|P62736	CDC34AandB_DKO-WT	0.334034	0.0927579	9.07287	0.00566296	0.270204	2.24696	0.334034
SNP47_HUMAN|Q5SQN1	CDC34AandB_DKO-WT	0.333815	0.171373	9.07287	0.0829894	0.576535	1.08098	0.333815
HEXB_HUMAN|P07686	CDC34AandB_DKO-WT	0.333797	0.136683	9.07287	0.0370315	0.480357	1.43143	0.333797
KLH23_HUMAN|Q8NBE8	CDC34AandB_DKO-WT	0.333579	0.125962	9.07287	0.0263761	0.42696	1.57879	0.333579
DHB11_HUMAN|Q8NBQ5	CDC34AandB_DKO-WT	0.333513	0.113816	9.07287	0.0166086	0.374816	1.77967	0.333513
DOHH_HUMAN|Q9BU89	CDC34AandB_DKO-WT	0.333443	0.17821	9.07287	0.0938743	0.605036	1.02745	0.333443
PLCX1_HUMAN|Q9NUJ7	CDC34AandB_DKO-WT	0.333191	0.181305	9.07287	0.0990018	0.613401	1.00436	0.333191
MYH9_HUMAN|P35579	CDC34AandB_DKO-WT	0.332569	0.114768	9.07287	0.0175154	0.381781	1.75658	0.332569
TULP3_HUMAN|O75386	CDC34AandB_DKO-WT	0.33227	0.111109	9.07287	0.0150554	0.360898	1.82231	0.33227
LPIN1_HUMAN|Q14693	CDC34AandB_DKO-WT	0.332163	0.12139	9.07287	0.0228211	0.406408	1.64166	0.332163
A0A024R7U6_HUMAN|A0A024R7U6	CDC34AandB_DKO-WT	0.331933	0.235838	9.07287	0.192615	0.725404	0.71531	0.331933
B3KMX3_HUMAN|B3KMX3	CDC34AandB_DKO-WT	0.331692	0.287789	9.07287	0.278556	0.796275	0.555088	0.331692
DHX8_HUMAN|Q14562	CDC34AandB_DKO-WT	0.331578	0.150612	9.07287	0.054968	0.522644	1.25989	0.331578
ACTBM_HUMAN|Q9BYX7	CDC34AandB_DKO-WT	0.331308	0.0905029	9.07287	0.00515866	0.267823	2.28746	0.331308
AT131_HUMAN|Q9HD20	CDC34AandB_DKO-WT	0.330778	0.25042	9.07287	0.218882	0.752668	0.659789	0.330778
NPC1_HUMAN|O15118	CDC34AandB_DKO-WT	0.330278	0.11398	9.07287	0.0175175	0.381781	1.75653	0.330278
RIPR1_HUMAN|Q6ZS17	CDC34AandB_DKO-WT	0.330135	0.217958	9.07287	0.163887	0.70328	0.785455	0.330135
TROP_HUMAN|Q12816	CDC34AandB_DKO-WT	0.330017	0.171963	9.07287	0.0869186	0.586518	1.06089	0.330017
DAPK1_HUMAN|P53355	CDC34AandB_DKO-WT	0.329793	0.175076	9.07287	0.0919952	0.598177	1.03624	0.329793
DLG5_HUMAN|Q8TDM6	CDC34AandB_DKO-WT	0.329521	0.206928	9.07287	0.145478	0.679771	0.837202	0.329521
AVR2A_HUMAN|P27037	CDC34AandB_DKO-WT	0.329144	0.181894	9.07287	0.103543	0.613517	0.984878	0.329144
OFUT2_HUMAN|Q9Y2G5	CDC34AandB_DKO-WT	0.329093	0.236078	9.07287	0.196513	0.728808	0.70661	0.329093
PDK2_HUMAN|Q15119	CDC34AandB_DKO-WT	0.328975	0.130319	9.07287	0.032341	0.458224	1.49025	0.328975
FBLN1_HUMAN|P23142	CDC34AandB_DKO-WT	0.328668	0.158932	9.07287	0.0683401	0.550835	1.16532	0.328668
TRAF4_HUMAN|Q9BUZ4	CDC34AandB_DKO-WT	0.328557	0.141718	9.07287	0.0453873	0.503028	1.34307	0.328557
CENPA_HUMAN|P49450	CDC34AandB_DKO-WT	0.328356	0.116282	9.07287	0.01977	0.393974	1.70399	0.328356
MID49_HUMAN|Q96C03	CDC34AandB_DKO-WT	0.327859	0.239881	9.07287	0.204609	0.738641	0.689075	0.327859
GNA11_HUMAN|P29992	CDC34AandB_DKO-WT	0.327849	0.146762	9.07287	0.0521346	0.516651	1.28287	0.327849
2AAB_HUMAN|P30154	CDC34AandB_DKO-WT	0.327836	0.193985	9.07287	0.125017	0.650051	0.903029	0.327836
NCK5L_HUMAN|Q9HCH0	CDC34AandB_DKO-WT	0.327637	0.151113	9.07287	0.0580511	0.530762	1.23619	0.327637
B2RDN1_HUMAN|B2RDN1	CDC34AandB_DKO-WT	0.327316	0.215934	9.07287	0.163602	0.703167	0.786212	0.327316
CP131_HUMAN|Q9UPN4-2	CDC34AandB_DKO-WT	0.326827	0.136964	9.07287	0.0405987	0.489968	1.39149	0.326827
MCM4_HUMAN|P33991	CDC34AandB_DKO-WT	0.326345	0.158731	9.07287	0.0696867	0.553736	1.15685	0.326345
MYPOP_HUMAN|Q86VE0	CDC34AandB_DKO-WT	0.325715	0.123357	9.07287	0.0267183	0.430024	1.57319	0.325715
NIPA2_HUMAN|Q8N8Q9	CDC34AandB_DKO-WT	0.325623	0.267854	9.07287	0.254793	0.781937	0.593813	0.325623
HMCS1_HUMAN|Q01581	CDC34AandB_DKO-WT	0.325393	0.228414	9.07287	0.187756	0.724472	0.726407	0.325393
CD320_HUMAN|Q9NPF0	CDC34AandB_DKO-WT	0.325348	0.131096	9.07287	0.0346926	0.473397	1.45976	0.325348
AR6P6_HUMAN|Q8N6S5	CDC34AandB_DKO-WT	0.325296	0.214442	9.07287	0.163323	0.703167	0.786954	0.325296
PALM_HUMAN|O75781	CDC34AandB_DKO-WT	0.325192	0.194451	9.07287	0.128512	0.658329	0.891056	0.325192
NEUG_HUMAN|Q92686	CDC34AandB_DKO-WT	0.325017	0.159004	9.07287	0.0710426	0.557001	1.14848	0.325017
RHG27_HUMAN|Q6ZUM4	CDC34AandB_DKO-WT	0.324857	0.195604	9.07287	0.130852	0.661777	0.883219	0.324857
HJURP_HUMAN|Q8NCD3	CDC34AandB_DKO-WT	0.324208	0.112104	9.07287	0.01768	0.381797	1.75252	0.324208
BT2A1_HUMAN|Q7KYR7	CDC34AandB_DKO-WT	0.324122	0.150586	9.07287	0.059563	0.533352	1.22502	0.324122
SDCG8_HUMAN|Q86SQ7	CDC34AandB_DKO-WT	0.323819	0.182608	9.07287	0.109664	0.624891	0.959937	0.323819
MNT_HUMAN|Q99583	CDC34AandB_DKO-WT	0.323694	0.149828	9.07287	0.0587875	0.533312	1.23071	0.323694
MERTK_HUMAN|Q12866	CDC34AandB_DKO-WT	0.323124	0.128026	9.07287	0.032368	0.458224	1.48988	0.323124
RUSD4_HUMAN|Q96CM3	CDC34AandB_DKO-WT	0.32308	0.163664	9.07287	0.0795647	0.571025	1.09928	0.32308
MRP5_HUMAN|O15440	CDC34AandB_DKO-WT	0.322949	0.139554	9.07287	0.0457036	0.503427	1.34005	0.322949
1C02_HUMAN|P30501	CDC34AandB_DKO-WT	0.322715	0.158538	9.07287	0.0720298	0.559922	1.14249	0.322715
FARP2_HUMAN|O94887	CDC34AandB_DKO-WT	0.322673	0.191624	9.07287	0.126221	0.653469	0.89887	0.322673
DTL_HUMAN|Q9NZJ0	CDC34AandB_DKO-WT	0.322292	0.144515	9.07287	0.0524525	0.517976	1.28023	0.322292
LRC8C_HUMAN|Q8TDW0	CDC34AandB_DKO-WT	0.322263	0.154465	9.07287	0.0663336	0.5457	1.17827	0.322263
EXC6B_HUMAN|Q9Y2D4	CDC34AandB_DKO-WT	0.321738	0.0978611	9.07287	0.00931104	0.313269	2.031	0.321738
KLH15_HUMAN|Q96M94	CDC34AandB_DKO-WT	0.321678	0.116254	9.07287	0.021699	0.406408	1.66356	0.321678
MCM7_HUMAN|P33993	CDC34AandB_DKO-WT	0.321322	0.137	9.07287	0.0434158	0.497173	1.36235	0.321322
SLFN5_HUMAN|Q08AF3	CDC34AandB_DKO-WT	0.32084	0.344805	9.07287	0.376209	0.848855	0.424571	0.32084
GULP1_HUMAN|Q9UBP9	CDC34AandB_DKO-WT	0.32077	0.192525	9.07287	0.12977	0.660717	0.886827	0.32077
LIN54_HUMAN|Q6MZP7	CDC34AandB_DKO-WT	0.32072	0.140742	9.07287	0.0484358	0.508894	1.31483	0.32072
SPAT2_HUMAN|Q9UM82	CDC34AandB_DKO-WT	0.319961	0.145263	9.07287	0.0548706	0.522644	1.26066	0.319961
FA89B_HUMAN|Q8N5H3	CDC34AandB_DKO-WT	0.319795	0.205548	9.07287	0.153905	0.689884	0.812746	0.319795
2B13_HUMAN|P01912	CDC34AandB_DKO-WT	0.318884	0.644507	9.07287	0.632521	0.933932	0.198925	0.318884
ZNF57_HUMAN|Q68EA5	CDC34AandB_DKO-WT	0.318875	0.199206	9.07287	0.14363	0.677896	0.842755	0.318875
IL6RB_HUMAN|P40189	CDC34AandB_DKO-WT	0.318595	0.242506	9.07287	0.221174	0.754825	0.655265	0.318595
M3K6_HUMAN|O95382	CDC34AandB_DKO-WT	0.318189	0.21851	9.07287	0.179059	0.716524	0.747003	0.318189
SARAF_HUMAN|Q96BY9	CDC34AandB_DKO-WT	0.318042	0.228146	9.07287	0.196505	0.728808	0.706626	0.318042
TAP1_HUMAN|Q03518	CDC34AandB_DKO-WT	0.31781	0.148442	9.07287	0.0606846	0.536681	1.21692	0.31781
P3H1_HUMAN|Q32P28	CDC34AandB_DKO-WT	0.317737	0.136286	9.07287	0.0444271	0.500524	1.35235	0.317737
SYJ2B_HUMAN|P57105	CDC34AandB_DKO-WT	0.317414	0.158695	9.07287	0.0762804	0.566626	1.11759	0.317414
VATH_HUMAN|Q9UI12	CDC34AandB_DKO-WT	0.317357	0.0871504	9.07287	0.00531624	0.270204	2.2744	0.317357
UCK1_HUMAN|Q9HA47	CDC34AandB_DKO-WT	0.31724	0.0980508	9.07287	0.0101258	0.318057	1.99457	0.31724
RBM3_HUMAN|P98179	CDC34AandB_DKO-WT	0.317143	0.144535	9.07287	0.0556292	0.523502	1.2547	0.317143
AFF4_HUMAN|Q9UHB7	CDC34AandB_DKO-WT	0.316905	0.17033	9.07287	0.0954667	0.607694	1.02015	0.316905
BI1_HUMAN|P55061	CDC34AandB_DKO-WT	0.315733	0.298315	9.07287	0.317243	0.812042	0.498608	0.315733
Q9NYD3_HUMAN|Q9NYD3	CDC34AandB_DKO-WT	0.315263	0.519273	9.07287	0.558654	0.916646	0.252857	0.315263
MCP_HUMAN|P15529	CDC34AandB_DKO-WT	0.315213	0.150253	9.07287	0.065098	0.54258	1.18643	0.315213
Q59H88_HUMAN|Q59H88	CDC34AandB_DKO-WT	0.31511	0.126686	9.07287	0.0343763	0.472497	1.46374	0.31511
ASF1B_HUMAN|Q9NVP2	CDC34AandB_DKO-WT	0.314998	0.132229	9.07287	0.0408672	0.489968	1.38863	0.314998
CLCC1_HUMAN|Q96S66	CDC34AandB_DKO-WT	0.31477	0.161013	9.07287	0.0820531	0.575242	1.08591	0.31477
MMAD_HUMAN|Q9H3L0	CDC34AandB_DKO-WT	0.314076	0.256892	9.07287	0.252289	0.777233	0.598101	0.314076
PLOD1_HUMAN|Q02809	CDC34AandB_DKO-WT	0.314058	0.0920565	9.07287	0.00763991	0.29347	2.11691	0.314058
BMT2_HUMAN|Q1RMZ1	CDC34AandB_DKO-WT	0.313909	0.142006	9.07287	0.0541655	0.520862	1.26628	0.313909
RB27A_HUMAN|P51159	CDC34AandB_DKO-WT	0.3139	0.273078	9.07287	0.279753	0.796275	0.553225	0.3139
PPTC7_HUMAN|Q8NI37	CDC34AandB_DKO-WT	0.313807	0.2733	9.07287	0.280253	0.796275	0.55245	0.313807
PAF15_HUMAN|Q15004	CDC34AandB_DKO-WT	0.31375	0.189604	9.07287	0.132087	0.664515	0.87914	0.31375
ARMC5_HUMAN|Q96C12	CDC34AandB_DKO-WT	0.313705	0.213149	9.07287	0.174901	0.712958	0.757208	0.313705
H3BS86_HUMAN|H3BS86	CDC34AandB_DKO-WT	0.313545	0.213015	9.07287	0.174854	0.712958	0.757324	0.313545
ITM2B_HUMAN|Q9Y287	CDC34AandB_DKO-WT	0.313357	0.143052	9.07287	0.0559685	0.523502	1.25206	0.313357
IL1AP_HUMAN|Q9NPH3	CDC34AandB_DKO-WT	0.313267	0.157823	9.07287	0.0781782	0.570121	1.10691	0.313267
CHP1_HUMAN|Q99653	CDC34AandB_DKO-WT	0.31278	0.0756366	9.07287	0.00249573	0.210145	2.6028	0.31278
CDCA4_HUMAN|Q9BXL8	CDC34AandB_DKO-WT	0.312319	0.149883	9.07287	0.0666102	0.546629	1.17646	0.312319
Q59FE7_HUMAN|Q59FE7	CDC34AandB_DKO-WT	0.312291	0.17883	9.07287	0.11444	0.637052	0.941421	0.312291
FBH1_HUMAN|Q8NFZ0	CDC34AandB_DKO-WT	0.310659	0.137114	9.07287	0.0494855	0.512236	1.30552	0.310659
1A02_HUMAN|P01892	CDC34AandB_DKO-WT	0.310464	0.114216	9.07287	0.02351	0.406912	1.62875	0.310464
SPB9_HUMAN|P50453	CDC34AandB_DKO-WT	0.310409	0.214257	9.07287	0.181065	0.718809	0.742165	0.310409
H0YD48_HUMAN|H0YD48	CDC34AandB_DKO-WT	0.310088	0.0925042	9.07287	0.00839873	0.306019	2.07579	0.310088
NINJ1_HUMAN|Q92982	CDC34AandB_DKO-WT	0.309929	0.229484	9.07287	0.20956	0.743953	0.678692	0.309929
KATL1_HUMAN|Q9BW62	CDC34AandB_DKO-WT	0.309859	0.130195	9.07287	0.0410196	0.489968	1.38701	0.309859
PEX13_HUMAN|Q92968	CDC34AandB_DKO-WT	0.309741	0.138173	9.07287	0.0514719	0.515748	1.28843	0.309741
MYH11_HUMAN|P35749	CDC34AandB_DKO-WT	0.309573	0.123289	9.07287	0.0330649	0.462723	1.48063	0.309573
GILT_HUMAN|P13284	CDC34AandB_DKO-WT	0.309399	0.468789	9.07287	0.525655	0.910846	0.279299	0.309399
MYO10_HUMAN|Q9HD67	CDC34AandB_DKO-WT	0.309269	0.137154	9.07287	0.0503686	0.513011	1.29784	0.309269
PPR18_HUMAN|Q6NYC8	CDC34AandB_DKO-WT	0.309256	0.111104	9.07287	0.0211211	0.402326	1.67528	0.309256
RASEF_HUMAN|Q8IZ41	CDC34AandB_DKO-WT	0.308942	0.107727	9.07287	0.0183946	0.387215	1.73531	0.308942
FBXL3_HUMAN|Q9UKT7	CDC34AandB_DKO-WT	0.308923	0.148775	9.07287	0.0674069	0.550462	1.1713	0.308923
ORC6_HUMAN|Q9Y5N6	CDC34AandB_DKO-WT	0.308659	0.167334	9.07287	0.0979297	0.612137	1.00909	0.308659
AT2B4_HUMAN|P23634	CDC34AandB_DKO-WT	0.308571	0.168825	9.07287	0.100588	0.613401	0.997454	0.308571
RTF2_HUMAN|Q9BY42	CDC34AandB_DKO-WT	0.308172	0.106901	9.07287	0.0179501	0.384317	1.74593	0.308172
F133B_HUMAN|Q5BKY9	CDC34AandB_DKO-WT	0.307792	0.095732	9.07287	0.0104626	0.32158	1.98036	0.307792
PANK3_HUMAN|Q9H999	CDC34AandB_DKO-WT	0.307741	0.114884	9.07287	0.0250874	0.422607	1.60054	0.307741
GOGA1_HUMAN|Q92805	CDC34AandB_DKO-WT	0.307578	0.102178	9.07287	0.0145797	0.358836	1.83625	0.307578
TAGL2_HUMAN|P37802	CDC34AandB_DKO-WT	0.307428	0.0995139	9.07287	0.0128221	0.341163	1.89204	0.307428
Q5H9R5_HUMAN|Q5H9R5	CDC34AandB_DKO-WT	0.307276	0.194376	9.07287	0.148105	0.680819	0.829431	0.307276
UB2Q2_HUMAN|Q8WVN8	CDC34AandB_DKO-WT	0.307238	0.14617	9.07287	0.0646704	0.54258	1.18929	0.307238
YIF1B_HUMAN|Q5BJH7	CDC34AandB_DKO-WT	0.307189	0.109306	9.07287	0.0202098	0.393974	1.69444	0.307189
CAHD1_HUMAN|Q5VU97	CDC34AandB_DKO-WT	0.307074	0.160717	9.07287	0.088108	0.588954	1.05498	0.307074
EPHA5_HUMAN|P54756	CDC34AandB_DKO-WT	0.30667	0.257945	9.07287	0.264666	0.788223	0.577303	0.30667
DFNA5_HUMAN|O60443	CDC34AandB_DKO-WT	0.306493	0.246251	9.07287	0.244456	0.770232	0.6118	0.306493
MYL6_HUMAN|P60660-2	CDC34AandB_DKO-WT	0.306267	0.125254	9.07287	0.0368464	0.480357	1.4336	0.306267
SNPC2_HUMAN|Q13487	CDC34AandB_DKO-WT	0.305933	0.0927468	9.07287	0.00915003	0.311712	2.03858	0.305933
H7C3M7_HUMAN|H7C3M7	CDC34AandB_DKO-WT	0.305471	0.223148	9.07287	0.203958	0.738614	0.690459	0.305471
S4A7_HUMAN|Q9Y6M7	CDC34AandB_DKO-WT	0.304535	0.13041	9.07287	0.0441488	0.499854	1.35508	0.304535
RN126_HUMAN|Q9BV68	CDC34AandB_DKO-WT	0.304409	0.155015	9.07287	0.0808982	0.573502	1.09206	0.304409
FXL20_HUMAN|Q96IG2	CDC34AandB_DKO-WT	0.304404	0.21505	9.07287	0.190319	0.725135	0.720519	0.304404
TMLH_HUMAN|Q9NVH6	CDC34AandB_DKO-WT	0.30403	0.241293	9.07287	0.239111	0.767914	0.621401	0.30403
F173B_HUMAN|Q6P4H8	CDC34AandB_DKO-WT	0.303873	0.158796	9.07287	0.0876907	0.58734	1.05705	0.303873
KS6A4_HUMAN|O75676	CDC34AandB_DKO-WT	0.303562	0.180843	9.07287	0.127269	0.655124	0.895277	0.303562
RBM38_HUMAN|Q9H0Z9	CDC34AandB_DKO-WT	0.303505	0.140492	9.07287	0.0588009	0.533312	1.23062	0.303505
DNLI4_HUMAN|P49917	CDC34AandB_DKO-WT	0.303334	0.11357	9.07287	0.0254123	0.422607	1.59496	0.303334
RND3_HUMAN|P61587	CDC34AandB_DKO-WT	0.302754	0.0877797	9.07287	0.0071988	0.29089	2.14274	0.302754
H0Y5B0_HUMAN|H0Y5B0	CDC34AandB_DKO-WT	0.30266	0.165368	9.07287	0.100195	0.613401	0.999156	0.30266
PASK_HUMAN|Q96RG2	CDC34AandB_DKO-WT	0.302329	0.208861	9.07287	0.181407	0.718912	0.741345	0.302329
RNF10_HUMAN|Q8N5U6	CDC34AandB_DKO-WT	0.302135	0.146365	9.07287	0.0687551	0.550835	1.16269	0.302135
ML12A_HUMAN|P19105	CDC34AandB_DKO-WT	0.301934	0.0894358	9.07287	0.00808525	0.300393	2.09231	0.301934
ECHP_HUMAN|Q08426	CDC34AandB_DKO-WT	0.301587	0.126236	9.07287	0.0404083	0.489968	1.39353	0.301587
Q86XN0_HUMAN|Q86XN0	CDC34AandB_DKO-WT	0.301339	0.107389	9.07287	0.0203536	0.395239	1.69136	0.301339
LYST_HUMAN|Q99698	CDC34AandB_DKO-WT	0.301125	0.163657	9.07287	0.0986497	0.61304	1.0059	0.301125
HMGX3_HUMAN|Q12766	CDC34AandB_DKO-WT	0.300878	0.115719	9.07287	0.028552	0.441499	1.54436	0.300878
SOCS6_HUMAN|O14544	CDC34AandB_DKO-WT	0.300712	0.156812	9.07287	0.0871224	0.586518	1.05987	0.300712
CCD86_HUMAN|Q9H6F5	CDC34AandB_DKO-WT	0.300384	0.159759	9.07287	0.0925074	0.599951	1.03382	0.300384
ATX1L_HUMAN|P0C7T5	CDC34AandB_DKO-WT	0.299983	0.112269	9.07287	0.0253656	0.422607	1.59575	0.299983
GPAT4_HUMAN|Q86UL3	CDC34AandB_DKO-WT	0.299899	0.0822187	9.07287	0.00526583	0.270204	2.27853	0.299899
CRY2_HUMAN|Q49AN0	CDC34AandB_DKO-WT	0.299691	0.134145	9.07287	0.052117	0.516651	1.28302	0.299691
MCM3_HUMAN|P25205	CDC34AandB_DKO-WT	0.299482	0.108555	9.07287	0.0219935	0.406408	1.6577	0.299482
IDD_HUMAN|P98153	CDC34AandB_DKO-WT	0.299233	0.121295	9.07287	0.0355464	0.473397	1.4492	0.299233
ML12B_HUMAN|O14950	CDC34AandB_DKO-WT	0.298741	0.0934657	9.07287	0.0107857	0.324542	1.96715	0.298741
GBB2_HUMAN|P62879	CDC34AandB_DKO-WT	0.298676	0.0851266	9.07287	0.00655079	0.28789	2.18371	0.298676
IFT88_HUMAN|Q13099	CDC34AandB_DKO-WT	0.298676	0.352447	9.07287	0.418546	0.872268	0.378257	0.298676
LIPT2_HUMAN|A6NK58	CDC34AandB_DKO-WT	0.298605	0.117064	9.07287	0.030965	0.45523	1.50913	0.298605
SIL1_HUMAN|Q9H173	CDC34AandB_DKO-WT	0.298588	0.179804	9.07287	0.130886	0.661777	0.883106	0.298588
ZMYM6_HUMAN|O95789	CDC34AandB_DKO-WT	0.298377	0.136353	9.07287	0.0561739	0.523978	1.25047	0.298377
KLH12_HUMAN|Q53G59	CDC34AandB_DKO-WT	0.298186	0.131554	9.07287	0.0494081	0.511964	1.3062	0.298186
PKHB2_HUMAN|Q96CS7	CDC34AandB_DKO-WT	0.297935	0.13857	9.07287	0.0597908	0.533974	1.22337	0.297935
VPP1_HUMAN|Q93050	CDC34AandB_DKO-WT	0.297928	0.135371	9.07287	0.0550327	0.522681	1.25938	0.297928
PCP_HUMAN|P42785	CDC34AandB_DKO-WT	0.297921	0.137296	9.07287	0.0578837	0.530762	1.23744	0.297921
DSC2_HUMAN|Q02487	CDC34AandB_DKO-WT	0.297808	0.181203	9.07287	0.13442	0.666951	0.871535	0.297808
SRXN1_HUMAN|Q9BYN0	CDC34AandB_DKO-WT	0.297644	0.132389	9.07287	0.0509209	0.513824	1.2931	0.297644
YIPF1_HUMAN|Q9Y548	CDC34AandB_DKO-WT	0.297487	0.151047	9.07287	0.0801501	0.572508	1.0961	0.297487
Q59E90_HUMAN|Q59E90	CDC34AandB_DKO-WT	0.296992	0.200866	9.07287	0.173115	0.7122	0.761665	0.296992
MKNK1_HUMAN|Q9BUB5	CDC34AandB_DKO-WT	0.296445	0.106394	9.07287	0.0210232	0.401243	1.6773	0.296445
TTYH3_HUMAN|Q9C0H2	CDC34AandB_DKO-WT	0.296226	0.173518	9.07287	0.1217	0.644758	0.91471	0.296226
UBE3C_HUMAN|Q15386	CDC34AandB_DKO-WT	0.296203	0.146383	9.07287	0.0734553	0.562362	1.13398	0.296203
PCYXL_HUMAN|Q8NBM8	CDC34AandB_DKO-WT	0.296003	0.149354	9.07287	0.0785636	0.570694	1.10478	0.296003
LIN52_HUMAN|Q52LA3	CDC34AandB_DKO-WT	0.295689	0.146741	9.07287	0.0744648	0.56573	1.12805	0.295689
GMPR1_HUMAN|P36959	CDC34AandB_DKO-WT	0.294918	0.163211	9.07287	0.103965	0.613517	0.983111	0.294918
ZN765_HUMAN|Q7L2R6	CDC34AandB_DKO-WT	0.294839	0.2742	9.07287	0.310016	0.807618	0.508616	0.294839
LAMP1_HUMAN|P11279	CDC34AandB_DKO-WT	0.294746	0.126362	9.07287	0.0443429	0.500356	1.35318	0.294746
RIPL2_HUMAN|Q969X0	CDC34AandB_DKO-WT	0.294743	0.12861	9.07287	0.0474146	0.50691	1.32409	0.294743
HSP13_HUMAN|P48723	CDC34AandB_DKO-WT	0.294694	0.103705	9.07287	0.0191997	0.39046	1.71671	0.294694
STAM2_HUMAN|O75886	CDC34AandB_DKO-WT	0.29464	0.0931875	9.07287	0.0114024	0.33505	1.943	0.29464
LIPB2_HUMAN|Q8ND30	CDC34AandB_DKO-WT	0.294563	0.265186	9.07287	0.295232	0.799521	0.529836	0.294563
FBX28_HUMAN|Q9NVF7	CDC34AandB_DKO-WT	0.294513	0.120623	9.07287	0.0370634	0.480357	1.43105	0.294513
MFF_HUMAN|Q9GZY8	CDC34AandB_DKO-WT	0.294265	0.129434	9.07287	0.0488578	0.508894	1.31107	0.294265
PAPS2_HUMAN|O95340	CDC34AandB_DKO-WT	0.293983	0.129377	9.07287	0.0489529	0.508972	1.31022	0.293983
DNJB6_HUMAN|O75190-3	CDC34AandB_DKO-WT	0.293752	0.180524	9.07287	0.137863	0.669733	0.860554	0.293752
PMGE_HUMAN|P07738	CDC34AandB_DKO-WT	0.293459	0.104006	9.07287	0.0198428	0.393974	1.7024	0.293459
K1161_HUMAN|Q6NSJ0	CDC34AandB_DKO-WT	0.293452	0.097467	9.07287	0.0145661	0.358836	1.83666	0.293452
TRADD_HUMAN|Q15628	CDC34AandB_DKO-WT	0.293451	0.148158	9.07287	0.0787201	0.570694	1.10391	0.293451
ESYT1_HUMAN|Q9BSJ8	CDC34AandB_DKO-WT	0.293245	0.0934996	9.07287	0.0118818	0.340089	1.92512	0.293245
UBX2A_HUMAN|P68543	CDC34AandB_DKO-WT	0.293019	0.333181	9.07287	0.401845	0.860801	0.395941	0.293019
RBM46_HUMAN|Q8TBY0	CDC34AandB_DKO-WT	0.29298	0.160647	9.07287	0.101231	0.613401	0.994686	0.29298
CRIPT_HUMAN|Q9P021	CDC34AandB_DKO-WT	0.292827	0.134993	9.07287	0.0579513	0.530762	1.23694	0.292827
F184A_HUMAN|Q8NB25	CDC34AandB_DKO-WT	0.292762	0.113937	9.07287	0.0300263	0.449051	1.5225	0.292762
V6A6E5_HUMAN|V6A6E5	CDC34AandB_DKO-WT	0.292389	0.178906	9.07287	0.136353	0.668012	0.865336	0.292389
DLG3_HUMAN|Q92796-2	CDC34AandB_DKO-WT	0.292355	0.13201	9.07287	0.0538028	0.519808	1.2692	0.292355
JOS1_HUMAN|Q15040	CDC34AandB_DKO-WT	0.291814	0.0832818	9.07287	0.00659943	0.288341	2.18049	0.291814
SCRB1_HUMAN|Q8WTV0-2	CDC34AandB_DKO-WT	0.291596	0.235745	9.07287	0.247178	0.773598	0.606991	0.291596
H0Y2V6_HUMAN|H0Y2V6	CDC34AandB_DKO-WT	0.291321	0.269201	9.07287	0.307099	0.807618	0.512721	0.291321
SIVA_HUMAN|O15304	CDC34AandB_DKO-WT	0.291105	0.112036	9.07287	0.0286346	0.441923	1.54311	0.291105
CCNB1_HUMAN|P14635	CDC34AandB_DKO-WT	0.290894	0.104571	9.07287	0.02118	0.402326	1.67407	0.290894
FHIT_HUMAN|P49789	CDC34AandB_DKO-WT	0.290645	0.373196	9.07287	0.455929	0.883372	0.341103	0.290645
NUFP1_HUMAN|Q9UHK0	CDC34AandB_DKO-WT	0.290559	0.128752	9.07287	0.0502186	0.512956	1.29914	0.290559
EFCB7_HUMAN|A8K855	CDC34AandB_DKO-WT	0.290178	0.16351	9.07287	0.109423	0.624743	0.960889	0.290178
ARV1_HUMAN|Q9H2C2	CDC34AandB_DKO-WT	0.289718	0.108775	9.07287	0.0257247	0.424648	1.58965	0.289718
SRR_HUMAN|Q9GZT4	CDC34AandB_DKO-WT	0.289105	0.361224	9.07287	0.443961	0.880831	0.352656	0.289105
T106C_HUMAN|Q9BVX2	CDC34AandB_DKO-WT	0.288934	0.116939	9.07287	0.0353241	0.473397	1.45193	0.288934
M21D2_HUMAN|Q8IYB1	CDC34AandB_DKO-WT	0.288659	0.10167	9.07287	0.0192776	0.391016	1.71495	0.288659
APLF_HUMAN|Q8IW19	CDC34AandB_DKO-WT	0.288335	0.215371	9.07287	0.213217	0.746773	0.671178	0.288335
LRC8A_HUMAN|Q8IWT6	CDC34AandB_DKO-WT	0.288234	0.091432	9.07287	0.0115761	0.338363	1.93644	0.288234
IKIP_HUMAN|Q70UQ0-4	CDC34AandB_DKO-WT	0.288157	0.148508	9.07287	0.0840029	0.579898	1.07571	0.288157
SAP3_HUMAN|P17900	CDC34AandB_DKO-WT	0.288022	0.136406	9.07287	0.0636709	0.541791	1.19606	0.288022
NAGPA_HUMAN|Q9UK23	CDC34AandB_DKO-WT	0.287928	0.0998391	9.07287	0.0179164	0.384317	1.74675	0.287928
DGAT1_HUMAN|O75907	CDC34AandB_DKO-WT	0.287533	0.432054	9.07287	0.522286	0.909825	0.282091	0.287533
CDKN3_HUMAN|Q16667	CDC34AandB_DKO-WT	0.287435	0.121983	9.07287	0.0426424	0.494533	1.37016	0.287435
F5GX28_HUMAN|F5GX28	CDC34AandB_DKO-WT	0.287411	0.0986258	9.07287	0.0170521	0.379466	1.76822	0.287411
A8K6Q8_HUMAN|A8K6Q8	CDC34AandB_DKO-WT	0.287392	0.152489	9.07287	0.0918539	0.598177	1.0369	0.287392
MCL1_HUMAN|Q07820	CDC34AandB_DKO-WT	0.287294	0.137571	9.07287	0.0661165	0.544767	1.17969	0.287294
STOM_HUMAN|P27105	CDC34AandB_DKO-WT	0.287287	0.143818	9.07287	0.076599	0.566855	1.11578	0.287287
CC115_HUMAN|Q96NT0	CDC34AandB_DKO-WT	0.287116	0.0860372	9.07287	0.00860286	0.306764	2.06536	0.287116
REEP6_HUMAN|Q96HR9	CDC34AandB_DKO-WT	0.286214	0.217326	9.07287	0.220137	0.753121	0.657307	0.286214
UBAD2_HUMAN|Q8IYN6	CDC34AandB_DKO-WT	0.285643	0.158079	9.07287	0.103967	0.613517	0.983104	0.285643
TXLNA_HUMAN|P40222	CDC34AandB_DKO-WT	0.285621	0.155214	9.07287	0.0986185	0.61304	1.00604	0.285621
NEK2_HUMAN|P51955	CDC34AandB_DKO-WT	0.285554	0.136184	9.07287	0.0652092	0.54258	1.18569	0.285554
TB10A_HUMAN|Q9BXI6	CDC34AandB_DKO-WT	0.285453	0.0873044	9.07287	0.00958497	0.315433	2.01841	0.285453
SUN1_HUMAN|O94901-3	CDC34AandB_DKO-WT	0.285092	0.124973	9.07287	0.0482404	0.508809	1.31659	0.285092
FBX31_HUMAN|Q5XUX0	CDC34AandB_DKO-WT	0.285022	0.1283	9.07287	0.0531991	0.518646	1.2741	0.285022
PLPL2_HUMAN|Q96AD5	CDC34AandB_DKO-WT	0.284722	0.138551	9.07287	0.0697952	0.554158	1.15617	0.284722
DLG3_HUMAN|Q92796	CDC34AandB_DKO-WT	0.284707	0.110512	9.07287	0.0296939	0.446076	1.52733	0.284707
ST17A_HUMAN|Q9UEE5	CDC34AandB_DKO-WT	0.284583	0.140305	9.07287	0.0728815	0.561176	1.13738	0.284583
STX1A_HUMAN|Q16623	CDC34AandB_DKO-WT	0.284582	0.207193	9.07287	0.202577	0.735977	0.693409	0.284582
EPHA7_HUMAN|Q15375	CDC34AandB_DKO-WT	0.284097	0.212792	9.07287	0.214375	0.748184	0.668826	0.284097
MCM5_HUMAN|P33992	CDC34AandB_DKO-WT	0.284011	0.139977	9.07287	0.0728032	0.561145	1.13785	0.284011
DNS2A_HUMAN|O00115	CDC34AandB_DKO-WT	0.283952	0.137432	9.07287	0.0685467	0.550835	1.16401	0.283952
SOX6_HUMAN|P35712	CDC34AandB_DKO-WT	0.283803	0.220256	9.07287	0.229452	0.761942	0.639307	0.283803
1A01_HUMAN|P30443	CDC34AandB_DKO-WT	0.283652	0.16288	9.07287	0.115312	0.638056	0.938125	0.283652
MCM6_HUMAN|Q14566	CDC34AandB_DKO-WT	0.28363	0.140826	9.07287	0.0745836	0.56573	1.12736	0.28363
MOONR_HUMAN|Q2KHM9	CDC34AandB_DKO-WT	0.283155	0.146188	9.07287	0.0844665	0.580888	1.07332	0.283155
APCL_HUMAN|O95996	CDC34AandB_DKO-WT	0.282985	0.0994618	9.07287	0.0190895	0.39046	1.7192	0.282985
AP3M2_HUMAN|P53677	CDC34AandB_DKO-WT	0.282834	0.172987	9.07287	0.136206	0.668012	0.865803	0.282834
PPT2_HUMAN|Q9UMR5	CDC34AandB_DKO-WT	0.282621	0.132594	9.07287	0.0616309	0.538545	1.2102	0.282621
KCTD3_HUMAN|Q9Y597	CDC34AandB_DKO-WT	0.282405	0.113938	9.07287	0.0348749	0.473397	1.45749	0.282405
TXD15_HUMAN|Q96J42	CDC34AandB_DKO-WT	0.282292	0.104341	9.07287	0.0240081	0.41192	1.61964	0.282292
TRI35_HUMAN|Q9UPQ4	CDC34AandB_DKO-WT	0.282269	0.184303	9.07287	0.159725	0.697362	0.796627	0.282269
SIM26_HUMAN|A0A096LP01	CDC34AandB_DKO-WT	0.282265	0.14382	9.07287	0.0810424	0.573502	1.09129	0.282265
PPDPF_HUMAN|Q9H3Y8	CDC34AandB_DKO-WT	0.281702	0.146849	9.07287	0.0870304	0.586518	1.06033	0.281702
PR15B_HUMAN|Q5SWA1	CDC34AandB_DKO-WT	0.281407	0.19718	9.07287	0.18703	0.723611	0.728088	0.281407
ORML2_HUMAN|Q53FV1	CDC34AandB_DKO-WT	0.281399	0.227685	9.07287	0.247532	0.773598	0.606369	0.281399
FUCO2_HUMAN|Q9BTY2	CDC34AandB_DKO-WT	0.281384	0.111153	9.07287	0.0319644	0.456894	1.49533	0.281384
CCD66_HUMAN|A2RUB6	CDC34AandB_DKO-WT	0.281349	0.150259	9.07287	0.0936712	0.604706	1.02839	0.281349
MTG2_HUMAN|Q9H4K7	CDC34AandB_DKO-WT	0.281189	0.140282	9.07287	0.0757506	0.566626	1.12061	0.281189
PIAS4_HUMAN|Q8N2W9	CDC34AandB_DKO-WT	0.281151	0.202936	9.07287	0.199033	0.731587	0.701076	0.281151
H0Y6A0_HUMAN|H0Y6A0	CDC34AandB_DKO-WT	0.280895	0.0902893	9.07287	0.0123778	0.341163	1.90736	0.280895
BCAR1_HUMAN|P56945	CDC34AandB_DKO-WT	0.280833	0.102549	9.07287	0.0227387	0.406408	1.64323	0.280833
THAP4_HUMAN|Q8WY91	CDC34AandB_DKO-WT	0.280826	0.229767	9.07287	0.252427	0.777295	0.597864	0.280826
B2MG_HUMAN|P61769	CDC34AandB_DKO-WT	0.280456	0.190287	9.07287	0.174349	0.712818	0.758581	0.280456
TM189_HUMAN|A5PLL7	CDC34AandB_DKO-WT	0.280393	0.172486	9.07287	0.138209	0.670128	0.859464	0.280393
RT36_HUMAN|P82909	CDC34AandB_DKO-WT	0.280036	0.139999	9.07287	0.076265	0.566626	1.11767	0.280036
KLH20_HUMAN|Q9Y2M5	CDC34AandB_DKO-WT	0.279817	0.0926685	9.07287	0.01436	0.358188	1.84285	0.279817
KGUA_HUMAN|Q16774	CDC34AandB_DKO-WT	0.279547	0.162398	9.07287	0.11902	0.644637	0.924381	0.279547
KIF3A_HUMAN|Q9Y496	CDC34AandB_DKO-WT	0.279502	0.117481	9.07287	0.0410751	0.489968	1.38642	0.279502
MCM2_HUMAN|P49736	CDC34AandB_DKO-WT	0.279468	0.137838	9.07287	0.0729753	0.561176	1.13682	0.279468
CDCA3_HUMAN|Q99618	CDC34AandB_DKO-WT	0.279155	0.130289	9.07287	0.0605248	0.536289	1.21807	0.279155
NOSIP_HUMAN|Q9Y314	CDC34AandB_DKO-WT	0.279044	0.157944	9.07287	0.110809	0.627456	0.955424	0.279044
AKIB1_HUMAN|Q9P2G1	CDC34AandB_DKO-WT	0.27864	0.151664	9.07287	0.0990836	0.613401	1.004	0.27864
FXRD2_HUMAN|Q8IWF2	CDC34AandB_DKO-WT	0.278281	0.091037	9.07287	0.0135166	0.352698	1.86913	0.278281
MEX3D_HUMAN|Q86XN8	CDC34AandB_DKO-WT	0.278241	0.133454	9.07287	0.0664835	0.546037	1.17729	0.278241
ROAA_HUMAN|Q99729-3	CDC34AandB_DKO-WT	0.278129	0.237514	7.07287	0.279535	0.796275	0.553564	0.278129
DUS14_HUMAN|O95147	CDC34AandB_DKO-WT	0.277872	0.282224	9.07287	0.350358	0.83574	0.455488	0.277872
MGT4B_HUMAN|Q9UQ53	CDC34AandB_DKO-WT	0.277135	0.111955	9.07287	0.0350566	0.473397	1.45523	0.277135
TM237_HUMAN|Q96Q45	CDC34AandB_DKO-WT	0.276939	0.1467	9.07287	0.0913971	0.598177	1.03907	0.276939
RN167_HUMAN|Q9H6Y7	CDC34AandB_DKO-WT	0.276668	0.160571	9.07287	0.11871	0.643656	0.925512	0.276668
BCL10_HUMAN|O95999	CDC34AandB_DKO-WT	0.276641	0.0879594	9.07287	0.0117144	0.340089	1.93128	0.276641
WIPF1_HUMAN|O43516	CDC34AandB_DKO-WT	0.276545	0.190479	9.07287	0.180233	0.718279	0.744166	0.276545
GPC3_HUMAN|P51654	CDC34AandB_DKO-WT	0.27652	0.203453	9.07287	0.206925	0.740534	0.684187	0.27652
GNAL_HUMAN|P38405	CDC34AandB_DKO-WT	0.276007	0.101352	9.07287	0.023316	0.406912	1.63235	0.276007
SI1L1_HUMAN|O43166	CDC34AandB_DKO-WT	0.275635	0.126433	9.07287	0.0569309	0.530155	1.24465	0.275635
CHSTC_HUMAN|Q9NRB3	CDC34AandB_DKO-WT	0.275549	0.140099	9.07287	0.0804974	0.572508	1.09422	0.275549
S61A1_HUMAN|P61619	CDC34AandB_DKO-WT	0.275505	0.146822	9.07287	0.0930691	0.602424	1.03119	0.275505
PTSS2_HUMAN|Q9BVG9	CDC34AandB_DKO-WT	0.275286	0.0997094	9.07287	0.021919	0.406408	1.65918	0.275286
GGA2_HUMAN|Q9UJY4	CDC34AandB_DKO-WT	0.275206	0.130284	9.07287	0.0635811	0.541791	1.19667	0.275206
K7EL68_HUMAN|K7EL68	CDC34AandB_DKO-WT	0.275175	0.111522	9.07287	0.0355191	0.473397	1.44954	0.275175
TBCD5_HUMAN|Q92609	CDC34AandB_DKO-WT	0.275166	0.152828	9.07287	0.105041	0.614066	0.978642	0.275166
RBM47_HUMAN|A0AV96	CDC34AandB_DKO-WT	0.275093	0.17146	9.07287	0.142814	0.676373	0.845229	0.275093
GALT1_HUMAN|Q10472	CDC34AandB_DKO-WT	0.275086	0.144739	9.07287	0.0895441	0.592232	1.04796	0.275086
CA122_HUMAN|Q6ZSJ8	CDC34AandB_DKO-WT	0.274815	0.145795	9.07287	0.0918144	0.598177	1.03709	0.274815
KIF4A_HUMAN|O95239	CDC34AandB_DKO-WT	0.27461	0.108952	9.07287	0.032551	0.458735	1.48744	0.27461
LCA5_HUMAN|Q86VQ0	CDC34AandB_DKO-WT	0.274447	0.167457	9.07287	0.135384	0.666951	0.868432	0.274447
P2R3B_HUMAN|Q9Y5P8	CDC34AandB_DKO-WT	0.274257	0.285697	9.07287	0.361959	0.840517	0.44134	0.274257
Z385A_HUMAN|Q96PM9	CDC34AandB_DKO-WT	0.27411	0.1395	9.07287	0.0807411	0.572965	1.09291	0.27411
MTM1_HUMAN|Q13496	CDC34AandB_DKO-WT	0.274041	0.102682	9.07287	0.0254977	0.422607	1.5935	0.274041
AUXI_HUMAN|O75061	CDC34AandB_DKO-WT	0.273562	0.223725	9.07287	0.252231	0.777233	0.598202	0.273562
CLCN7_HUMAN|P51798	CDC34AandB_DKO-WT	0.273445	0.0991656	9.07287	0.0220423	0.406408	1.65674	0.273445
CHSTE_HUMAN|Q8NCH0	CDC34AandB_DKO-WT	0.273406	0.123338	9.07287	0.0536201	0.519607	1.27067	0.273406
SKP1_HUMAN|P63208	CDC34AandB_DKO-WT	0.273406	0.110138	9.07287	0.0346565	0.473397	1.46021	0.273406
MAML1_HUMAN|Q92585	CDC34AandB_DKO-WT	0.273235	0.107256	9.07287	0.0311332	0.45523	1.50678	0.273235
PGFS_HUMAN|Q8TBF2	CDC34AandB_DKO-WT	0.273205	0.242009	9.07287	0.287902	0.798679	0.540755	0.273205
S11IP_HUMAN|Q8N1F8	CDC34AandB_DKO-WT	0.273179	0.154051	9.07287	0.109662	0.624891	0.959942	0.273179
PRC2B_HUMAN|Q5JSZ5	CDC34AandB_DKO-WT	0.272807	0.115487	9.07287	0.0422327	0.49206	1.37435	0.272807
TECT3_HUMAN|Q6NUS6	CDC34AandB_DKO-WT	0.272396	0.184232	9.07287	0.173118	0.7122	0.761657	0.272396
CSTN1_HUMAN|O94985	CDC34AandB_DKO-WT	0.272374	0.210107	9.07287	0.226854	0.761907	0.644253	0.272374
A0A024RBK9_HUMAN|A0A024RBK9	CDC34AandB_DKO-WT	0.272325	0.23273	9.07287	0.271766	0.793907	0.565804	0.272325
PHLP2_HUMAN|Q6ZVD8	CDC34AandB_DKO-WT	0.272182	0.151161	9.07287	0.105022	0.614066	0.97872	0.272182
CDK17_HUMAN|Q00537	CDC34AandB_DKO-WT	0.272051	0.119016	9.07287	0.0478771	0.507034	1.31987	0.272051
HKDC1_HUMAN|Q2TB90	CDC34AandB_DKO-WT	0.271961	0.142863	9.07287	0.089103	0.59088	1.05011	0.271961
ALKB6_HUMAN|Q3KRA9	CDC34AandB_DKO-WT	0.27184	0.212018	9.07287	0.231579	0.76288	0.635301	0.27184
CYTSA_HUMAN|Q69YQ0	CDC34AandB_DKO-WT	0.271656	0.120528	9.07287	0.0504533	0.513011	1.29711	0.271656
S4A7_HUMAN|Q9Y6M7-6	CDC34AandB_DKO-WT	0.271519	0.365407	9.07287	0.476245	0.891982	0.32217	0.271519
LTBP3_HUMAN|Q9NS15	CDC34AandB_DKO-WT	0.27128	0.264994	9.07287	0.332486	0.821199	0.478226	0.27128
AFG1L_HUMAN|Q8WV93	CDC34AandB_DKO-WT	0.271117	0.139946	9.07287	0.0844171	0.580888	1.07357	0.271117
ZEB2_HUMAN|O60315	CDC34AandB_DKO-WT	0.271099	0.267025	9.07287	0.336291	0.823873	0.473284	0.271099
DSG2_HUMAN|Q14126	CDC34AandB_DKO-WT	0.271084	0.154132	9.07287	0.112209	0.631646	0.949974	0.271084
GP180_HUMAN|Q86V85	CDC34AandB_DKO-WT	0.271077	0.128476	9.07287	0.063831	0.541791	1.19497	0.271077
MSD4_HUMAN|Q8NCY6	CDC34AandB_DKO-WT	0.271048	0.121201	9.07287	0.0519239	0.516651	1.28463	0.271048
SGO1_HUMAN|Q5FBB7	CDC34AandB_DKO-WT	0.270249	0.134412	9.07287	0.0750005	0.565847	1.12494	0.270249
GOLI_HUMAN|Q86XS8	CDC34AandB_DKO-WT	0.269946	0.12972	9.07287	0.0669107	0.548197	1.1745	0.269946
POC1A_HUMAN|Q8NBT0	CDC34AandB_DKO-WT	0.269709	0.108946	9.07287	0.0350446	0.473397	1.45538	0.269709
SH3R1_HUMAN|Q7Z6J0	CDC34AandB_DKO-WT	0.269613	0.122889	9.07287	0.0556536	0.523502	1.25451	0.269613
WDFY2_HUMAN|Q96P53	CDC34AandB_DKO-WT	0.269326	0.134381	9.07287	0.0757822	0.566626	1.12043	0.269326
DERL1_HUMAN|Q9BUN8	CDC34AandB_DKO-WT	0.269306	0.146084	9.07287	0.0980971	0.612143	1.00834	0.269306
SGCB_HUMAN|Q16585	CDC34AandB_DKO-WT	0.268189	0.205006	9.07287	0.222975	0.756838	0.651744	0.268189
KS6C1_HUMAN|Q96S38	CDC34AandB_DKO-WT	0.268178	0.167889	9.07287	0.144381	0.67943	0.840489	0.268178
RL18_HUMAN|Q07020	CDC34AandB_DKO-WT	0.268145	0.195722	9.07287	0.203621	0.73843	0.691177	0.268145
MEX3B_HUMAN|Q6ZN04	CDC34AandB_DKO-WT	0.268031	0.133031	9.07287	0.0744942	0.56573	1.12788	0.268031
MRUPP_HUMAN|B2RBV5	CDC34AandB_DKO-WT	0.267999	0.188256	9.07287	0.188033	0.724472	0.725766	0.267999
SOX13_HUMAN|Q9UN79	CDC34AandB_DKO-WT	0.267988	0.169635	9.07287	0.148342	0.680893	0.828735	0.267988
CLPT1_HUMAN|O96005	CDC34AandB_DKO-WT	0.267486	0.263778	9.07287	0.336834	0.824396	0.472584	0.267486
DECR2_HUMAN|Q9NUI1	CDC34AandB_DKO-WT	0.267481	0.126849	9.07287	0.0639662	0.541793	1.19405	0.267481
NKX25_HUMAN|P52952	CDC34AandB_DKO-WT	0.267471	0.167961	9.07287	0.145474	0.679771	0.837214	0.267471
TRI68_HUMAN|Q6AZZ1	CDC34AandB_DKO-WT	0.267061	0.167571	9.07287	0.145193	0.679771	0.838054	0.267061
AP5S1_HUMAN|Q9NUS5	CDC34AandB_DKO-WT	0.266993	0.127859	9.07287	0.0661329	0.544767	1.17958	0.266993
GAMT_HUMAN|Q14353	CDC34AandB_DKO-WT	0.266925	0.24785	9.07287	0.3093	0.807618	0.509621	0.266925
VINC_HUMAN|P18206	CDC34AandB_DKO-WT	0.266601	0.134989	9.07287	0.0794449	0.571025	1.09993	0.266601
DAZP2_HUMAN|Q15038	CDC34AandB_DKO-WT	0.266297	0.161423	9.07287	0.133136	0.666012	0.875705	0.266297
LIFR_HUMAN|P42702	CDC34AandB_DKO-WT	0.266166	0.0851355	9.07287	0.0120745	0.340089	1.91813	0.266166
HAT1_HUMAN|O14929	CDC34AandB_DKO-WT	0.266155	0.195832	9.07287	0.206936	0.740534	0.684165	0.266155
C2C2L_HUMAN|O14523	CDC34AandB_DKO-WT	0.265591	0.143163	9.07287	0.0962878	0.609093	1.01643	0.265591
CATD_HUMAN|P07339	CDC34AandB_DKO-WT	0.265366	0.203821	9.07287	0.225013	0.758948	0.647792	0.265366
S23A2_HUMAN|Q9UGH3	CDC34AandB_DKO-WT	0.265297	0.132013	9.07287	0.0751197	0.565847	1.12425	0.265297
I3L2J0_HUMAN|I3L2J0	CDC34AandB_DKO-WT	0.264683	0.17731	9.07287	0.169432	0.709731	0.771005	0.264683
PLOD2_HUMAN|O00469	CDC34AandB_DKO-WT	0.264596	0.169666	9.07287	0.153037	0.689617	0.815204	0.264596
IN80C_HUMAN|Q6PI98	CDC34AandB_DKO-WT	0.264435	0.145793	9.07287	0.10285	0.613517	0.987798	0.264435
TM39B_HUMAN|Q9GZU3	CDC34AandB_DKO-WT	0.264318	0.250742	9.07287	0.319078	0.812489	0.496103	0.264318
FRAS1_HUMAN|Q86XX4	CDC34AandB_DKO-WT	0.264272	0.125465	9.07287	0.0642075	0.542297	1.19241	0.264272
CENPK_HUMAN|Q9BS16	CDC34AandB_DKO-WT	0.264201	0.141291	9.07287	0.0940493	0.605639	1.02664	0.264201
NARR_HUMAN|P0DI83	CDC34AandB_DKO-WT	0.264068	0.240151	9.07287	0.299828	0.804382	0.523127	0.264068
TUB_HUMAN|P50607	CDC34AandB_DKO-WT	0.263945	0.18739	9.07287	0.192307	0.725404	0.716004	0.263945
TTLL5_HUMAN|Q6EMB2	CDC34AandB_DKO-WT	0.263542	0.143009	9.07287	0.0982019	0.612143	1.00788	0.263542
SPS2L_HUMAN|Q9NUQ6	CDC34AandB_DKO-WT	0.263494	0.220325	9.07287	0.262041	0.786829	0.581631	0.263494
CHMP3_HUMAN|Q9Y3E7	CDC34AandB_DKO-WT	0.263337	0.126438	9.07287	0.0667214	0.547094	1.17573	0.263337
P73_HUMAN|O15350	CDC34AandB_DKO-WT	0.263311	0.219393	9.07287	0.260468	0.785887	0.584245	0.263311
RASF1_HUMAN|Q9NS23	CDC34AandB_DKO-WT	0.263268	0.174135	9.07287	0.164588	0.703389	0.783602	0.263268
RASF3_HUMAN|Q86WH2	CDC34AandB_DKO-WT	0.263191	0.148118	9.07287	0.109041	0.623626	0.962409	0.263191
H0YBE0_HUMAN|H0YBE0	CDC34AandB_DKO-WT	0.262953	0.144223	9.07287	0.101314	0.613401	0.994332	0.262953
EHD3_HUMAN|Q9NZN3	CDC34AandB_DKO-WT	0.262917	0.196688	9.07287	0.213863	0.746966	0.669864	0.262917
PDLI5_HUMAN|Q96HC4	CDC34AandB_DKO-WT	0.261757	0.140224	9.07287	0.0945298	0.606935	1.02443	0.261757
CP131_HUMAN|Q9UPN4	CDC34AandB_DKO-WT	0.261746	0.109784	9.07287	0.0407341	0.489968	1.39004	0.261746
PT117_HUMAN|Q6UWS5	CDC34AandB_DKO-WT	0.261549	0.127644	9.07287	0.0704723	0.556099	1.15198	0.261549
UPP1_HUMAN|Q16831	CDC34AandB_DKO-WT	0.261496	0.253795	9.07287	0.329531	0.819529	0.482103	0.261496
FAF2_HUMAN|Q96CS3	CDC34AandB_DKO-WT	0.26141	0.109395	9.07287	0.0403737	0.489968	1.3939	0.26141
ATP23_HUMAN|Q9Y6H3	CDC34AandB_DKO-WT	0.261354	0.385976	9.07287	0.515219	0.906953	0.288008	0.261354
CENPE_HUMAN|Q02224	CDC34AandB_DKO-WT	0.261261	0.160863	9.07287	0.138525	0.670128	0.85847	0.261261
AMRP_HUMAN|P30533	CDC34AandB_DKO-WT	0.261142	0.148941	9.07287	0.113179	0.633901	0.946236	0.261142
DHC24_HUMAN|Q15392	CDC34AandB_DKO-WT	0.261102	0.189599	9.07287	0.201494	0.734079	0.695737	0.261102
SF01_HUMAN|Q15637-2	CDC34AandB_DKO-WT	0.260883	0.10054	9.07287	0.0287999	0.441923	1.54061	0.260883
GNS_HUMAN|P15586	CDC34AandB_DKO-WT	0.260302	0.182165	9.07287	0.186534	0.723611	0.729242	0.260302
ATG9A_HUMAN|Q7Z3C6	CDC34AandB_DKO-WT	0.260248	0.139668	9.07287	0.0950401	0.607551	1.02209	0.260248
ZUFSP_HUMAN|Q96AP4	CDC34AandB_DKO-WT	0.260116	0.17013	9.07287	0.160367	0.698835	0.794886	0.260116
CLSPN_HUMAN|Q9HAW4	CDC34AandB_DKO-WT	0.26009	0.112545	9.07287	0.0459408	0.503427	1.3378	0.26009
PECR_HUMAN|Q9BY49	CDC34AandB_DKO-WT	0.260051	0.257706	9.07287	0.33908	0.826865	0.469698	0.260051
BTBD3_HUMAN|Q9Y2F9	CDC34AandB_DKO-WT	0.260041	0.144463	9.07287	0.105114	0.614132	0.978338	0.260041
ARC1B_HUMAN|O15143	CDC34AandB_DKO-WT	0.259977	0.114121	9.07287	0.0484909	0.508894	1.31434	0.259977
H2B1C_HUMAN|P62807	CDC34AandB_DKO-WT	0.259849	0.182072	9.07287	0.187025	0.723611	0.728101	0.259849
MP2K2_HUMAN|P36507	CDC34AandB_DKO-WT	0.259642	0.174136	9.07287	0.169879	0.709763	0.76986	0.259642
HIF1N_HUMAN|Q9NWT6	CDC34AandB_DKO-WT	0.259567	0.115754	9.07287	0.0514127	0.515748	1.28893	0.259567
ABCF2_HUMAN|Q9UG63	CDC34AandB_DKO-WT	0.259563	0.109875	9.07287	0.0422232	0.49206	1.37445	0.259563
COR1A_HUMAN|P31146	CDC34AandB_DKO-WT	0.259283	0.218885	9.07287	0.266291	0.790121	0.574643	0.259283
B4E0U9_HUMAN|B4E0U9	CDC34AandB_DKO-WT	0.259227	0.217422	9.07287	0.263402	0.787657	0.579382	0.259227
ALG1L_HUMAN|Q6GMV1	CDC34AandB_DKO-WT	0.259091	0.144054	9.07287	0.105361	0.614505	0.977319	0.259091
NXPH4_HUMAN|O95158	CDC34AandB_DKO-WT	0.259052	0.238318	9.07287	0.30507	0.807272	0.5156	0.259052
ECE1_HUMAN|P42892	CDC34AandB_DKO-WT	0.258836	0.122459	9.07287	0.0634476	0.541791	1.19758	0.258836
T3HPD_HUMAN|Q96EM0	CDC34AandB_DKO-WT	0.258821	0.267617	9.07287	0.358549	0.839355	0.445451	0.258821
SNX16_HUMAN|P57768	CDC34AandB_DKO-WT	0.258805	0.122445	9.07287	0.0634486	0.541791	1.19758	0.258805
ST7L_HUMAN|Q8TDW4	CDC34AandB_DKO-WT	0.258784	0.158132	9.07287	0.13589	0.667458	0.866814	0.258784
M3K2_HUMAN|Q9Y2U5	CDC34AandB_DKO-WT	0.258696	0.117511	9.07287	0.0549758	0.522644	1.25983	0.258696
CHKA_HUMAN|P35790	CDC34AandB_DKO-WT	0.258639	0.239947	9.07287	0.308901	0.807618	0.51018	0.258639
CALM1_HUMAN|P0DP23	CDC34AandB_DKO-WT	0.258465	0.162245	9.07287	0.145343	0.679771	0.837607	0.258465
CDT1_HUMAN|Q9H211	CDC34AandB_DKO-WT	0.258436	0.103431	9.07287	0.0337423	0.466869	1.47182	0.258436
COPZ1_HUMAN|P61923	CDC34AandB_DKO-WT	0.258191	0.110433	9.07287	0.0439488	0.499849	1.35705	0.258191
PKHA2_HUMAN|Q9HB19	CDC34AandB_DKO-WT	0.258114	0.179443	9.07287	0.183903	0.7215	0.735411	0.258114
HMOX1_HUMAN|P09601	CDC34AandB_DKO-WT	0.257915	0.2548	9.07287	0.337661	0.825524	0.471518	0.257915
A6NF51_HUMAN|A6NF51	CDC34AandB_DKO-WT	0.257815	0.241293	9.07287	0.312911	0.809607	0.50458	0.257815
CENPI_HUMAN|Q92674	CDC34AandB_DKO-WT	0.257705	0.18891	9.07287	0.205394	0.739982	0.687413	0.257705
FKBP7_HUMAN|Q9Y680	CDC34AandB_DKO-WT	0.257643	0.190032	9.07287	0.207949	0.740983	0.682044	0.257643
ZN397_HUMAN|Q8NF99	CDC34AandB_DKO-WT	0.257539	0.229963	9.07287	0.29152	0.799027	0.535332	0.257539
KC1D_HUMAN|P48730-2	CDC34AandB_DKO-WT	0.256672	0.130107	9.07287	0.079727	0.571025	1.09839	0.256672
PNKD_HUMAN|Q8N490-2	CDC34AandB_DKO-WT	0.256471	0.100428	9.07287	0.0308136	0.454047	1.51126	0.256471
SSRA_HUMAN|P43307	CDC34AandB_DKO-WT	0.256356	0.165881	9.07287	0.156376	0.692914	0.805831	0.256356
HPSE_HUMAN|Q9Y251	CDC34AandB_DKO-WT	0.255977	0.158362	9.07287	0.14019	0.673959	0.853282	0.255977
CO6A2_HUMAN|P12110	CDC34AandB_DKO-WT	0.255895	0.210365	9.07287	0.254517	0.781937	0.594283	0.255895
DOPP1_HUMAN|Q86YN1	CDC34AandB_DKO-WT	0.255651	0.113945	9.07287	0.0513084	0.515657	1.28981	0.255651
MADD_HUMAN|Q8WXG6	CDC34AandB_DKO-WT	0.255491	0.0943688	9.07287	0.0239328	0.41179	1.62101	0.255491
FRS2_HUMAN|Q8WU20	CDC34AandB_DKO-WT	0.255472	0.113104	9.07287	0.0500531	0.512956	1.30057	0.255472
MFN2_HUMAN|O95140	CDC34AandB_DKO-WT	0.255286	0.170306	9.07287	0.167842	0.707563	0.775099	0.255286
EHD4_HUMAN|Q9H223	CDC34AandB_DKO-WT	0.255102	0.0875011	9.07287	0.017017	0.379466	1.76912	0.255102
DVL3_HUMAN|Q92997	CDC34AandB_DKO-WT	0.254752	0.133852	9.07287	0.0891627	0.59088	1.04982	0.254752
OSCP1_HUMAN|Q8WVF1	CDC34AandB_DKO-WT	0.254612	0.170417	9.07287	0.169101	0.709731	0.771853	0.254612
UEVLD_HUMAN|Q8IX04	CDC34AandB_DKO-WT	0.254351	0.116015	9.07287	0.055797	0.523502	1.25339	0.254351
IRAK1_HUMAN|P51617	CDC34AandB_DKO-WT	0.254262	0.165807	9.07287	0.159255	0.697362	0.797906	0.254262
VMAC_HUMAN|Q2NL98	CDC34AandB_DKO-WT	0.254113	0.140836	9.07287	0.104405	0.613871	0.98128	0.254113
MORN2_HUMAN|Q502X0	CDC34AandB_DKO-WT	0.2541	0.170488	9.07287	0.170032	0.709763	0.76947	0.2541
B3KML9_HUMAN|B3KML9	CDC34AandB_DKO-WT	0.25391	0.110011	9.07287	0.046165	0.503427	1.33569	0.25391
FHL2_HUMAN|Q14192	CDC34AandB_DKO-WT	0.253894	0.268452	9.07287	0.36877	0.842049	0.433245	0.253894
TFR1_HUMAN|P02786	CDC34AandB_DKO-WT	0.253886	0.14788	9.07287	0.11987	0.644758	0.92129	0.253886
S35A2_HUMAN|P78381	CDC34AandB_DKO-WT	0.253648	0.144568	9.07287	0.112966	0.633064	0.947052	0.253648
B4DNY2_HUMAN|B4DNY2	CDC34AandB_DKO-WT	0.253542	0.195456	9.07287	0.226582	0.761609	0.644774	0.253542
5NT3A_HUMAN|Q9H0P0	CDC34AandB_DKO-WT	0.253354	0.0837586	9.07287	0.0142374	0.358188	1.84657	0.253354
TX1B3_HUMAN|O14907	CDC34AandB_DKO-WT	0.253078	0.286076	9.07287	0.399181	0.860542	0.39883	0.253078
RHG10_HUMAN|A1A4S6	CDC34AandB_DKO-WT	0.25299	0.112853	9.07287	0.0514651	0.515748	1.28849	0.25299
CCNL2_HUMAN|Q96S94	CDC34AandB_DKO-WT	0.25274	0.172439	9.07287	0.176514	0.713364	0.75322	0.25274
RHOQ_HUMAN|P17081	CDC34AandB_DKO-WT	0.252726	0.106745	9.07287	0.0418624	0.491272	1.37818	0.252726
V9HVZ7_HUMAN|V9HVZ7	CDC34AandB_DKO-WT	0.252631	0.130053	9.07287	0.0837099	0.578464	1.07722	0.252631
UBE2W_HUMAN|Q96B02	CDC34AandB_DKO-WT	0.25256	0.111156	9.07287	0.048967	0.508972	1.3101	0.25256
K7EPR5_HUMAN|K7EPR5	CDC34AandB_DKO-WT	0.252514	0.142775	9.07287	0.110478	0.626464	0.956723	0.252514
KLC3_HUMAN|Q6P597	CDC34AandB_DKO-WT	0.25245	0.316615	9.07287	0.445619	0.880831	0.351036	0.25245
CJ035_HUMAN|Q96D05	CDC34AandB_DKO-WT	0.252392	0.232364	9.07287	0.305408	0.807272	0.515119	0.252392
ERAP1_HUMAN|Q9NZ08	CDC34AandB_DKO-WT	0.252257	0.12955	9.07287	0.0830855	0.576535	1.08047	0.252257
CLOCK_HUMAN|O15516	CDC34AandB_DKO-WT	0.252236	0.288541	9.07287	0.404567	0.861194	0.39301	0.252236
SKP2_HUMAN|Q13309	CDC34AandB_DKO-WT	0.251993	0.194406	9.07287	0.226899	0.761907	0.644167	0.251993
ID4_HUMAN|P47928	CDC34AandB_DKO-WT	0.251859	0.136698	9.07287	0.0982624	0.612143	1.00761	0.251859
FA57A_HUMAN|Q8TBR7	CDC34AandB_DKO-WT	0.251758	0.294315	9.07287	0.414346	0.868562	0.382637	0.251758
ANR39_HUMAN|Q53RE8	CDC34AandB_DKO-WT	0.251755	0.131368	9.07287	0.087296	0.586518	1.05901	0.251755
KHNYN_HUMAN|O15037	CDC34AandB_DKO-WT	0.251699	0.142766	9.07287	0.111461	0.62984	0.952877	0.251699
KLH13_HUMAN|Q9P2N7	CDC34AandB_DKO-WT	0.251085	0.101607	9.07287	0.0353047	0.473397	1.45217	0.251085
TMM97_HUMAN|Q5BJF2	CDC34AandB_DKO-WT	0.251018	0.181651	9.07287	0.200082	0.733025	0.698791	0.251018
TNC18_HUMAN|O15417	CDC34AandB_DKO-WT	0.250941	0.148288	9.07287	0.124578	0.649805	0.904557	0.250941
KCD20_HUMAN|Q7Z5Y7	CDC34AandB_DKO-WT	0.25061	0.118638	9.07287	0.0635777	0.541791	1.1967	0.25061
ZN711_HUMAN|Q9Y462	CDC34AandB_DKO-WT	0.250446	0.0980143	9.07287	0.0307412	0.454047	1.51228	0.250446
IPKG_HUMAN|Q9Y2B9	CDC34AandB_DKO-WT	0.25032	0.143302	9.07287	0.11435	0.637052	0.941764	0.25032
MFN1_HUMAN|Q8IWA4	CDC34AandB_DKO-WT	0.250129	0.186364	9.07287	0.212165	0.74556	0.673326	0.250129
NKAP_HUMAN|Q8N5F7	CDC34AandB_DKO-WT	0.250067	0.0875163	9.07287	0.0187118	0.388988	1.72788	0.250067
H2AX_HUMAN|P16104	CDC34AandB_DKO-WT	0.249856	0.136367	9.07287	0.0998737	0.613401	1.00055	0.249856
YES_HUMAN|P07947	CDC34AandB_DKO-WT	0.249805	0.09658	9.07287	0.0291968	0.445285	1.53466	0.249805
PRGC2_HUMAN|Q86YN6	CDC34AandB_DKO-WT	0.249805	0.377184	9.07287	0.524251	0.910557	0.280461	0.249805
SERC1_HUMAN|Q9NRX5	CDC34AandB_DKO-WT	0.249797	0.128427	9.07287	0.0833699	0.577546	1.07899	0.249797
KLH22_HUMAN|Q53GT1	CDC34AandB_DKO-WT	0.249675	0.128152	9.07287	0.0829394	0.576535	1.08124	0.249675
RAVR2_HUMAN|Q9HCJ3	CDC34AandB_DKO-WT	0.249536	0.186206	9.07287	0.212803	0.746077	0.672022	0.249536
PMM1_HUMAN|Q92871	CDC34AandB_DKO-WT	0.249437	0.139999	9.07287	0.108216	0.62139	0.965708	0.249437
TM39A_HUMAN|Q9NV64	CDC34AandB_DKO-WT	0.249315	0.161036	9.07287	0.155712	0.692207	0.807678	0.249315
AKT1_HUMAN|P31749	CDC34AandB_DKO-WT	0.249235	0.145161	9.07287	0.119847	0.644758	0.921374	0.249235
ARP3B_HUMAN|Q9P1U1	CDC34AandB_DKO-WT	0.249233	0.232991	9.07287	0.312381	0.809596	0.505315	0.249233
M3K20_HUMAN|Q9NYL2	CDC34AandB_DKO-WT	0.248632	0.154604	9.07287	0.141985	0.675125	0.847757	0.248632
PKHJ1_HUMAN|Q9NW61	CDC34AandB_DKO-WT	0.248629	0.0991084	9.07287	0.03319	0.463827	1.47899	0.248629
KBTB8_HUMAN|Q8NFY9	CDC34AandB_DKO-WT	0.248486	0.231107	9.07287	0.310046	0.807618	0.508573	0.248486
ALDOA_HUMAN|P04075	CDC34AandB_DKO-WT	0.248448	0.0890283	9.07287	0.0208735	0.400816	1.68041	0.248448
FGD4_HUMAN|Q96M96	CDC34AandB_DKO-WT	0.248344	0.160808	9.07287	0.156632	0.692914	0.80512	0.248344
CAST1_HUMAN|Q8WTX7	CDC34AandB_DKO-WT	0.248104	0.282523	9.07287	0.402508	0.860801	0.395226	0.248104
EXD2_HUMAN|Q9NVH0	CDC34AandB_DKO-WT	0.248062	0.10609	9.07287	0.0439314	0.499849	1.35723	0.248062
B7ZA56_HUMAN|B7ZA56	CDC34AandB_DKO-WT	0.247619	0.43559	9.07287	0.583511	0.919292	0.233951	0.247619
SCIMP_HUMAN|Q6UWF3-2	CDC34AandB_DKO-WT	0.247494	0.132942	9.07287	0.0952931	0.607694	1.02094	0.247494
TECT2_HUMAN|Q96GX1	CDC34AandB_DKO-WT	0.247488	0.0896582	9.07287	0.0219382	0.406408	1.6588	0.247488
A1A5C5_HUMAN|A1A5C5	CDC34AandB_DKO-WT	0.247384	0.098677	9.07287	0.03328	0.464437	1.47782	0.247384
A0A0S2Z377_HUMAN|A0A0S2Z377	CDC34AandB_DKO-WT	0.247224	0.169582	9.07287	0.178611	0.715872	0.748093	0.247224
E7EUN2_HUMAN|E7EUN2	CDC34AandB_DKO-WT	0.247039	0.244464	9.07287	0.338429	0.826685	0.470533	0.247039
PCDH7_HUMAN|O60245	CDC34AandB_DKO-WT	0.247008	0.223458	9.07287	0.29744	0.801817	0.5266	0.247008
DNJB2_HUMAN|P25686	CDC34AandB_DKO-WT	0.246954	0.225031	9.07287	0.300727	0.804583	0.521828	0.246954
PPIC_HUMAN|P45877	CDC34AandB_DKO-WT	0.246897	0.165412	9.07287	0.169471	0.709731	0.770904	0.246897
DNJC3_HUMAN|Q13217	CDC34AandB_DKO-WT	0.246539	0.0897295	9.07287	0.0224031	0.406408	1.64969	0.246539
MSPD1_HUMAN|Q9UJG1	CDC34AandB_DKO-WT	0.24653	0.126357	9.07287	0.0825669	0.575958	1.08319	0.24653
B4DVY5_HUMAN|B4DVY5	CDC34AandB_DKO-WT	0.246355	0.218444	9.07287	0.288355	0.798679	0.540073	0.246355
ZSC31_HUMAN|Q96LW9	CDC34AandB_DKO-WT	0.246098	0.202997	9.07287	0.256011	0.78232	0.591742	0.246098
AAMP_HUMAN|Q13685	CDC34AandB_DKO-WT	0.245849	0.203524	9.07287	0.257606	0.783312	0.589044	0.245849
PBIP1_HUMAN|Q96AQ6	CDC34AandB_DKO-WT	0.24581	0.26102	9.07287	0.370728	0.843822	0.430945	0.24581
KIBRA_HUMAN|Q8IX03	CDC34AandB_DKO-WT	0.245534	0.145791	9.07287	0.126168	0.653469	0.899052	0.245534
NDRG2_HUMAN|Q9UN36	CDC34AandB_DKO-WT	0.245337	0.133689	9.07287	0.0994131	0.613401	1.00256	0.245337
T131L_HUMAN|A2VDJ0	CDC34AandB_DKO-WT	0.245248	0.131705	9.07287	0.0952293	0.607694	1.02123	0.245248
VKGC_HUMAN|P38435	CDC34AandB_DKO-WT	0.244968	0.15338	9.07287	0.14443	0.67943	0.840344	0.244968
B7ZKR9_HUMAN|B7ZKR9	CDC34AandB_DKO-WT	0.244921	0.134427	9.07287	0.101518	0.613401	0.993455	0.244921
PALLD_HUMAN|Q8WX93	CDC34AandB_DKO-WT	0.244845	0.131829	9.07287	0.0959625	0.607694	1.0179	0.244845
RHBD2_HUMAN|Q6NTF9	CDC34AandB_DKO-WT	0.244486	0.0893574	9.07287	0.0228314	0.406408	1.64147	0.244486
CUED1_HUMAN|Q9NWM3	CDC34AandB_DKO-WT	0.244134	0.179597	9.07287	0.206862	0.740534	0.68432	0.244134
LMNB2_HUMAN|Q03252	CDC34AandB_DKO-WT	0.244123	0.148611	9.07287	0.134589	0.666951	0.870991	0.244123
KC1G2_HUMAN|P78368	CDC34AandB_DKO-WT	0.243985	0.15662	9.07287	0.153435	0.689617	0.814075	0.243985
RIR2_HUMAN|P31350	CDC34AandB_DKO-WT	0.243934	0.0893329	9.07287	0.0230356	0.406912	1.6376	0.243934
LRCH2_HUMAN|Q5VUJ6	CDC34AandB_DKO-WT	0.243849	0.1281	9.07287	0.089111	0.59088	1.05007	0.243849
SI1L1_HUMAN|O43166-2	CDC34AandB_DKO-WT	0.243649	0.0987257	9.07287	0.035491	0.473397	1.44988	0.243649
CIR1_HUMAN|Q86X95	CDC34AandB_DKO-WT	0.243416	0.10942	9.07287	0.0529324	0.518636	1.27628	0.243416
CC127_HUMAN|Q96BQ5	CDC34AandB_DKO-WT	0.243308	0.137596	9.07287	0.110538	0.626464	0.95649	0.243308
COEA1_HUMAN|Q05707	CDC34AandB_DKO-WT	0.242989	0.245869	9.07287	0.348636	0.834712	0.457628	0.242989
PEAK1_HUMAN|Q9H792	CDC34AandB_DKO-WT	0.242797	0.155583	9.07287	0.15279	0.689617	0.815906	0.242797
DJC28_HUMAN|Q9NX36	CDC34AandB_DKO-WT	0.242624	0.177907	9.07287	0.205515	0.739982	0.687157	0.242624
DYLT3_HUMAN|P51808	CDC34AandB_DKO-WT	0.242619	0.216572	9.07287	0.291376	0.799027	0.535546	0.242619
STAT3_HUMAN|P40763	CDC34AandB_DKO-WT	0.24254	0.224172	9.07287	0.307196	0.807618	0.512584	0.24254
GOGA3_HUMAN|Q08378	CDC34AandB_DKO-WT	0.242452	0.111452	9.07287	0.0573692	0.530762	1.24132	0.242452
CSN9_HUMAN|Q8WXC6	CDC34AandB_DKO-WT	0.242339	0.147293	9.07287	0.134049	0.666951	0.872736	0.242339
ANO10_HUMAN|Q9NW15	CDC34AandB_DKO-WT	0.2423	0.100918	9.07287	0.0396259	0.488584	1.40202	0.2423
DNJB6_HUMAN|O75190	CDC34AandB_DKO-WT	0.242294	0.107368	9.07287	0.0502243	0.512956	1.29909	0.242294
WWC2_HUMAN|Q6AWC2	CDC34AandB_DKO-WT	0.242242	0.101991	9.07287	0.0413455	0.490856	1.38357	0.242242
PGM1_HUMAN|P36871	CDC34AandB_DKO-WT	0.242162	0.18706	9.07287	0.227443	0.761942	0.643127	0.242162
RBM19_HUMAN|Q9Y4C8	CDC34AandB_DKO-WT	0.241955	0.141744	9.07287	0.121737	0.644758	0.914576	0.241955
RUSD1_HUMAN|Q9UJJ7	CDC34AandB_DKO-WT	0.241738	0.216272	9.07287	0.292395	0.799034	0.53403	0.241738
ODFP2_HUMAN|Q5BJF6	CDC34AandB_DKO-WT	0.241639	0.104984	9.07287	0.0466492	0.504806	1.33116	0.241639
TMEM9_HUMAN|Q9P0T7	CDC34AandB_DKO-WT	0.241202	0.103791	9.07287	0.0449771	0.502565	1.34701	0.241202
CCHCR_HUMAN|Q8TD31	CDC34AandB_DKO-WT	0.241186	0.109199	9.07287	0.0543289	0.521642	1.26497	0.241186
LIN9_HUMAN|Q5TKA1	CDC34AandB_DKO-WT	0.241169	0.112408	9.07287	0.0602395	0.534755	1.22012	0.241169
GRDN_HUMAN|Q3V6T2-3	CDC34AandB_DKO-WT	0.241099	0.145134	9.07287	0.130766	0.661777	0.883505	0.241099
NCLN_HUMAN|Q969V3	CDC34AandB_DKO-WT	0.240346	0.110787	9.07287	0.057929	0.530762	1.2371	0.240346
VATE1_HUMAN|P36543	CDC34AandB_DKO-WT	0.240249	0.0900087	9.07287	0.0254837	0.422607	1.59374	0.240249
MED13_HUMAN|Q9UHV7	CDC34AandB_DKO-WT	0.240203	0.156782	9.07287	0.159596	0.697362	0.796979	0.240203
HSF2_HUMAN|Q03933	CDC34AandB_DKO-WT	0.239553	0.142914	9.07287	0.127744	0.656744	0.89366	0.239553
VATC1_HUMAN|P21283	CDC34AandB_DKO-WT	0.239086	0.107074	9.07287	0.0522179	0.516651	1.28218	0.239086
G8JLB6_HUMAN|G8JLB6	CDC34AandB_DKO-WT	0.239005	0.199235	9.07287	0.260678	0.785887	0.583896	0.239005
UNKL_HUMAN|Q9H9P5-1	CDC34AandB_DKO-WT	0.238964	0.131811	9.07287	0.102986	0.613517	0.987222	0.238964
TF2B_HUMAN|Q00403	CDC34AandB_DKO-WT	0.238957	0.163188	9.07287	0.17688	0.71379	0.752321	0.238957
YRDC_HUMAN|Q86U90	CDC34AandB_DKO-WT	0.238823	0.104329	9.07287	0.0476186	0.507034	1.32222	0.238823
Q53GN4_HUMAN|Q53GN4	CDC34AandB_DKO-WT	0.238717	0.242143	9.07287	0.349765	0.83574	0.456224	0.238717
ABCB9_HUMAN|Q9NP78	CDC34AandB_DKO-WT	0.238632	0.142818	9.07287	0.128809	0.658503	0.890053	0.238632
KPCZ_HUMAN|Q05513	CDC34AandB_DKO-WT	0.23861	0.148139	9.07287	0.141431	0.674905	0.849457	0.23861
GPDM_HUMAN|P43304	CDC34AandB_DKO-WT	0.238258	0.14023	9.07287	0.123262	0.646535	0.909172	0.238258
COL12_HUMAN|Q5KU26	CDC34AandB_DKO-WT	0.238196	0.287343	9.07287	0.428394	0.87629	0.368156	0.238196
B4DYW5_HUMAN|B4DYW5	CDC34AandB_DKO-WT	0.238046	0.115746	9.07287	0.0696117	0.553579	1.15732	0.238046
RUND1_HUMAN|Q96C34	CDC34AandB_DKO-WT	0.237925	0.243444	9.07287	0.353745	0.83696	0.45131	0.237925
B4DUX0_HUMAN|B4DUX0	CDC34AandB_DKO-WT	0.237848	0.093107	9.07287	0.0307735	0.454047	1.51182	0.237848
CALX_HUMAN|P27824	CDC34AandB_DKO-WT	0.237844	0.106448	9.07287	0.0520933	0.516651	1.28322	0.237844
ESYT2_HUMAN|A0FGR8-2	CDC34AandB_DKO-WT	0.237598	0.145773	9.07287	0.137285	0.668118	0.862376	0.237598
KCY_HUMAN|P30085	CDC34AandB_DKO-WT	0.237575	0.0917856	9.07287	0.0291076	0.444601	1.53599	0.237575
NEUFC_HUMAN|Q8WUJ1	CDC34AandB_DKO-WT	0.237574	0.392339	9.07287	0.559665	0.916646	0.252072	0.237574
ANR44_HUMAN|Q8N8A2	CDC34AandB_DKO-WT	0.237105	0.157961	9.07287	0.16732	0.707105	0.776452	0.237105
MYSM1_HUMAN|Q5VVJ2	CDC34AandB_DKO-WT	0.236872	0.24687	9.07287	0.362176	0.840631	0.44108	0.236872
M3K15_HUMAN|Q6ZN16	CDC34AandB_DKO-WT	0.236511	0.199516	9.07287	0.265968	0.789397	0.57517	0.236511
S2611_HUMAN|Q86WA9	CDC34AandB_DKO-WT	0.236425	0.281136	9.07287	0.421979	0.874323	0.374709	0.236425
CERK1_HUMAN|Q8TCT0	CDC34AandB_DKO-WT	0.236415	0.130325	9.07287	0.102806	0.613517	0.987983	0.236415
RNF34_HUMAN|Q969K3	CDC34AandB_DKO-WT	0.236207	0.114976	9.07287	0.0698639	0.554264	1.15575	0.236207
NOMO2_HUMAN|Q5JPE7	CDC34AandB_DKO-WT	0.235961	0.138631	9.07287	0.122676	0.645815	0.911241	0.235961
RBMS2_HUMAN|Q15434	CDC34AandB_DKO-WT	0.235898	0.135041	9.07287	0.114339	0.637052	0.941807	0.235898
LPIN2_HUMAN|Q92539	CDC34AandB_DKO-WT	0.23585	0.135977	9.07287	0.116589	0.641882	0.933341	0.23585
GFPT2_HUMAN|O94808	CDC34AandB_DKO-WT	0.235655	0.236006	9.07287	0.343914	0.83217	0.46355	0.235655
A0A024R4E5_HUMAN|A0A024R4E5	CDC34AandB_DKO-WT	0.235597	0.146315	9.07287	0.141542	0.674905	0.849115	0.235597
CK095_HUMAN|C9JLR9	CDC34AandB_DKO-WT	0.235591	0.11673	9.07287	0.074079	0.564855	1.13031	0.235591
DI3L2_HUMAN|Q8IYB7	CDC34AandB_DKO-WT	0.235473	0.107515	9.07287	0.0560022	0.523502	1.25179	0.235473
SMTN_HUMAN|P53814	CDC34AandB_DKO-WT	0.23525	0.188847	9.07287	0.244076	0.770232	0.612475	0.23525
PIBF1_HUMAN|Q8WXW3	CDC34AandB_DKO-WT	0.235212	0.153442	9.07287	0.159396	0.697362	0.797522	0.235212
ABC3C_HUMAN|Q9NRW3	CDC34AandB_DKO-WT	0.235161	0.166895	9.07287	0.192162	0.725404	0.716332	0.235161
PANX1_HUMAN|Q96RD7	CDC34AandB_DKO-WT	0.234858	0.152573	9.07287	0.15784	0.694802	0.801782	0.234858
MRI_HUMAN|Q9BWK5	CDC34AandB_DKO-WT	0.234807	0.208244	9.07287	0.288442	0.798679	0.539941	0.234807
GRAN_HUMAN|P28676	CDC34AandB_DKO-WT	0.23447	0.106837	9.07287	0.055591	0.523502	1.255	0.23447
AS3MT_HUMAN|Q9HBK9	CDC34AandB_DKO-WT	0.234292	0.147178	9.07287	0.145603	0.679771	0.836831	0.234292
H0Y3R8_HUMAN|H0Y3R8	CDC34AandB_DKO-WT	0.23403	0.155085	9.07287	0.165296	0.705242	0.781737	0.23403
CTRO_HUMAN|O14578-3	CDC34AandB_DKO-WT	0.234001	0.0995743	9.07287	0.0430886	0.497173	1.36564	0.234001
TMUB2_HUMAN|Q71RG4	CDC34AandB_DKO-WT	0.233766	0.21373	9.07287	0.302253	0.805017	0.519629	0.233766
AURKA_HUMAN|O14965	CDC34AandB_DKO-WT	0.233647	0.0973991	9.07287	0.0397632	0.488868	1.40052	0.233647
TSP1_HUMAN|P07996	CDC34AandB_DKO-WT	0.233636	0.263331	9.07287	0.39786	0.859396	0.400269	0.233636
ZBT39_HUMAN|O15060	CDC34AandB_DKO-WT	0.2335	0.187599	9.07287	0.244441	0.770232	0.611826	0.2335
PDE7A_HUMAN|Q13946	CDC34AandB_DKO-WT	0.233366	0.180129	9.07287	0.22712	0.761942	0.643745	0.233366
RASA1_HUMAN|P20936	CDC34AandB_DKO-WT	0.233319	0.11847	9.07287	0.0801588	0.572508	1.09605	0.233319
AT1A1_HUMAN|P05023	CDC34AandB_DKO-WT	0.233262	0.102586	9.07287	0.0488307	0.508894	1.31131	0.233262
RAB9A_HUMAN|P51151	CDC34AandB_DKO-WT	0.233112	0.140073	9.07287	0.130156	0.661003	0.885537	0.233112
PLCB1_HUMAN|Q9NQ66	CDC34AandB_DKO-WT	0.233079	0.373595	9.07287	0.548069	0.914987	0.261165	0.233079
PCSK5_HUMAN|Q92824	CDC34AandB_DKO-WT	0.232996	0.205887	9.07287	0.286797	0.798485	0.542425	0.232996
PKHM2_HUMAN|Q8IWE5	CDC34AandB_DKO-WT	0.232809	0.154884	9.07287	0.166791	0.705904	0.777828	0.232809
CC28B_HUMAN|Q9BUN5	CDC34AandB_DKO-WT	0.232658	0.177754	9.07287	0.222755	0.756356	0.652172	0.232658
SP30L_HUMAN|Q9HAJ7	CDC34AandB_DKO-WT	0.232574	0.126399	9.07287	0.0986462	0.61304	1.00592	0.232574
SGTA_HUMAN|O43765	CDC34AandB_DKO-WT	0.232334	0.149229	9.07287	0.153652	0.689869	0.813462	0.232334
TPPC4_HUMAN|Q9Y296	CDC34AandB_DKO-WT	0.232248	0.0894479	9.07287	0.0287229	0.441923	1.54177	0.232248
TAOK2_HUMAN|Q9UL54-2	CDC34AandB_DKO-WT	0.232129	0.147759	9.07287	0.15036	0.685135	0.822866	0.232129
GBG12_HUMAN|Q9UBI6	CDC34AandB_DKO-WT	0.232053	0.23378	9.07287	0.346631	0.834195	0.460133	0.232053
CD2B2_HUMAN|O95400	CDC34AandB_DKO-WT	0.231135	0.0959611	9.07287	0.0391298	0.487663	1.40749	0.231135
AR2BP_HUMAN|Q9Y2Y0	CDC34AandB_DKO-WT	0.230896	0.13378	9.07287	0.118167	0.643146	0.927505	0.230896
KBRS2_HUMAN|Q9NYR9	CDC34AandB_DKO-WT	0.230742	0.0937223	9.07287	0.0358409	0.47378	1.44562	0.230742
PIGL_HUMAN|Q9Y2B2	CDC34AandB_DKO-WT	0.230696	0.167876	9.07287	0.202367	0.735747	0.69386	0.230696
ACSL6_HUMAN|Q9UKU0	CDC34AandB_DKO-WT	0.230619	0.345304	9.07287	0.520841	0.909825	0.283295	0.230619
NDUA6_HUMAN|P56556	CDC34AandB_DKO-WT	0.229972	0.207034	9.07287	0.295226	0.799521	0.529845	0.229972
MYLK_HUMAN|Q15746	CDC34AandB_DKO-WT	0.229961	0.194498	9.07287	0.267133	0.791344	0.573273	0.229961
CUL1_HUMAN|Q13616	CDC34AandB_DKO-WT	0.229945	0.0970347	9.07287	0.0417155	0.491272	1.3797	0.229945
RTN3_HUMAN|O95197	CDC34AandB_DKO-WT	0.229868	0.155927	9.07287	0.174258	0.712818	0.758806	0.229868
NPC2_HUMAN|P61916	CDC34AandB_DKO-WT	0.229724	0.126173	9.07287	0.101722	0.613401	0.992583	0.229724
A0A1W2PRY6_HUMAN|A0A1W2PRY6	CDC34AandB_DKO-WT	0.229657	0.195606	9.07287	0.27026	0.793523	0.568218	0.229657
CPSM_HUMAN|P31327	CDC34AandB_DKO-WT	0.229503	0.242531	9.07287	0.368523	0.842049	0.433536	0.229503
NRM_HUMAN|Q8IXM6	CDC34AandB_DKO-WT	0.229139	0.128548	9.07287	0.108076	0.620942	0.96627	0.229139
AKP13_HUMAN|Q12802	CDC34AandB_DKO-WT	0.229023	0.178597	9.07287	0.231515	0.76288	0.635421	0.229023
SEPT8_HUMAN|Q92599	CDC34AandB_DKO-WT	0.228671	0.120708	9.07287	0.090432	0.595354	1.04368	0.228671
FBX17_HUMAN|Q96EF6	CDC34AandB_DKO-WT	0.228663	0.28323	9.07287	0.440123	0.88055	0.356426	0.228663
AT1B1_HUMAN|P05026	CDC34AandB_DKO-WT	0.228521	0.16841	9.07287	0.207598	0.740928	0.682776	0.228521
CDK7_HUMAN|P50613	CDC34AandB_DKO-WT	0.228454	0.195088	9.07287	0.271422	0.793898	0.566354	0.228454
VAMP1_HUMAN|P23763	CDC34AandB_DKO-WT	0.228381	0.265842	9.07287	0.412414	0.867554	0.384667	0.228381
TTPAL_HUMAN|Q9BTX7	CDC34AandB_DKO-WT	0.22821	0.129978	9.07287	0.112744	0.63288	0.947908	0.22821
YBOX3_HUMAN|P16989-2	CDC34AandB_DKO-WT	0.228163	0.230632	9.07287	0.348166	0.834363	0.458214	0.228163
EPHA4_HUMAN|P54764	CDC34AandB_DKO-WT	0.22805	0.240488	9.07287	0.367558	0.842049	0.434674	0.22805
OFD1_HUMAN|O75665	CDC34AandB_DKO-WT	0.227842	0.114396	9.07287	0.0773281	0.569206	1.11166	0.227842
TMOD1_HUMAN|P28289	CDC34AandB_DKO-WT	0.22778	0.231509	9.07287	0.350676	0.83574	0.455094	0.22778
C1GLC_HUMAN|Q96EU7	CDC34AandB_DKO-WT	0.227757	0.10508	9.07287	0.058118	0.530762	1.23569	0.227757
MKS3_HUMAN|Q5HYA8	CDC34AandB_DKO-WT	0.227661	0.113212	9.07287	0.0749628	0.565847	1.12515	0.227661
ABR_HUMAN|Q12979	CDC34AandB_DKO-WT	0.227398	0.287968	9.07287	0.449868	0.880831	0.346915	0.227398
RUXG_HUMAN|P62308	CDC34AandB_DKO-WT	0.227389	0.202844	9.07287	0.291079	0.799027	0.535989	0.227389
Q9BSQ6_HUMAN|Q9BSQ6	CDC34AandB_DKO-WT	0.227377	0.146957	9.07287	0.155941	0.692611	0.807039	0.227377
UBXN6_HUMAN|Q9BZV1	CDC34AandB_DKO-WT	0.227339	0.163324	9.07287	0.197112	0.729216	0.705286	0.227339
PON2_HUMAN|Q15165	CDC34AandB_DKO-WT	0.227281	0.128877	9.07287	0.111368	0.629744	0.95324	0.227281
PEX26_HUMAN|Q7Z412	CDC34AandB_DKO-WT	0.227204	0.14363	9.07287	0.147868	0.680819	0.830126	0.227204
ERP44_HUMAN|Q9BS26	CDC34AandB_DKO-WT	0.22695	0.136359	9.07287	0.130127	0.661003	0.885632	0.22695
ASM3B_HUMAN|Q92485	CDC34AandB_DKO-WT	0.226923	0.149872	9.07287	0.164029	0.70328	0.78508	0.226923
NOL12_HUMAN|Q9UGY1	CDC34AandB_DKO-WT	0.226727	0.102065	9.07287	0.0532104	0.518646	1.274	0.226727
SQSTM_HUMAN|Q13501	CDC34AandB_DKO-WT	0.2265	0.10623	9.07287	0.0615629	0.538545	1.21068	0.2265
C170B_HUMAN|Q9Y4F5	CDC34AandB_DKO-WT	0.226492	0.194885	9.07287	0.274819	0.795716	0.560953	0.226492
COX7B_HUMAN|P24311	CDC34AandB_DKO-WT	0.226373	0.220058	9.07287	0.330265	0.819529	0.481137	0.226373
RMD3_HUMAN|Q96TC7	CDC34AandB_DKO-WT	0.225937	0.0922587	9.07287	0.0366175	0.479279	1.43631	0.225937
TOM7_HUMAN|Q9P0U1	CDC34AandB_DKO-WT	0.22575	0.187576	9.07287	0.25924	0.785006	0.586298	0.22575
SC5A4_HUMAN|Q9NY91	CDC34AandB_DKO-WT	0.225559	0.104538	9.07287	0.0590532	0.533312	1.22876	0.225559
CHPF2_HUMAN|Q9P2E5	CDC34AandB_DKO-WT	0.225367	0.120865	9.07287	0.094846	0.607551	1.02298	0.225367
R51A1_HUMAN|Q96B01	CDC34AandB_DKO-WT	0.22535	0.105207	9.07287	0.0605868	0.536289	1.21762	0.22535
TBB4B_HUMAN|P68371	CDC34AandB_DKO-WT	0.225337	0.198442	9.07287	0.28526	0.798278	0.54476	0.225337
SIAE_HUMAN|Q9HAT2	CDC34AandB_DKO-WT	0.225329	0.23348	9.07287	0.359519	0.839355	0.444278	0.225329
B4GT7_HUMAN|Q9UBV7	CDC34AandB_DKO-WT	0.225266	0.0969266	9.07287	0.0449638	0.502565	1.34714	0.225266
H0YDF9_HUMAN|H0YDF9	CDC34AandB_DKO-WT	0.225196	0.475707	9.07287	0.647116	0.936385	0.189018	0.225196
TM192_HUMAN|Q8IY95	CDC34AandB_DKO-WT	0.224779	0.150505	9.07287	0.169243	0.709731	0.77149	0.224779
DHRSX_HUMAN|Q8N5I4	CDC34AandB_DKO-WT	0.224722	0.126458	9.07287	0.109016	0.623626	0.96251	0.224722
S2546_HUMAN|Q96AG3	CDC34AandB_DKO-WT	0.224718	0.304015	9.07287	0.478491	0.893558	0.320126	0.224718
HYOU1_HUMAN|Q9Y4L1	CDC34AandB_DKO-WT	0.224568	0.11733	9.07287	0.0876363	0.58734	1.05732	0.224568
RIOK3_HUMAN|O14730	CDC34AandB_DKO-WT	0.224334	0.176664	9.07287	0.235744	0.76543	0.627559	0.224334
FGGY_HUMAN|Q96C11	CDC34AandB_DKO-WT	0.224279	0.164671	9.07287	0.206058	0.739982	0.686011	0.224279
B3KN06_HUMAN|B3KN06	CDC34AandB_DKO-WT	0.224271	0.122818	9.07287	0.100862	0.613401	0.996271	0.224271
MAVS_HUMAN|Q7Z434-4	CDC34AandB_DKO-WT	0.22417	0.15979	9.07287	0.193927	0.727867	0.712362	0.22417
NBEL1_HUMAN|Q6ZS30	CDC34AandB_DKO-WT	0.224133	0.104474	9.07287	0.060252	0.534755	1.22003	0.224133
CNTLN_HUMAN|Q9NXG0	CDC34AandB_DKO-WT	0.224033	0.165562	9.07287	0.208753	0.742003	0.680367	0.224033
GLRX1_HUMAN|P35754	CDC34AandB_DKO-WT	0.224021	0.177009	9.07287	0.237192	0.76543	0.624899	0.224021
RENR_HUMAN|O75787	CDC34AandB_DKO-WT	0.223836	0.087387	9.07287	0.0304276	0.452103	1.51673	0.223836
BTBD9_HUMAN|Q96Q07	CDC34AandB_DKO-WT	0.22354	0.105643	9.07287	0.0632052	0.541791	1.19925	0.22354
SMIM4_HUMAN|Q8WVI0	CDC34AandB_DKO-WT	0.223345	0.124484	9.07287	0.1061	0.616255	0.974286	0.223345
F210A_HUMAN|Q96ND0	CDC34AandB_DKO-WT	0.223296	0.143939	9.07287	0.154968	0.69043	0.809758	0.223296
SP17_HUMAN|Q15506	CDC34AandB_DKO-WT	0.223243	0.143511	9.07287	0.153961	0.689884	0.812589	0.223243
CASC4_HUMAN|Q6P4E1	CDC34AandB_DKO-WT	0.222933	0.170068	9.07287	0.222117	0.755749	0.653419	0.222933
CE112_HUMAN|Q8N8E3	CDC34AandB_DKO-WT	0.222931	0.206855	9.07287	0.30898	0.807618	0.510069	0.222931
ALG2_HUMAN|Q9H553	CDC34AandB_DKO-WT	0.222814	0.15762	9.07287	0.190854	0.725135	0.7193	0.222814
DCBD1_HUMAN|Q8N8Z6	CDC34AandB_DKO-WT	0.222744	0.0909156	9.07287	0.0365543	0.479279	1.43706	0.222744
PACRL_HUMAN|Q8N7B6	CDC34AandB_DKO-WT	0.222634	0.0948037	9.07287	0.0432051	0.497173	1.36446	0.222634
WAP53_HUMAN|Q9BUR4	CDC34AandB_DKO-WT	0.222527	0.18402	9.07287	0.257132	0.783312	0.589844	0.222527
F126B_HUMAN|Q8IXS8	CDC34AandB_DKO-WT	0.222393	0.15523	9.07287	0.185494	0.722697	0.731669	0.222393
FUCO_HUMAN|P04066	CDC34AandB_DKO-WT	0.222103	0.110628	9.07287	0.0753586	0.566037	1.12287	0.222103
NDUV3_HUMAN|P56181-2	CDC34AandB_DKO-WT	0.222039	0.202976	9.07287	0.302183	0.805017	0.51973	0.222039
STK3_HUMAN|Q13188	CDC34AandB_DKO-WT	0.222035	0.0969048	9.07287	0.0474529	0.50691	1.32374	0.222035
DCTN1_HUMAN|Q14203-3	CDC34AandB_DKO-WT	0.221898	0.0887855	9.07287	0.0337071	0.466869	1.47228	0.221898
EPHX4_HUMAN|Q8IUS5	CDC34AandB_DKO-WT	0.221871	0.129153	9.07287	0.119672	0.644758	0.922006	0.221871
CCM2_HUMAN|Q9BSQ5	CDC34AandB_DKO-WT	0.221682	0.166489	9.07287	0.215504	0.749776	0.666544	0.221682
GBG10_HUMAN|P50151	CDC34AandB_DKO-WT	0.221667	0.193051	9.07287	0.280247	0.796275	0.552459	0.221667
UBP37_HUMAN|Q86T82	CDC34AandB_DKO-WT	0.221655	0.10878	9.07287	0.0717881	0.558597	1.14395	0.221655
RRP1B_HUMAN|Q14684	CDC34AandB_DKO-WT	0.221605	0.158809	9.07287	0.1961	0.728683	0.707522	0.221605
VPS41_HUMAN|P49754	CDC34AandB_DKO-WT	0.221605	0.129025	9.07287	0.119737	0.644758	0.921773	0.221605
CASP7_HUMAN|P55210	CDC34AandB_DKO-WT	0.221557	0.251616	9.07287	0.401291	0.860801	0.39654	0.221557
SC5D_HUMAN|O75845	CDC34AandB_DKO-WT	0.221464	0.125654	9.07287	0.111553	0.62984	0.952519	0.221464
PRR14_HUMAN|Q9BWN1	CDC34AandB_DKO-WT	0.220984	0.225389	9.07287	0.352281	0.836008	0.453111	0.220984
RFA3_HUMAN|P35244	CDC34AandB_DKO-WT	0.220955	0.203026	9.07287	0.304521	0.807272	0.516383	0.220955
TCTP_HUMAN|P13693	CDC34AandB_DKO-WT	0.220914	0.0844202	9.07287	0.0277754	0.433504	1.55634	0.220914
MTCH1_HUMAN|Q9NZJ7	CDC34AandB_DKO-WT	0.220862	0.0843515	9.07287	0.027706	0.433127	1.55743	0.220862
S35F6_HUMAN|Q8N357	CDC34AandB_DKO-WT	0.220861	0.142968	9.07287	0.156517	0.692914	0.805438	0.220861
MPP2_HUMAN|Q14168-3	CDC34AandB_DKO-WT	0.220806	0.106839	9.07287	0.0684805	0.550835	1.16443	0.220806
CCD18_HUMAN|Q5T9S5	CDC34AandB_DKO-WT	0.220697	0.203767	9.07287	0.306714	0.807272	0.513267	0.220697
SPAG5_HUMAN|Q96R06	CDC34AandB_DKO-WT	0.220692	0.257945	9.07287	0.414253	0.868553	0.382734	0.220692
CC112_HUMAN|Q8NEF3	CDC34AandB_DKO-WT	0.22061	0.140972	9.07287	0.151772	0.688435	0.818809	0.22061
LGMN_HUMAN|Q99538	CDC34AandB_DKO-WT	0.220556	0.102457	9.07287	0.0595375	0.533352	1.22521	0.220556
FADS1_HUMAN|O60427	CDC34AandB_DKO-WT	0.220538	0.131696	9.07287	0.128065	0.65772	0.892569	0.220538
FBX4_HUMAN|Q9UKT5	CDC34AandB_DKO-WT	0.220503	0.163284	9.07287	0.209599	0.743953	0.678611	0.220503
VATL_HUMAN|P27449	CDC34AandB_DKO-WT	0.220493	0.112129	9.07287	0.0805487	0.572508	1.09394	0.220493
A0A1C7CYX1_HUMAN|A0A1C7CYX1	CDC34AandB_DKO-WT	0.220222	0.251859	9.07287	0.40446	0.861194	0.393125	0.220222
PNKD_HUMAN|Q8N490	CDC34AandB_DKO-WT	0.219914	0.151554	9.07287	0.180444	0.718279	0.743659	0.219914
MYO5B_HUMAN|Q9ULV0	CDC34AandB_DKO-WT	0.219699	0.300313	9.07287	0.4829	0.895219	0.316143	0.219699
SIPA1_HUMAN|Q96FS4	CDC34AandB_DKO-WT	0.219554	0.163175	9.07287	0.211119	0.744477	0.675473	0.219554
HACE1_HUMAN|Q8IYU2	CDC34AandB_DKO-WT	0.219518	0.142087	9.07287	0.156486	0.692914	0.805524	0.219518
CD302_HUMAN|Q8IX05	CDC34AandB_DKO-WT	0.219297	0.158917	9.07287	0.200655	0.733781	0.697551	0.219297
DUS3_HUMAN|P51452	CDC34AandB_DKO-WT	0.219282	0.140388	9.07287	0.152458	0.689617	0.816849	0.219282
SDCB1_HUMAN|O00560	CDC34AandB_DKO-WT	0.219111	0.143493	9.07287	0.160841	0.698916	0.793603	0.219111
PIM2_HUMAN|Q9P1W9	CDC34AandB_DKO-WT	0.219058	0.170928	9.07287	0.231771	0.76288	0.63494	0.219058
SCML1_HUMAN|Q9UN30	CDC34AandB_DKO-WT	0.218793	0.205605	9.07287	0.314764	0.810965	0.502015	0.218793
ALG1_HUMAN|Q9BT22	CDC34AandB_DKO-WT	0.218781	0.180377	9.07287	0.255799	0.782149	0.592102	0.218781
DPH7_HUMAN|Q9BTV6	CDC34AandB_DKO-WT	0.218716	0.157191	9.07287	0.197273	0.729216	0.704933	0.218716
AF1Q_HUMAN|Q13015	CDC34AandB_DKO-WT	0.218686	0.178789	9.07287	0.25209	0.777233	0.598445	0.218686
CLN5_HUMAN|O75503	CDC34AandB_DKO-WT	0.218527	0.0828752	9.07287	0.0268767	0.430371	1.57062	0.218527
BSDC1_HUMAN|Q9NW68	CDC34AandB_DKO-WT	0.218371	0.153685	9.07287	0.18879	0.725109	0.724021	0.218371
GCR_HUMAN|P04150-3	CDC34AandB_DKO-WT	0.218163	0.117132	9.07287	0.095163	0.607694	1.02153	0.218163
F221A_HUMAN|A4D161	CDC34AandB_DKO-WT	0.218106	0.222317	9.07287	0.351997	0.836008	0.453461	0.218106
JAK1_HUMAN|P23458	CDC34AandB_DKO-WT	0.218004	0.172137	9.07287	0.236896	0.76543	0.625443	0.218004
RAB23_HUMAN|Q9ULC3	CDC34AandB_DKO-WT	0.21793	0.0948944	9.07287	0.0470433	0.506649	1.3275	0.21793
ACADL_HUMAN|P28330	CDC34AandB_DKO-WT	0.217774	0.441318	9.07287	0.63341	0.933932	0.198315	0.217774
NECT3_HUMAN|Q9NQS3-3	CDC34AandB_DKO-WT	0.21774	0.147201	9.07287	0.172947	0.7122	0.762087	0.21774
SDSL_HUMAN|Q96GA7	CDC34AandB_DKO-WT	0.217617	0.319498	9.07287	0.512803	0.906866	0.29005	0.217617
PANK2_HUMAN|Q9BZ23	CDC34AandB_DKO-WT	0.217443	0.139699	9.07287	0.153742	0.689879	0.813206	0.217443
S26A6_HUMAN|Q9BXS9	CDC34AandB_DKO-WT	0.217411	0.171153	9.07287	0.235595	0.76543	0.627834	0.217411
GNAS1_HUMAN|Q5JWF2	CDC34AandB_DKO-WT	0.217274	0.110516	9.07287	0.0806046	0.572508	1.09364	0.217274
CDN1C_HUMAN|P49918	CDC34AandB_DKO-WT	0.217204	0.160246	9.07287	0.208056	0.741103	0.68182	0.217204
THOP1_HUMAN|P52888	CDC34AandB_DKO-WT	0.217007	0.212802	9.07287	0.334264	0.821905	0.475911	0.217007
ZN800_HUMAN|Q2TB10	CDC34AandB_DKO-WT	0.216958	0.21554	9.07287	0.340226	0.82865	0.468232	0.216958
SPIT2_HUMAN|O43291	CDC34AandB_DKO-WT	0.216839	0.526481	9.07287	0.689998	0.943602	0.161152	0.216839
MAST2_HUMAN|Q6P0Q8	CDC34AandB_DKO-WT	0.216786	0.149491	9.07287	0.180687	0.718279	0.743073	0.216786
ARHGG_HUMAN|Q5VV41	CDC34AandB_DKO-WT	0.216748	0.185728	9.07287	0.272958	0.795436	0.563905	0.216748
ZN131_HUMAN|P52739	CDC34AandB_DKO-WT	0.216332	0.147473	9.07287	0.176183	0.713364	0.754036	0.216332
D6RHC4_HUMAN|D6RHC4	CDC34AandB_DKO-WT	0.216192	0.156202	9.07287	0.199438	0.732271	0.700192	0.216192
JTB_HUMAN|O76095	CDC34AandB_DKO-WT	0.216174	0.124794	9.07287	0.117001	0.641905	0.931809	0.216174
FADS2_HUMAN|O95864	CDC34AandB_DKO-WT	0.215797	0.23774	9.07287	0.387509	0.852808	0.411719	0.215797
NID1_HUMAN|P14543	CDC34AandB_DKO-WT	0.215586	0.320557	9.07287	0.518003	0.909491	0.285668	0.215586
DIRA1_HUMAN|O95057	CDC34AandB_DKO-WT	0.215584	0.24079	9.07287	0.393749	0.857502	0.40478	0.215584
TM87A_HUMAN|Q8NBN3	CDC34AandB_DKO-WT	0.215504	0.108385	9.07287	0.0777523	0.569866	1.10929	0.215504
IFT22_HUMAN|Q9H7X7	CDC34AandB_DKO-WT	0.215081	0.125553	9.07287	0.120579	0.644758	0.918727	0.215081
PAB4L_HUMAN|P0CB38	CDC34AandB_DKO-WT	0.214618	0.153019	9.07287	0.194025	0.727867	0.712142	0.214618
BCAP_HUMAN|Q6ZUJ8	CDC34AandB_DKO-WT	0.214491	0.268459	9.07287	0.444718	0.880831	0.351916	0.214491
B5MEG9_HUMAN|B5MEG9	CDC34AandB_DKO-WT	0.2143	0.200864	9.07287	0.313586	0.810357	0.503643	0.2143
TEC_HUMAN|P42680	CDC34AandB_DKO-WT	0.214055	0.0833524	9.07287	0.0300968	0.449324	1.52148	0.214055
FHL1_HUMAN|Q13642-1	CDC34AandB_DKO-WT	0.214021	0.330771	9.07287	0.533635	0.914959	0.272756	0.214021
PLOD3_HUMAN|O60568	CDC34AandB_DKO-WT	0.213982	0.101933	9.07287	0.0649528	0.54258	1.1874	0.213982
M3K11_HUMAN|Q16584	CDC34AandB_DKO-WT	0.213929	0.144336	9.07287	0.172175	0.711422	0.764029	0.213929
NOMO1_HUMAN|Q15155	CDC34AandB_DKO-WT	0.213859	0.11905	9.07287	0.105728	0.61521	0.975811	0.213859
A0A0A0MS29_HUMAN|A0A0A0MS29	CDC34AandB_DKO-WT	0.213729	0.0909543	9.07287	0.0431007	0.497173	1.36552	0.213729
SRPRA_HUMAN|P08240	CDC34AandB_DKO-WT	0.213696	0.132825	9.07287	0.141837	0.675125	0.84821	0.213696
CSCL1_HUMAN|O94886	CDC34AandB_DKO-WT	0.213514	0.146136	9.07287	0.177747	0.715144	0.750197	0.213514
SELM_HUMAN|Q8WWX9	CDC34AandB_DKO-WT	0.213484	0.216297	9.07287	0.349233	0.835557	0.456885	0.213484
SL9A7_HUMAN|Q96T83	CDC34AandB_DKO-WT	0.213214	0.271551	9.07287	0.452369	0.882077	0.344508	0.213214
GLSK_HUMAN|O94925-3	CDC34AandB_DKO-WT	0.213135	0.108598	9.07287	0.0810458	0.573502	1.09127	0.213135
SH3G2_HUMAN|Q99962	CDC34AandB_DKO-WT	0.212872	0.167976	9.07287	0.236617	0.76543	0.625955	0.212872
ZBT34_HUMAN|Q8NCN2	CDC34AandB_DKO-WT	0.212548	0.100685	9.07287	0.0637194	0.541791	1.19573	0.212548
AP5Z1_HUMAN|O43299	CDC34AandB_DKO-WT	0.212527	0.106455	9.07287	0.0767449	0.567516	1.11495	0.212527
TUFT1_HUMAN|Q9NNX1	CDC34AandB_DKO-WT	0.212307	0.0908895	9.07287	0.0441014	0.499854	1.35555	0.212307
UVSSA_HUMAN|Q2YD98	CDC34AandB_DKO-WT	0.212226	0.383563	9.07287	0.593426	0.920382	0.226633	0.212226
F193B_HUMAN|Q96PV7	CDC34AandB_DKO-WT	0.212191	0.103959	9.07287	0.0713871	0.557955	1.14638	0.212191
M18BP_HUMAN|Q6P0N0	CDC34AandB_DKO-WT	0.212034	0.142677	9.07287	0.171147	0.711128	0.76663	0.212034
KRIT1_HUMAN|O00522	CDC34AandB_DKO-WT	0.212017	0.106655	9.07287	0.0778079	0.569866	1.10898	0.212017
GNAI2_HUMAN|P04899	CDC34AandB_DKO-WT	0.212006	0.200889	9.07287	0.318562	0.812489	0.496807	0.212006
F222B_HUMAN|Q8WU58	CDC34AandB_DKO-WT	0.211898	0.151404	9.07287	0.194898	0.728047	0.710193	0.211898
FHL1_HUMAN|Q13642	CDC34AandB_DKO-WT	0.211808	0.37573	9.07287	0.586603	0.919352	0.231655	0.211808
KAD6_HUMAN|Q9Y3D8	CDC34AandB_DKO-WT	0.211778	0.175946	9.07287	0.259187	0.785006	0.586387	0.211778
SPT5H_HUMAN|O00267-2	CDC34AandB_DKO-WT	0.211702	0.19541	9.07287	0.306592	0.807272	0.513439	0.211702
ERBIN_HUMAN|Q96RT1	CDC34AandB_DKO-WT	0.21166	0.100528	9.07287	0.0642962	0.542297	1.19181	0.21166
CAN5_HUMAN|O15484	CDC34AandB_DKO-WT	0.211404	0.178795	9.07287	0.267112	0.791344	0.573307	0.211404
CPTP_HUMAN|Q5TA50	CDC34AandB_DKO-WT	0.211343	0.10068	9.07287	0.0649631	0.54258	1.18733	0.211343
NXN_HUMAN|Q6DKJ4	CDC34AandB_DKO-WT	0.211302	0.233619	9.07287	0.38913	0.854127	0.409905	0.211302
CNST_HUMAN|Q6PJW8	CDC34AandB_DKO-WT	0.211284	0.241999	9.07287	0.405135	0.861325	0.392401	0.211284
ATF7_HUMAN|P17544	CDC34AandB_DKO-WT	0.211283	0.100373	9.07287	0.0643504	0.542297	1.19145	0.211283
S38A3_HUMAN|Q99624	CDC34AandB_DKO-WT	0.211219	0.106695	9.07287	0.078848	0.570694	1.10321	0.211219
RPF2_HUMAN|Q9H7B2	CDC34AandB_DKO-WT	0.211219	0.131373	9.07287	0.142075	0.675125	0.847481	0.211219
ENPP4_HUMAN|Q9Y6X5	CDC34AandB_DKO-WT	0.211187	0.120267	9.07287	0.112706	0.63288	0.948052	0.211187
EHD1_HUMAN|Q9H4M9	CDC34AandB_DKO-WT	0.211034	0.0960954	9.07287	0.0554609	0.523502	1.25601	0.211034
CO6A1_HUMAN|P12109	CDC34AandB_DKO-WT	0.210823	0.264681	9.07287	0.446072	0.880831	0.350595	0.210823
MRP7_HUMAN|Q5T3U5	CDC34AandB_DKO-WT	0.21068	0.158533	9.07287	0.21632	0.750955	0.664904	0.21068
STIM1_HUMAN|Q13586	CDC34AandB_DKO-WT	0.21064	0.0992903	9.07287	0.062646	0.541649	1.20311	0.21064
PHOP2_HUMAN|Q8TCD6	CDC34AandB_DKO-WT	0.21062	0.153583	9.07287	0.203217	0.737586	0.692039	0.21062
CDNF_HUMAN|Q49AH0	CDC34AandB_DKO-WT	0.21062	0.219278	9.07287	0.361691	0.840478	0.441662	0.21062
SAHH2_HUMAN|O43865	CDC34AandB_DKO-WT	0.210559	0.150535	9.07287	0.195133	0.728047	0.709669	0.210559
NB5R1_HUMAN|Q9UHQ9	CDC34AandB_DKO-WT	0.210132	0.142879	9.07287	0.175183	0.712958	0.756507	0.210132
KDM3A_HUMAN|Q9Y4C1	CDC34AandB_DKO-WT	0.210008	0.142494	9.07287	0.174363	0.712818	0.758546	0.210008
CTDSL_HUMAN|O15194	CDC34AandB_DKO-WT	0.209819	0.130495	9.07287	0.142054	0.675125	0.847547	0.209819
MPIP3_HUMAN|P30307	CDC34AandB_DKO-WT	0.209424	0.111031	9.07287	0.0916325	0.598177	1.03795	0.209424
E2F5_HUMAN|Q15329	CDC34AandB_DKO-WT	0.209063	0.143231	9.07287	0.178133	0.715293	0.749256	0.209063
RGL2_HUMAN|O15211	CDC34AandB_DKO-WT	0.209026	0.167873	9.07287	0.244277	0.770232	0.612118	0.209026
MANF_HUMAN|P55145	CDC34AandB_DKO-WT	0.209024	0.11592	9.07287	0.104596	0.613871	0.980485	0.209024
LIMK1_HUMAN|P53667	CDC34AandB_DKO-WT	0.209023	0.0964004	9.07287	0.0580394	0.530762	1.23628	0.209023
UBP25_HUMAN|Q9UHP3	CDC34AandB_DKO-WT	0.209007	0.157602	9.07287	0.217197	0.75149	0.663146	0.209007
FDFT_HUMAN|P37268	CDC34AandB_DKO-WT	0.208725	0.184421	9.07287	0.286751	0.798485	0.542495	0.208725
TXND9_HUMAN|O14530	CDC34AandB_DKO-WT	0.20865	0.149694	9.07287	0.19656	0.728808	0.706504	0.20865
TM175_HUMAN|Q9BSA9	CDC34AandB_DKO-WT	0.208555	0.28491	9.07287	0.482646	0.894975	0.316372	0.208555
HINFP_HUMAN|Q9BQA5	CDC34AandB_DKO-WT	0.208503	0.220122	9.07287	0.368074	0.842049	0.434065	0.208503
LMA2L_HUMAN|Q9H0V9	CDC34AandB_DKO-WT	0.208436	0.102868	9.07287	0.0731256	0.561901	1.13593	0.208436
PLD1_HUMAN|Q13393	CDC34AandB_DKO-WT	0.208435	0.189268	9.07287	0.299137	0.804138	0.52413	0.208435
MAT1_HUMAN|P51948	CDC34AandB_DKO-WT	0.208406	0.179606	9.07287	0.275527	0.795716	0.559836	0.208406
ICA1L_HUMAN|Q8NDH6	CDC34AandB_DKO-WT	0.208292	0.196244	9.07287	0.315946	0.8117	0.500387	0.208292
DEP1B_HUMAN|Q8WUY9	CDC34AandB_DKO-WT	0.208187	0.128814	9.07287	0.14024	0.673959	0.853128	0.208187
A0A1W2PP33_HUMAN|A0A1W2PP33	CDC34AandB_DKO-WT	0.208148	0.127629	9.07287	0.137081	0.668118	0.863024	0.208148
TPSN_HUMAN|O15533	CDC34AandB_DKO-WT	0.208129	0.233279	9.07287	0.395338	0.858908	0.403032	0.208129
GL1AD_HUMAN|Q6EEV4	CDC34AandB_DKO-WT	0.207599	0.0897175	9.07287	0.0457206	0.503427	1.33989	0.207599
SHPK_HUMAN|Q9UHJ6	CDC34AandB_DKO-WT	0.20745	0.260368	9.07287	0.44594	0.880831	0.350724	0.20745
PEN2_HUMAN|Q9NZ42	CDC34AandB_DKO-WT	0.207388	0.0942052	9.07287	0.0549767	0.522644	1.25982	0.207388
TSN13_HUMAN|O95857	CDC34AandB_DKO-WT	0.207347	0.147055	9.07287	0.191887	0.725135	0.716954	0.207347
MYL6_HUMAN|P60660	CDC34AandB_DKO-WT	0.207195	0.0858257	9.07287	0.0387767	0.485072	1.41143	0.207195
PJA2_HUMAN|O43164	CDC34AandB_DKO-WT	0.207187	0.133738	9.07287	0.155474	0.692041	0.808342	0.207187
COR1C_HUMAN|Q9ULV4	CDC34AandB_DKO-WT	0.207147	0.105887	9.07287	0.0818731	0.574891	1.08686	0.207147
NFL_HUMAN|P07196	CDC34AandB_DKO-WT	0.207044	0.672302	9.07287	0.765063	0.960733	0.116303	0.207044
BORG2_HUMAN|Q9UKI2	CDC34AandB_DKO-WT	0.207025	0.112311	9.07287	0.0981248	0.612143	1.00822	0.207025
ARP5_HUMAN|Q9H9F9	CDC34AandB_DKO-WT	0.206955	0.121879	9.07287	0.123455	0.646535	0.908492	0.206955
TNR6A_HUMAN|Q8NDV7-3	CDC34AandB_DKO-WT	0.206771	0.200333	9.07287	0.328736	0.819529	0.483153	0.206771
EFR3B_HUMAN|Q9Y2G0	CDC34AandB_DKO-WT	0.206694	0.232233	9.07287	0.396435	0.859161	0.401828	0.206694
VPP3_HUMAN|Q13488	CDC34AandB_DKO-WT	0.206651	0.291065	9.07287	0.495557	0.898046	0.304906	0.206651
SYHC_HUMAN|P12081	CDC34AandB_DKO-WT	0.206606	0.145119	9.07287	0.188	0.724472	0.725842	0.206606
VIME_HUMAN|P08670	CDC34AandB_DKO-WT	0.206579	0.222375	9.07287	0.376959	0.848855	0.423706	0.206579
DDRGK_HUMAN|Q96HY6	CDC34AandB_DKO-WT	0.206574	0.113002	9.07287	0.100539	0.613401	0.997667	0.206574
LRIG2_HUMAN|O94898	CDC34AandB_DKO-WT	0.206193	0.181924	9.07287	0.286107	0.798297	0.543472	0.206193
NDEL1_HUMAN|Q9GZM8	CDC34AandB_DKO-WT	0.206111	0.111226	9.07287	0.0966098	0.61028	1.01498	0.206111
SORT_HUMAN|Q99523	CDC34AandB_DKO-WT	0.205999	0.123261	9.07287	0.128737	0.658473	0.890295	0.205999
CEP41_HUMAN|Q9BYV8	CDC34AandB_DKO-WT	0.205939	0.140102	9.07287	0.175386	0.712958	0.756004	0.205939
SL9A6_HUMAN|Q92581-2	CDC34AandB_DKO-WT	0.205795	0.121832	9.07287	0.125181	0.650243	0.90246	0.205795
RBL1_HUMAN|P28749	CDC34AandB_DKO-WT	0.20571	0.11877	9.07287	0.117044	0.641905	0.931651	0.20571
VANG1_HUMAN|Q8TAA9	CDC34AandB_DKO-WT	0.205225	0.161153	9.07287	0.234504	0.76543	0.629849	0.205225
SOX17_HUMAN|Q9H6I2	CDC34AandB_DKO-WT	0.205151	0.101739	9.07287	0.0742957	0.565531	1.12904	0.205151
DOK1_HUMAN|Q99704	CDC34AandB_DKO-WT	0.205123	0.122618	9.07287	0.128412	0.658329	0.891396	0.205123
AFF1_HUMAN|P51825-2	CDC34AandB_DKO-WT	0.204999	0.205718	9.07287	0.344837	0.833534	0.462387	0.204999
BRMS1_HUMAN|Q9HCU9	CDC34AandB_DKO-WT	0.204992	0.1095	9.07287	0.0937233	0.604706	1.02815	0.204992
S12A7_HUMAN|Q9Y666	CDC34AandB_DKO-WT	0.204958	0.213127	9.07287	0.361142	0.840478	0.442322	0.204958
LAMC1_HUMAN|P11047	CDC34AandB_DKO-WT	0.20491	0.0971353	9.07287	0.0638749	0.541791	1.19467	0.20491
RBBP4_HUMAN|Q09028-2	CDC34AandB_DKO-WT	0.204721	0.157184	9.07287	0.224858	0.758948	0.648092	0.204721
NUCB2_HUMAN|P80303	CDC34AandB_DKO-WT	0.204436	0.135726	9.07287	0.166001	0.705904	0.779888	0.204436
DUS22_HUMAN|Q9NRW4-2	CDC34AandB_DKO-WT	0.204163	0.166808	9.07287	0.251807	0.777233	0.598932	0.204163
KDEL2_HUMAN|Q7Z4H8	CDC34AandB_DKO-WT	0.20397	0.111561	9.07287	0.100496	0.613401	0.997851	0.20397
PIN1_HUMAN|Q13526	CDC34AandB_DKO-WT	0.203889	0.12652	9.07287	0.141255	0.674905	0.849998	0.203889
S2538_HUMAN|Q96DW6	CDC34AandB_DKO-WT	0.203626	0.0958994	9.07287	0.062455	0.540967	1.20443	0.203626
SMS2_HUMAN|Q8NHU3	CDC34AandB_DKO-WT	0.203455	0.102256	9.07287	0.0775845	0.569521	1.11023	0.203455
ARPC3_HUMAN|O15145	CDC34AandB_DKO-WT	0.203436	0.100114	9.07287	0.0724422	0.560951	1.14001	0.203436
S35U4_HUMAN|L0R6Q1	CDC34AandB_DKO-WT	0.20339	0.127645	9.07287	0.145263	0.679771	0.837846	0.20339
TPPC1_HUMAN|Q9Y5R8	CDC34AandB_DKO-WT	0.20315	0.116657	9.07287	0.115321	0.638056	0.938091	0.20315
SYN1_HUMAN|P17600	CDC34AandB_DKO-WT	0.203115	0.262926	9.07287	0.459458	0.883744	0.337754	0.203115
HEXI2_HUMAN|Q96MH2	CDC34AandB_DKO-WT	0.203077	0.219883	9.07287	0.379617	0.849731	0.420654	0.203077
SL9A6_HUMAN|Q92581	CDC34AandB_DKO-WT	0.202841	0.115978	9.07287	0.113961	0.636859	0.943244	0.202841
RALY_HUMAN|Q9UKM9-2	CDC34AandB_DKO-WT	0.202715	0.138375	9.07287	0.176704	0.713364	0.752755	0.202715
CATL1_HUMAN|P07711	CDC34AandB_DKO-WT	0.202571	0.0984229	9.07287	0.0694372	0.55264	1.15841	0.202571
MLX_HUMAN|Q9UH92	CDC34AandB_DKO-WT	0.202511	0.115083	9.07287	0.112048	0.631098	0.950595	0.202511
ERP29_HUMAN|P30040	CDC34AandB_DKO-WT	0.20245	0.105243	9.07287	0.0862897	0.586343	1.06404	0.20245
OCAD1_HUMAN|Q9NX40	CDC34AandB_DKO-WT	0.202157	0.0940689	9.07287	0.0598914	0.534135	1.22264	0.202157
EDEM2_HUMAN|Q9BV94	CDC34AandB_DKO-WT	0.202124	0.119321	9.07287	0.124249	0.648761	0.905708	0.202124
TBCC1_HUMAN|Q9NVR7	CDC34AandB_DKO-WT	0.202046	0.218269	9.07287	0.37858	0.848855	0.421842	0.202046
RTN4_HUMAN|Q9NQC3-2	CDC34AandB_DKO-WT	0.201935	0.0809722	9.07287	0.0340074	0.468712	1.46843	0.201935
OPTN_HUMAN|Q96CV9	CDC34AandB_DKO-WT	0.201903	0.388642	9.07287	0.61584	0.926576	0.210532	0.201903
CHSP1_HUMAN|Q9Y2V2	CDC34AandB_DKO-WT	0.201828	0.104827	9.07287	0.0860542	0.585379	1.06523	0.201828
PDLI7_HUMAN|Q9NR12	CDC34AandB_DKO-WT	0.201826	0.144647	9.07287	0.196134	0.728683	0.707448	0.201826
SSFA2_HUMAN|P28290	CDC34AandB_DKO-WT	0.201724	0.125906	9.07287	0.14331	0.676704	0.843724	0.201724
CDC37_HUMAN|Q16543	CDC34AandB_DKO-WT	0.201691	0.0904946	9.07287	0.052573	0.517976	1.27924	0.201691
PDCL3_HUMAN|Q9H2J4	CDC34AandB_DKO-WT	0.201519	0.118006	9.07287	0.121601	0.644758	0.915063	0.201519
B4DG31_HUMAN|B4DG31	CDC34AandB_DKO-WT	0.201298	0.130892	9.07287	0.158185	0.695142	0.800836	0.201298
SCMC2_HUMAN|Q6KCM7-2	CDC34AandB_DKO-WT	0.201257	0.104739	9.07287	0.0865842	0.586518	1.06256	0.201257
A0A0B4J295_HUMAN|A0A0B4J295	CDC34AandB_DKO-WT	0.200927	0.207947	9.07287	0.358971	0.839355	0.444941	0.200927
SDF2L_HUMAN|Q9HCN8	CDC34AandB_DKO-WT	0.200869	0.136675	9.07287	0.175451	0.712958	0.755843	0.200869
COPT1_HUMAN|O15431	CDC34AandB_DKO-WT	0.200834	0.116193	9.07287	0.117701	0.642517	0.929221	0.200834
CBPD_HUMAN|O75976	CDC34AandB_DKO-WT	0.200792	0.234159	9.07287	0.413244	0.867709	0.383793	0.200792
ARMX3_HUMAN|Q9UH62	CDC34AandB_DKO-WT	0.200751	0.0968862	9.07287	0.0678917	0.550835	1.16818	0.200751
CGT_HUMAN|Q16880	CDC34AandB_DKO-WT	0.20072	0.135532	9.07287	0.172484	0.7122	0.763252	0.20072
DDTL_HUMAN|A6NHG4	CDC34AandB_DKO-WT	0.200523	0.176001	9.07287	0.283752	0.796902	0.547061	0.200523
TTC4_HUMAN|O95801	CDC34AandB_DKO-WT	0.200502	0.154773	9.07287	0.227148	0.761942	0.64369	0.200502
PDIA4_HUMAN|P13667	CDC34AandB_DKO-WT	0.200383	0.0980034	9.07287	0.0709762	0.556951	1.14889	0.200383
PPIG_HUMAN|Q13427	CDC34AandB_DKO-WT	0.200296	0.129552	9.07287	0.156221	0.692914	0.806261	0.200296
B3GA3_HUMAN|O94766	CDC34AandB_DKO-WT	0.200217	0.102698	9.07287	0.0827643	0.576302	1.08216	0.200217
CERS6_HUMAN|Q6ZMG9	CDC34AandB_DKO-WT	0.200172	0.169403	9.07287	0.267396	0.791344	0.572846	0.200172
UB2J2_HUMAN|Q8N2K1	CDC34AandB_DKO-WT	0.20013	0.133105	9.07287	0.166682	0.705904	0.778112	0.20013
MCF2L_HUMAN|O15068	CDC34AandB_DKO-WT	0.199865	0.15551	9.07287	0.230551	0.762594	0.637233	0.199865
RM44_HUMAN|Q9H9J2	CDC34AandB_DKO-WT	0.199831	0.0844219	9.07287	0.0418989	0.491272	1.3778	0.199831
P5I11_HUMAN|O14683	CDC34AandB_DKO-WT	0.199666	0.137409	9.07287	0.179896	0.717863	0.744979	0.199666
RHG29_HUMAN|Q52LW3	CDC34AandB_DKO-WT	0.199497	0.123079	9.07287	0.139221	0.670992	0.856296	0.199497
SPS2L_HUMAN|Q9NUQ6-2	CDC34AandB_DKO-WT	0.199438	0.121265	9.07287	0.134183	0.666951	0.872304	0.199438
H7BY16_HUMAN|H7BY16	CDC34AandB_DKO-WT	0.199286	0.168411	9.07287	0.266754	0.791259	0.573889	0.199286
ADR1_HUMAN|Q96A54	CDC34AandB_DKO-WT	0.199022	0.141785	9.07287	0.1937	0.72776	0.71287	0.199022
KCD18_HUMAN|Q6PI47	CDC34AandB_DKO-WT	0.198856	0.147987	9.07287	0.211669	0.745483	0.674344	0.198856
KIF3B_HUMAN|O15066	CDC34AandB_DKO-WT	0.198627	0.112772	9.07287	0.111762	0.62984	0.951706	0.198627
CALU_HUMAN|O43852	CDC34AandB_DKO-WT	0.198603	0.183162	9.07287	0.306201	0.807272	0.513994	0.198603
SYNRG_HUMAN|Q9UMZ2	CDC34AandB_DKO-WT	0.198551	0.11154	9.07287	0.108491	0.622201	0.964604	0.198551
TRI11_HUMAN|Q96F44	CDC34AandB_DKO-WT	0.198476	0.0891146	9.07287	0.0527079	0.518636	1.27812	0.198476
MPIP1_HUMAN|P30304	CDC34AandB_DKO-WT	0.198347	0.203811	9.07287	0.355691	0.837489	0.448928	0.198347
TACO1_HUMAN|Q9BSH4	CDC34AandB_DKO-WT	0.198345	0.226205	9.07287	0.403193	0.860855	0.394487	0.198345
SMIM1_HUMAN|B2RUZ4	CDC34AandB_DKO-WT	0.198342	0.266738	9.07287	0.475942	0.891982	0.322446	0.198342
ARAID_HUMAN|Q6UW56	CDC34AandB_DKO-WT	0.198286	0.188461	9.07287	0.319951	0.813015	0.494916	0.198286
UQCC2_HUMAN|Q9BRT2	CDC34AandB_DKO-WT	0.198189	0.110262	9.07287	0.105552	0.614543	0.976534	0.198189
CENPM_HUMAN|Q9NSP4	CDC34AandB_DKO-WT	0.198176	0.103068	9.07287	0.0864116	0.586518	1.06343	0.198176
RB40C_HUMAN|Q96S21	CDC34AandB_DKO-WT	0.198089	0.150363	9.07287	0.22	0.753121	0.657577	0.198089
ALG13_HUMAN|Q9NP73-2	CDC34AandB_DKO-WT	0.197959	0.147912	9.07287	0.213351	0.746773	0.670906	0.197959
ESPNL_HUMAN|Q6ZVH7	CDC34AandB_DKO-WT	0.197708	0.272801	9.07287	0.486883	0.897383	0.312576	0.197708
GATA2_HUMAN|P23769	CDC34AandB_DKO-WT	0.197691	0.138982	9.07287	0.188363	0.724472	0.725005	0.197691
UBL5_HUMAN|Q9BZL1	CDC34AandB_DKO-WT	0.197676	0.148603	9.07287	0.215911	0.750668	0.665726	0.197676
SPP2A_HUMAN|Q8TCT8	CDC34AandB_DKO-WT	0.197486	0.193282	9.07287	0.333369	0.821881	0.477075	0.197486
PEBB_HUMAN|Q13951	CDC34AandB_DKO-WT	0.197442	0.103971	9.07287	0.0897675	0.592927	1.04688	0.197442
DD19B_HUMAN|Q9UMR2	CDC34AandB_DKO-WT	0.197329	0.2244	9.07287	0.401893	0.860801	0.39589	0.197329
CNNM3_HUMAN|Q8NE01	CDC34AandB_DKO-WT	0.197194	0.103595	9.07287	0.0891229	0.59088	1.05001	0.197194
AP1B1_HUMAN|Q10567-3	CDC34AandB_DKO-WT	0.1971	0.205076	9.07287	0.361412	0.840478	0.441998	0.1971
E2F2_HUMAN|Q14209	CDC34AandB_DKO-WT	0.197037	0.136406	9.07287	0.182235	0.719093	0.739368	0.197037
PMS2_HUMAN|P54278	CDC34AandB_DKO-WT	0.196962	0.115356	9.07287	0.121651	0.644758	0.914884	0.196962
ZMY19_HUMAN|Q96E35	CDC34AandB_DKO-WT	0.196925	0.160428	9.07287	0.250531	0.775509	0.601138	0.196925
A0A1B0GWG0_HUMAN|A0A1B0GWG0	CDC34AandB_DKO-WT	0.196916	0.209668	9.07287	0.371966	0.844957	0.429496	0.196916
ATIF1_HUMAN|Q9UII2	CDC34AandB_DKO-WT	0.1968	0.199611	9.07287	0.349735	0.83574	0.456261	0.1968
TXD11_HUMAN|Q6PKC3	CDC34AandB_DKO-WT	0.196767	0.127967	9.07287	0.158245	0.695142	0.800669	0.196767
REEP5_HUMAN|Q00765	CDC34AandB_DKO-WT	0.196222	0.11959	9.07287	0.134989	0.666951	0.869701	0.196222
WIPI3_HUMAN|Q5MNZ6	CDC34AandB_DKO-WT	0.196049	0.17489	9.07287	0.291089	0.799027	0.535975	0.196049
AP2C_HUMAN|Q92754	CDC34AandB_DKO-WT	0.195872	0.180847	9.07287	0.306715	0.807272	0.513265	0.195872
UBP33_HUMAN|Q8TEY7	CDC34AandB_DKO-WT	0.19579	0.168124	9.07287	0.273905	0.795716	0.5624	0.19579
Q6PJP7_HUMAN|Q6PJP7	CDC34AandB_DKO-WT	0.195739	0.085989	9.07287	0.0486306	0.508894	1.31309	0.195739
LTN1_HUMAN|O94822	CDC34AandB_DKO-WT	0.195728	0.150147	9.07287	0.224483	0.758948	0.648817	0.195728
FRYL_HUMAN|O94915	CDC34AandB_DKO-WT	0.195698	0.0934908	9.07287	0.0655913	0.544061	1.18315	0.195698
WDR54_HUMAN|Q9H977	CDC34AandB_DKO-WT	0.19565	0.168502	9.07287	0.275232	0.795716	0.5603	0.19565
MYO5C_HUMAN|Q9NQX4	CDC34AandB_DKO-WT	0.195572	0.264447	9.07287	0.47827	0.893412	0.320327	0.195572
GTPB6_HUMAN|O43824	CDC34AandB_DKO-WT	0.195546	0.293778	9.07287	0.522212	0.909825	0.282153	0.195546
ITA6_HUMAN|P23229-2	CDC34AandB_DKO-WT	0.195449	0.473516	9.07287	0.689365	0.943381	0.161551	0.195449
Q5CZB5_HUMAN|Q5CZB5	CDC34AandB_DKO-WT	0.19521	0.171966	9.07287	0.285402	0.798278	0.544543	0.19521
HS71L_HUMAN|P34931	CDC34AandB_DKO-WT	0.195063	0.278942	9.07287	0.5019	0.900826	0.299383	0.195063
CCD34_HUMAN|Q96HJ3	CDC34AandB_DKO-WT	0.195061	0.128724	9.07287	0.163721	0.703167	0.785894	0.195061
FBLN1_HUMAN|P23142-4	CDC34AandB_DKO-WT	0.194941	0.165617	9.07287	0.269128	0.792671	0.57004	0.194941
SYBU_HUMAN|Q9NX95	CDC34AandB_DKO-WT	0.194917	0.112367	9.07287	0.11656	0.641882	0.93345	0.194917
N2DL2_HUMAN|Q9BZM5	CDC34AandB_DKO-WT	0.194864	0.161111	9.07287	0.257044	0.783312	0.589993	0.194864
A4_HUMAN|P05067	CDC34AandB_DKO-WT	0.194733	0.163976	9.07287	0.265161	0.788223	0.57649	0.194733
RFWD3_HUMAN|Q6PCD5	CDC34AandB_DKO-WT	0.19461	0.127443	9.07287	0.16083	0.698916	0.793633	0.19461
BAG6_HUMAN|P46379	CDC34AandB_DKO-WT	0.194528	0.088325	9.07287	0.0548899	0.522644	1.26051	0.194528
TAF11_HUMAN|Q15544	CDC34AandB_DKO-WT	0.194453	0.105073	9.07287	0.0969861	0.611195	1.01329	0.194453
Q3ZCQ5_HUMAN|Q3ZCQ5	CDC34AandB_DKO-WT	0.194406	0.197748	9.07287	0.351046	0.83574	0.454636	0.194406
MAP12_HUMAN|Q6UB28	CDC34AandB_DKO-WT	0.194402	0.157445	9.07287	0.247952	0.773598	0.605632	0.194402
UN45A_HUMAN|Q9H3U1	CDC34AandB_DKO-WT	0.194234	0.092864	9.07287	0.0657664	0.544767	1.182	0.194234
ACAD8_HUMAN|Q9UKU7	CDC34AandB_DKO-WT	0.1942	0.122705	9.07287	0.147688	0.680819	0.830655	0.1942
EMC7_HUMAN|Q9NPA0	CDC34AandB_DKO-WT	0.194198	0.109815	9.07287	0.110516	0.626464	0.956575	0.194198
TI17A_HUMAN|Q99595	CDC34AandB_DKO-WT	0.194009	0.21719	9.07287	0.394789	0.858302	0.403635	0.194009
STX12_HUMAN|Q86Y82	CDC34AandB_DKO-WT	0.193894	0.180121	9.07287	0.309509	0.807618	0.509327	0.193894
1B07_HUMAN|P01889	CDC34AandB_DKO-WT	0.193864	0.184309	9.07287	0.32008	0.813015	0.494742	0.193864
ZN852_HUMAN|Q6ZMS4	CDC34AandB_DKO-WT	0.193748	0.212162	9.07287	0.384757	0.852422	0.414813	0.193748
CHMP5_HUMAN|Q9NZZ3	CDC34AandB_DKO-WT	0.193646	0.0836688	9.07287	0.0456821	0.503427	1.34025	0.193646
MPP9_HUMAN|Q99550	CDC34AandB_DKO-WT	0.193598	0.111761	9.07287	0.117002	0.641905	0.931806	0.193598
ALG6_HUMAN|Q9Y672	CDC34AandB_DKO-WT	0.193524	0.214798	9.07287	0.390899	0.855197	0.407936	0.193524
SYEM_HUMAN|Q5JPH6	CDC34AandB_DKO-WT	0.193418	0.142799	9.07287	0.208352	0.74163	0.681202	0.193418
SERC3_HUMAN|Q13530	CDC34AandB_DKO-WT	0.193285	0.0848607	9.07287	0.0485233	0.508894	1.31405	0.193285
CDYL1_HUMAN|Q9Y232	CDC34AandB_DKO-WT	0.193165	0.162181	9.07287	0.263861	0.787657	0.578626	0.193165
ILEU_HUMAN|P30740	CDC34AandB_DKO-WT	0.193158	0.22545	9.07287	0.413631	0.867794	0.383387	0.193158
ADX_HUMAN|P10109	CDC34AandB_DKO-WT	0.192962	0.149149	9.07287	0.227714	0.761942	0.64261	0.192962
CC28A_HUMAN|Q8IWP9	CDC34AandB_DKO-WT	0.192946	0.166188	9.07287	0.275275	0.795716	0.560234	0.192946
NO40_HUMAN|Q9NP64	CDC34AandB_DKO-WT	0.19284	0.214291	9.07287	0.391433	0.85551	0.407342	0.19284
CUX1_HUMAN|P39880	CDC34AandB_DKO-WT	0.192803	0.130863	9.07287	0.174492	0.712958	0.758224	0.192803
SAM11_HUMAN|Q96NU1	CDC34AandB_DKO-WT	0.192578	0.241202	9.07287	0.445029	0.880831	0.351612	0.192578
2ABB_HUMAN|Q00005	CDC34AandB_DKO-WT	0.192542	0.173045	9.07287	0.294461	0.799472	0.530972	0.192542
COQ5_HUMAN|Q5HYK3	CDC34AandB_DKO-WT	0.192447	0.251	9.07287	0.46273	0.884257	0.334672	0.192447
RBGP1_HUMAN|Q9Y3P9	CDC34AandB_DKO-WT	0.19239	0.0868169	9.07287	0.0536796	0.519681	1.27019	0.19239
AK1BF_HUMAN|C9JRZ8	CDC34AandB_DKO-WT	0.192341	0.269046	9.07287	0.492656	0.89792	0.307456	0.192341
KDM7A_HUMAN|Q6ZMT4	CDC34AandB_DKO-WT	0.192229	0.118923	9.07287	0.140189	0.673959	0.853286	0.192229
CCD14_HUMAN|Q49A88	CDC34AandB_DKO-WT	0.192119	0.321142	9.07287	0.564315	0.916646	0.248478	0.192119
TCP4_HUMAN|P53999	CDC34AandB_DKO-WT	0.192051	0.14185	9.07287	0.208528	0.741925	0.680837	0.192051
RASF8_HUMAN|Q8NHQ8	CDC34AandB_DKO-WT	0.191899	0.135789	9.07287	0.190969	0.725135	0.719038	0.191899
ATF2_HUMAN|P15336	CDC34AandB_DKO-WT	0.191759	0.139351	9.07287	0.201806	0.734398	0.695067	0.191759
COQ6_HUMAN|Q9Y2Z9	CDC34AandB_DKO-WT	0.19174	0.239863	9.07287	0.444495	0.880831	0.352133	0.19174
TM245_HUMAN|Q9H330	CDC34AandB_DKO-WT	0.19174	0.132905	9.07287	0.182729	0.719995	0.738192	0.19174
D19L1_HUMAN|Q2PZI1	CDC34AandB_DKO-WT	0.191714	0.106371	9.07287	0.104739	0.613871	0.979891	0.191714
F1712_HUMAN|A8MVW0	CDC34AandB_DKO-WT	0.191636	0.107157	9.07287	0.10708	0.618281	0.970294	0.191636
NDUB9_HUMAN|Q9Y6M9	CDC34AandB_DKO-WT	0.191631	0.120296	9.07287	0.145353	0.679771	0.837576	0.191631
NDUB7_HUMAN|P17568	CDC34AandB_DKO-WT	0.191543	0.173565	9.07287	0.298183	0.802963	0.525517	0.191543
D2HDH_HUMAN|Q8N465	CDC34AandB_DKO-WT	0.191492	0.167762	9.07287	0.282911	0.796902	0.54835	0.191492
SI1L2_HUMAN|Q9P2F8	CDC34AandB_DKO-WT	0.191008	0.113589	9.07287	0.126677	0.654618	0.897302	0.191008
BGAL_HUMAN|P16278	CDC34AandB_DKO-WT	0.190646	0.148799	9.07287	0.231887	0.76288	0.634724	0.190646
TM242_HUMAN|Q9NWH2	CDC34AandB_DKO-WT	0.190492	0.18484	9.07287	0.329428	0.819529	0.482239	0.190492
UGGG2_HUMAN|Q9NYU1	CDC34AandB_DKO-WT	0.190433	0.0929818	9.07287	0.0705843	0.556099	1.15129	0.190433
ZBT21_HUMAN|Q9ULJ3-2	CDC34AandB_DKO-WT	0.190237	0.332149	9.07287	0.58073	0.919292	0.236026	0.190237
LNX2_HUMAN|Q8N448	CDC34AandB_DKO-WT	0.190213	0.166721	9.07287	0.28313	0.796902	0.548015	0.190213
RIPK1_HUMAN|Q13546	CDC34AandB_DKO-WT	0.190161	0.108676	9.07287	0.113809	0.636366	0.943823	0.190161
NPHP1_HUMAN|O15259	CDC34AandB_DKO-WT	0.189688	0.0880483	9.07287	0.059373	0.533312	1.22641	0.189688
MSRA_HUMAN|Q9UJ68	CDC34AandB_DKO-WT	0.189632	0.0963573	9.07287	0.0803422	0.572508	1.09506	0.189632
ALG9_HUMAN|Q9H6U8	CDC34AandB_DKO-WT	0.189571	0.102568	9.07287	0.0973583	0.611766	1.01163	0.189571
FA32A_HUMAN|Q9Y421	CDC34AandB_DKO-WT	0.189283	0.148747	9.07287	0.234833	0.76543	0.629241	0.189283
DYRK2_HUMAN|Q92630	CDC34AandB_DKO-WT	0.189043	0.150498	9.07287	0.240456	0.769427	0.618964	0.189043
CN37_HUMAN|P09543	CDC34AandB_DKO-WT	0.189026	0.18356	9.07287	0.329784	0.819529	0.48177	0.189026
KIF2A_HUMAN|O00139-2	CDC34AandB_DKO-WT	0.188951	0.147252	9.07287	0.231236	0.762666	0.635945	0.188951
ST7_HUMAN|Q9NRC1	CDC34AandB_DKO-WT	0.188913	0.222028	9.07287	0.416742	0.870494	0.380132	0.188913
CA198_HUMAN|Q9H425	CDC34AandB_DKO-WT	0.188845	0.132103	9.07287	0.186368	0.723611	0.729628	0.188845
ARHGC_HUMAN|Q9NZN5	CDC34AandB_DKO-WT	0.188837	0.0876865	9.07287	0.0594521	0.533312	1.22583	0.188837
S12A6_HUMAN|Q9UHW9-2	CDC34AandB_DKO-WT	0.188822	0.110276	9.07287	0.120733	0.644758	0.918174	0.188822
ARL2_HUMAN|P36404	CDC34AandB_DKO-WT	0.188563	0.091024	9.07287	0.0679417	0.550835	1.16786	0.188563
HDAC1_HUMAN|Q13547	CDC34AandB_DKO-WT	0.188563	0.165509	9.07287	0.283767	0.796902	0.547038	0.188563
FRRS1_HUMAN|Q6ZNA5	CDC34AandB_DKO-WT	0.188381	0.138425	9.07287	0.20639	0.740166	0.685312	0.188381
B4E2C9_HUMAN|B4E2C9	CDC34AandB_DKO-WT	0.18807	0.170566	9.07287	0.298577	0.803199	0.524943	0.18807
DVL1_HUMAN|O14640-2	CDC34AandB_DKO-WT	0.187999	0.118295	9.07287	0.146198	0.679771	0.835058	0.187999
CNEP1_HUMAN|O95476	CDC34AandB_DKO-WT	0.187937	0.1147	9.07287	0.135467	0.666951	0.868167	0.187937
VA0D1_HUMAN|P61421	CDC34AandB_DKO-WT	0.187856	0.126243	9.07287	0.170646	0.711128	0.767905	0.187856
SPDLY_HUMAN|Q96EA4	CDC34AandB_DKO-WT	0.187726	0.104108	9.07287	0.104592	0.613871	0.9805	0.187726
SYPM_HUMAN|Q7L3T8	CDC34AandB_DKO-WT	0.187719	0.190903	9.07287	0.350942	0.83574	0.454764	0.187719
E4F1_HUMAN|Q66K89	CDC34AandB_DKO-WT	0.187666	0.175374	9.07287	0.31222	0.809596	0.505539	0.187666
ABI3_HUMAN|Q9P2A4	CDC34AandB_DKO-WT	0.187639	0.297423	9.07287	0.54368	0.914987	0.264657	0.187639
ZC3HE_HUMAN|Q6PJT7-9	CDC34AandB_DKO-WT	0.187189	0.130112	9.07287	0.183831	0.7215	0.735581	0.187189
Q5VWC4_HUMAN|Q5VWC4	CDC34AandB_DKO-WT	0.187044	0.100668	9.07287	0.0958486	0.607694	1.01841	0.187044
F234A_HUMAN|Q9H0X4	CDC34AandB_DKO-WT	0.186988	0.131464	9.07287	0.188381	0.724472	0.724963	0.186988
MED21_HUMAN|Q13503	CDC34AandB_DKO-WT	0.18696	0.116051	9.07287	0.141364	0.674905	0.849661	0.18696
NUDT7_HUMAN|P0C024	CDC34AandB_DKO-WT	0.186914	0.248999	9.07287	0.471877	0.889764	0.326171	0.186914
MK_HUMAN|P21741	CDC34AandB_DKO-WT	0.186744	0.276841	9.07287	0.516779	0.908315	0.286695	0.186744
IGSF3_HUMAN|O75054	CDC34AandB_DKO-WT	0.186723	0.172106	9.07287	0.305938	0.807272	0.514367	0.186723
ATP9A_HUMAN|O75110	CDC34AandB_DKO-WT	0.186711	0.203305	9.07287	0.382185	0.850258	0.417726	0.186711
CP135_HUMAN|Q66GS9	CDC34AandB_DKO-WT	0.186587	0.0910477	9.07287	0.07044	0.556099	1.15218	0.186587
ACD_HUMAN|Q96AP0	CDC34AandB_DKO-WT	0.18657	0.101627	9.07287	0.0993039	0.613401	1.00303	0.18657
B4GT1_HUMAN|P15291	CDC34AandB_DKO-WT	0.186554	0.114388	9.07287	0.137081	0.668118	0.863022	0.186554
FBW1B_HUMAN|Q9UKB1	CDC34AandB_DKO-WT	0.18653	0.146674	9.07287	0.235099	0.76543	0.628749	0.18653
A0A096LNH6_HUMAN|A0A096LNH6	CDC34AandB_DKO-WT	0.18639	0.156376	9.07287	0.263532	0.787657	0.579167	0.18639
UBP19_HUMAN|O94966	CDC34AandB_DKO-WT	0.186328	0.15326	9.07287	0.254759	0.781937	0.593871	0.186328
FYV1_HUMAN|Q9Y2I7	CDC34AandB_DKO-WT	0.185936	0.109921	9.07287	0.124718	0.649854	0.904073	0.185936
GLU2B_HUMAN|P14314	CDC34AandB_DKO-WT	0.185914	0.0811293	9.07287	0.0474286	0.50691	1.32396	0.185914
B3A2_HUMAN|P04920	CDC34AandB_DKO-WT	0.185863	0.188205	9.07287	0.348973	0.835135	0.457208	0.185863
AGFG1_HUMAN|P52594	CDC34AandB_DKO-WT	0.185859	0.123487	9.07287	0.166293	0.705904	0.779127	0.185859
CG026_HUMAN|Q96N11	CDC34AandB_DKO-WT	0.18582	0.0839695	9.07287	0.0539521	0.519808	1.26799	0.18582
NOTC1_HUMAN|P46531	CDC34AandB_DKO-WT	0.185696	0.150294	9.07287	0.247658	0.773598	0.606147	0.185696
AT12A_HUMAN|P54707	CDC34AandB_DKO-WT	0.185319	0.116014	9.07287	0.144375	0.67943	0.840508	0.185319
A0A024RC31_HUMAN|A0A024RC31	CDC34AandB_DKO-WT	0.185282	0.12868	9.07287	0.183502	0.721055	0.736359	0.185282
FA96A_HUMAN|Q9H5X1	CDC34AandB_DKO-WT	0.185183	0.139868	9.07287	0.217893	0.751855	0.661756	0.185183
SNX17_HUMAN|Q15036	CDC34AandB_DKO-WT	0.185083	0.121843	9.07287	0.162804	0.701633	0.788335	0.185083
GGT7_HUMAN|Q9UJ14	CDC34AandB_DKO-WT	0.185021	0.0966785	9.07287	0.0876677	0.58734	1.05716	0.185021
CYLD_HUMAN|Q9NQC7	CDC34AandB_DKO-WT	0.185013	0.132636	9.07287	0.19625	0.728808	0.70719	0.185013
A0A0S2Z4W7_HUMAN|A0A0S2Z4W7	CDC34AandB_DKO-WT	0.184779	0.133789	9.07287	0.200307	0.733311	0.698305	0.184779
T179B_HUMAN|Q7Z7N9	CDC34AandB_DKO-WT	0.184617	0.100544	9.07287	0.0992459	0.613401	1.00329	0.184617
SAPC2_HUMAN|Q86UD0	CDC34AandB_DKO-WT	0.184551	0.330663	9.07287	0.590264	0.920067	0.228954	0.184551
S4A7_HUMAN|Q9Y6M7-5	CDC34AandB_DKO-WT	0.184523	0.143287	9.07287	0.229697	0.761942	0.638844	0.184523
ARI3A_HUMAN|Q99856	CDC34AandB_DKO-WT	0.184482	0.2148	9.07287	0.412535	0.867554	0.384539	0.184482
SLU7_HUMAN|O95391	CDC34AandB_DKO-WT	0.184345	0.138436	9.07287	0.21547	0.749776	0.666613	0.184345
AT1B3_HUMAN|P54709	CDC34AandB_DKO-WT	0.184168	0.122584	9.07287	0.166976	0.705996	0.777345	0.184168
MP2K7_HUMAN|O14733-3	CDC34AandB_DKO-WT	0.183968	0.126893	9.07287	0.180788	0.718279	0.74283	0.183968
FA50A_HUMAN|Q14320	CDC34AandB_DKO-WT	0.183836	0.161495	9.07287	0.284144	0.796992	0.546461	0.183836
FRIH_HUMAN|P02794	CDC34AandB_DKO-WT	0.183814	0.165467	9.07287	0.295194	0.799521	0.529893	0.183814
SBP2L_HUMAN|Q93073	CDC34AandB_DKO-WT	0.183547	0.123625	9.07287	0.171512	0.711128	0.765706	0.183547
ASAH1_HUMAN|Q13510	CDC34AandB_DKO-WT	0.183544	0.114223	9.07287	0.142267	0.67528	0.846896	0.183544
BAHC1_HUMAN|Q9P281	CDC34AandB_DKO-WT	0.183129	0.155246	9.07287	0.268163	0.79145	0.571601	0.183129
DEST_HUMAN|P60981	CDC34AandB_DKO-WT	0.183027	0.150866	9.07287	0.255704	0.782149	0.592263	0.183027
DIAP3_HUMAN|Q9NSV4	CDC34AandB_DKO-WT	0.182908	0.0907218	9.07287	0.0743318	0.565531	1.12883	0.182908
A0A059QJB6_HUMAN|A0A059QJB6	CDC34AandB_DKO-WT	0.182882	0.167337	9.07287	0.302606	0.805017	0.519122	0.182882
CADH2_HUMAN|P19022	CDC34AandB_DKO-WT	0.18275	0.121964	9.07287	0.167993	0.707563	0.774708	0.18275
CX6B1_HUMAN|P14854	CDC34AandB_DKO-WT	0.182646	0.175627	9.07287	0.325276	0.816246	0.487748	0.182646
TANK_HUMAN|Q92844	CDC34AandB_DKO-WT	0.182373	0.111373	9.07287	0.13568	0.666951	0.867484	0.182373
UBP40_HUMAN|Q9NVE5	CDC34AandB_DKO-WT	0.182364	0.187463	9.07287	0.355873	0.837489	0.448705	0.182364
CG050_HUMAN|Q9BRJ6	CDC34AandB_DKO-WT	0.182297	0.110675	9.07287	0.133662	0.666951	0.873992	0.182297
DIP2A_HUMAN|Q14689	CDC34AandB_DKO-WT	0.182164	0.119542	9.07287	0.161612	0.699609	0.791526	0.182164
INSR_HUMAN|P06213	CDC34AandB_DKO-WT	0.182143	0.130318	9.07287	0.195441	0.728047	0.708985	0.182143
STA10_HUMAN|Q9Y365	CDC34AandB_DKO-WT	0.182042	0.10653	9.07287	0.121384	0.644758	0.915839	0.182042
ACYP1_HUMAN|P07311	CDC34AandB_DKO-WT	0.181762	0.1633	9.07287	0.294302	0.799472	0.531206	0.181762
MD2BP_HUMAN|Q15013	CDC34AandB_DKO-WT	0.181588	0.163213	9.07287	0.294496	0.799472	0.53092	0.181588
PKHM1_HUMAN|Q9Y4G2	CDC34AandB_DKO-WT	0.181148	0.248659	9.07287	0.484684	0.89604	0.314541	0.181148
CAMP1_HUMAN|Q5T5Y3	CDC34AandB_DKO-WT	0.1811	0.0901743	9.07287	0.0752771	0.565849	1.12334	0.1811
TM165_HUMAN|Q9HC07	CDC34AandB_DKO-WT	0.181064	0.121279	9.07287	0.169383	0.709731	0.77113	0.181064
TBC9B_HUMAN|Q66K14	CDC34AandB_DKO-WT	0.181025	0.17571	9.07287	0.329574	0.819529	0.482047	0.181025
STRAA_HUMAN|Q7RTN6	CDC34AandB_DKO-WT	0.180982	0.205194	9.07287	0.400537	0.86059	0.397357	0.180982
AT2C1_HUMAN|P98194-3	CDC34AandB_DKO-WT	0.180923	0.144884	9.07287	0.243018	0.77002	0.614361	0.180923
A5JSG6_HUMAN|A5JSG6	CDC34AandB_DKO-WT	0.180909	0.190271	9.07287	0.366346	0.842049	0.436109	0.180909
EPS8_HUMAN|Q12929	CDC34AandB_DKO-WT	0.180834	0.104082	9.07287	0.116051	0.640446	0.935352	0.180834
PO210_HUMAN|Q8TEM1	CDC34AandB_DKO-WT	0.180777	0.219997	9.07287	0.432298	0.877379	0.364217	0.180777
GA2L3_HUMAN|Q86XJ1	CDC34AandB_DKO-WT	0.180515	0.116256	9.07287	0.154633	0.69043	0.810697	0.180515
DJC16_HUMAN|Q9Y2G8	CDC34AandB_DKO-WT	0.180475	0.10907	9.07287	0.132107	0.664515	0.879074	0.180475
MYH14_HUMAN|Q7Z406	CDC34AandB_DKO-WT	0.180423	0.191694	9.07287	0.370985	0.843875	0.430644	0.180423
ATN1_HUMAN|P54259	CDC34AandB_DKO-WT	0.180362	0.119554	9.07287	0.165401	0.705242	0.781462	0.180362
AGGF1_HUMAN|Q8N302	CDC34AandB_DKO-WT	0.180314	0.134851	9.07287	0.213734	0.746966	0.670126	0.180314
SNP29_HUMAN|O95721	CDC34AandB_DKO-WT	0.180016	0.0846267	9.07287	0.0620653	0.539839	1.20715	0.180016
HDGR2_HUMAN|Q7Z4V5	CDC34AandB_DKO-WT	0.179927	0.101285	9.07287	0.10912	0.623721	0.962095	0.179927
IMA7_HUMAN|O60684	CDC34AandB_DKO-WT	0.179731	0.161363	9.07287	0.293989	0.799472	0.531669	0.179731
PREY_HUMAN|Q96I23	CDC34AandB_DKO-WT	0.179562	0.147961	9.07287	0.255555	0.782149	0.592515	0.179562
NUDT8_HUMAN|Q8WV74	CDC34AandB_DKO-WT	0.179515	0.150372	9.07287	0.262834	0.787119	0.580319	0.179515
DGKD_HUMAN|Q16760	CDC34AandB_DKO-WT	0.179414	0.137785	9.07287	0.224956	0.758948	0.647902	0.179414
AP4AT_HUMAN|Q96N21	CDC34AandB_DKO-WT	0.179406	0.20211	9.07287	0.397642	0.859396	0.400508	0.179406
A8K7N0_HUMAN|A8K7N0	CDC34AandB_DKO-WT	0.17933	0.163001	9.07287	0.299588	0.804382	0.523476	0.17933
CK084_HUMAN|Q9BUA3	CDC34AandB_DKO-WT	0.179235	0.130038	9.07287	0.201139	0.733881	0.696504	0.179235
ZBT43_HUMAN|O43298	CDC34AandB_DKO-WT	0.179222	0.141189	9.07287	0.235899	0.76543	0.627274	0.179222
ACBD5_HUMAN|Q5T8D3	CDC34AandB_DKO-WT	0.179209	0.193653	9.07287	0.378709	0.848855	0.421694	0.179209
CACO2_HUMAN|Q13137	CDC34AandB_DKO-WT	0.179051	0.210687	9.07287	0.417271	0.870873	0.379581	0.179051
DFFA_HUMAN|O00273-2	CDC34AandB_DKO-WT	0.179004	0.193947	9.07287	0.379922	0.849731	0.420306	0.179004
RIFK_HUMAN|Q969G6	CDC34AandB_DKO-WT	0.178888	0.104978	9.07287	0.122297	0.645807	0.912586	0.178888
LTOR5_HUMAN|O43504	CDC34AandB_DKO-WT	0.178854	0.105793	9.07287	0.124903	0.650051	0.903428	0.178854
ZN185_HUMAN|O15231	CDC34AandB_DKO-WT	0.178695	0.167752	9.07287	0.314297	0.810965	0.502659	0.178695
OS9_HUMAN|Q13438	CDC34AandB_DKO-WT	0.178677	0.154857	9.07287	0.278062	0.796275	0.555858	0.178677
DZIP3_HUMAN|Q86Y13	CDC34AandB_DKO-WT	0.178645	0.115672	9.07287	0.156618	0.692914	0.805159	0.178645
KLH36_HUMAN|Q8N4N3	CDC34AandB_DKO-WT	0.17825	0.138795	9.07287	0.230872	0.762594	0.636629	0.17825
SNX8_HUMAN|Q9Y5X2	CDC34AandB_DKO-WT	0.178193	0.115793	9.07287	0.157943	0.694802	0.801499	0.178193
FA53C_HUMAN|Q9NYF3	CDC34AandB_DKO-WT	0.178169	0.195368	9.07287	0.385377	0.852422	0.414115	0.178169
B7ZVZ4_HUMAN|B7ZVZ4	CDC34AandB_DKO-WT	0.177978	0.194717	9.07287	0.384346	0.852422	0.415277	0.177978
AASS_HUMAN|Q9UDR5	CDC34AandB_DKO-WT	0.17797	0.215745	9.07287	0.430578	0.876437	0.365949	0.17797
PCGF2_HUMAN|P35227	CDC34AandB_DKO-WT	0.177892	0.195622	9.07287	0.386677	0.852625	0.412652	0.177892
ZRAN1_HUMAN|Q9UGI0	CDC34AandB_DKO-WT	0.177876	0.218751	9.07287	0.436953	0.88055	0.359566	0.177876
AGAP3_HUMAN|Q96P47	CDC34AandB_DKO-WT	0.177837	0.138845	9.07287	0.232022	0.763001	0.63447	0.177837
NDUV1_HUMAN|P49821	CDC34AandB_DKO-WT	0.177593	0.191271	9.07287	0.377192	0.848855	0.423437	0.177593
LEG1_HUMAN|P09382	CDC34AandB_DKO-WT	0.177446	0.744574	9.07287	0.816929	0.972455	0.0878155	0.177446
NISCH_HUMAN|Q9Y2I1	CDC34AandB_DKO-WT	0.177407	0.168866	9.07287	0.320629	0.813015	0.493998	0.177407
WDR1_HUMAN|O75083	CDC34AandB_DKO-WT	0.177386	0.139579	9.07287	0.235393	0.76543	0.628207	0.177386
AP3D1_HUMAN|O14617	CDC34AandB_DKO-WT	0.177223	0.110435	9.07287	0.142735	0.676373	0.845469	0.177223
F120B_HUMAN|Q96EK7	CDC34AandB_DKO-WT	0.177124	0.120341	9.07287	0.174879	0.712958	0.757263	0.177124
SNAI1_HUMAN|O95863	CDC34AandB_DKO-WT	0.177066	0.587243	9.07287	0.769814	0.96094	0.113614	0.177066
NXT1_HUMAN|Q9UKK6	CDC34AandB_DKO-WT	0.177043	0.185118	9.07287	0.363668	0.841874	0.439294	0.177043
CTDS1_HUMAN|Q9GZU7	CDC34AandB_DKO-WT	0.176935	0.133919	9.07287	0.218779	0.752668	0.659994	0.176935
V9HW75_HUMAN|V9HW75	CDC34AandB_DKO-WT	0.176909	0.209031	9.07287	0.419131	0.872572	0.37765	0.176909
EXT2_HUMAN|Q93063	CDC34AandB_DKO-WT	0.176782	0.154858	9.07287	0.282864	0.796902	0.548423	0.176782
TM231_HUMAN|Q9H6L2	CDC34AandB_DKO-WT	0.176596	0.129668	9.07287	0.20608	0.739982	0.685963	0.176596
GT251_HUMAN|Q8NBJ5	CDC34AandB_DKO-WT	0.176408	0.1159	9.07287	0.162051	0.700197	0.790347	0.176408
M3K5_HUMAN|Q99683	CDC34AandB_DKO-WT	0.176361	0.126105	9.07287	0.195193	0.728047	0.709535	0.176361
S35B2_HUMAN|Q8TB61	CDC34AandB_DKO-WT	0.176242	0.156111	9.07287	0.287883	0.798679	0.540784	0.176242
IF4A1_HUMAN|P60842	CDC34AandB_DKO-WT	0.176232	0.149073	9.07287	0.267186	0.791344	0.573186	0.176232
DIA1_HUMAN|Q8NDZ4	CDC34AandB_DKO-WT	0.176203	0.197209	9.07287	0.394681	0.858302	0.403754	0.176203
TCAL9_HUMAN|Q9UHQ7	CDC34AandB_DKO-WT	0.176097	0.156904	9.07287	0.290548	0.799027	0.536783	0.176097
TP4A2_HUMAN|Q12974	CDC34AandB_DKO-WT	0.175883	0.178912	9.07287	0.351061	0.83574	0.454618	0.175883
COIA1_HUMAN|P39060	CDC34AandB_DKO-WT	0.175741	0.237536	9.07287	0.478096	0.893412	0.320485	0.175741
NGRN_HUMAN|Q9NPE2	CDC34AandB_DKO-WT	0.175712	0.189116	9.07287	0.376884	0.848855	0.423792	0.175712
VP13B_HUMAN|Q7Z7G8	CDC34AandB_DKO-WT	0.175155	0.0781722	9.07287	0.051561	0.516125	1.28768	0.175155
SNPC4_HUMAN|Q5SXM2	CDC34AandB_DKO-WT	0.175085	0.116347	9.07287	0.166353	0.705904	0.778969	0.175085
RAGP1_HUMAN|P46060	CDC34AandB_DKO-WT	0.175072	0.102825	9.07287	0.122572	0.645815	0.91161	0.175072
CE162_HUMAN|Q5TB80	CDC34AandB_DKO-WT	0.175036	0.112185	9.07287	0.152865	0.689617	0.815691	0.175036
EVI5L_HUMAN|Q96CN4	CDC34AandB_DKO-WT	0.174545	0.14172	9.07287	0.249059	0.77382	0.603698	0.174545
BARD1_HUMAN|Q99728	CDC34AandB_DKO-WT	0.174104	0.156447	9.07287	0.294382	0.799472	0.531089	0.174104
E5RFJ8_HUMAN|E5RFJ8	CDC34AandB_DKO-WT	0.173983	0.169833	9.07287	0.332167	0.820824	0.478643	0.173983
GARE1_HUMAN|Q9H706	CDC34AandB_DKO-WT	0.173755	0.139186	9.07287	0.243148	0.77002	0.614129	0.173755
AIF1L_HUMAN|Q9BQI0	CDC34AandB_DKO-WT	0.173741	0.230898	9.07287	0.470848	0.889516	0.32712	0.173741
NU155_HUMAN|O75694	CDC34AandB_DKO-WT	0.173686	0.109985	9.07287	0.148482	0.681225	0.828325	0.173686
CCD94_HUMAN|Q9BW85	CDC34AandB_DKO-WT	0.17356	0.130198	9.07287	0.215018	0.749386	0.667525	0.17356
SWP70_HUMAN|Q9UH65	CDC34AandB_DKO-WT	0.173401	0.093302	9.07287	0.0957796	0.607694	1.01873	0.173401
P4K2B_HUMAN|Q8TCG2	CDC34AandB_DKO-WT	0.173399	0.117781	9.07287	0.174783	0.712958	0.7575	0.173399
APOE_HUMAN|P02649	CDC34AandB_DKO-WT	0.17337	0.489235	9.07287	0.731158	0.953561	0.135989	0.17337
ZMY11_HUMAN|Q15326	CDC34AandB_DKO-WT	0.173318	0.15064	9.07287	0.279343	0.796275	0.553863	0.173318
GNAS2_HUMAN|P63092-3	CDC34AandB_DKO-WT	0.173186	0.154786	9.07287	0.291941	0.799027	0.534705	0.173186
FAT1_HUMAN|Q14517	CDC34AandB_DKO-WT	0.173172	0.0887361	9.07287	0.0825039	0.575958	1.08353	0.173172
SERPH_HUMAN|P50454	CDC34AandB_DKO-WT	0.1731	0.122716	9.07287	0.191721	0.725135	0.71733	0.1731
CDK18_HUMAN|Q07002	CDC34AandB_DKO-WT	0.173023	0.295673	9.07287	0.572688	0.919292	0.242082	0.173023
LRP4_HUMAN|O75096	CDC34AandB_DKO-WT	0.173016	0.233863	9.07287	0.478115	0.893412	0.320468	0.173016
RM52_HUMAN|Q86TS9	CDC34AandB_DKO-WT	0.173008	0.116473	9.07287	0.171335	0.711128	0.766154	0.173008
T132A_HUMAN|Q24JP5	CDC34AandB_DKO-WT	0.172757	0.165902	9.07287	0.324681	0.81538	0.488542	0.172757
DNLZ_HUMAN|Q5SXM8	CDC34AandB_DKO-WT	0.172756	0.105815	9.07287	0.136712	0.668012	0.864193	0.172756
KIF2A_HUMAN|O00139	CDC34AandB_DKO-WT	0.172597	0.105863	9.07287	0.137187	0.668118	0.862686	0.172597
SDC1_HUMAN|P18827	CDC34AandB_DKO-WT	0.172566	0.243245	9.07287	0.495882	0.898046	0.304622	0.172566
P121C_HUMAN|A8CG34	CDC34AandB_DKO-WT	0.172458	0.190652	9.07287	0.389082	0.854127	0.409959	0.172458
YLAT2_HUMAN|Q92536	CDC34AandB_DKO-WT	0.172323	0.120992	9.07287	0.187847	0.724472	0.726196	0.172323
ETAA1_HUMAN|Q9NY74	CDC34AandB_DKO-WT	0.172159	0.108311	9.07287	0.146144	0.679771	0.83522	0.172159
GCP60_HUMAN|Q9H3P7	CDC34AandB_DKO-WT	0.171914	0.144373	9.07287	0.263967	0.787657	0.57845	0.171914
MIB2_HUMAN|Q96AX9	CDC34AandB_DKO-WT	0.171881	0.152311	9.07287	0.288068	0.798679	0.540504	0.171881
TMED3_HUMAN|Q9Y3Q3	CDC34AandB_DKO-WT	0.171778	0.115455	9.07287	0.170703	0.711128	0.76776	0.171778
K1107_HUMAN|Q9UPP5	CDC34AandB_DKO-WT	0.171777	0.164802	9.07287	0.324237	0.815325	0.489138	0.171777
APBA3_HUMAN|O96018	CDC34AandB_DKO-WT	0.171587	0.228461	9.07287	0.47165	0.889764	0.32638	0.171587
BAG1_HUMAN|Q99933	CDC34AandB_DKO-WT	0.171541	0.106501	9.07287	0.141434	0.674905	0.849445	0.171541
DHB12_HUMAN|Q53GQ0	CDC34AandB_DKO-WT	0.171342	0.111621	9.07287	0.158877	0.696696	0.798938	0.171342
SMAL1_HUMAN|Q9NZC9	CDC34AandB_DKO-WT	0.171183	0.144863	9.07287	0.267375	0.791344	0.572879	0.171183
TTC1_HUMAN|Q99614	CDC34AandB_DKO-WT	0.171154	0.109762	9.07287	0.153083	0.689617	0.815074	0.171154
NTAN1_HUMAN|Q96AB6	CDC34AandB_DKO-WT	0.171114	0.123398	9.07287	0.198659	0.731019	0.701891	0.171114
ZNHI1_HUMAN|O43257	CDC34AandB_DKO-WT	0.171059	0.116486	9.07287	0.175767	0.713318	0.755063	0.171059
B4DPB2_HUMAN|B4DPB2	CDC34AandB_DKO-WT	0.170981	0.391865	9.07287	0.672798	0.940531	0.172115	0.170981
RAPH1_HUMAN|Q70E73	CDC34AandB_DKO-WT	0.170743	0.127382	9.07287	0.212713	0.74602	0.672207	0.170743
GRDN_HUMAN|Q3V6T2	CDC34AandB_DKO-WT	0.170485	0.0833822	9.07287	0.0709807	0.556951	1.14886	0.170485
GLCM_HUMAN|P04062	CDC34AandB_DKO-WT	0.170453	0.134166	9.07287	0.235531	0.76543	0.627952	0.170453
INPP_HUMAN|P49441	CDC34AandB_DKO-WT	0.170383	0.136859	9.07287	0.244342	0.770232	0.612003	0.170383
SNAB_HUMAN|Q9H115	CDC34AandB_DKO-WT	0.170272	0.120876	9.07287	0.192274	0.725404	0.71608	0.170272
FXL12_HUMAN|Q9NXK8	CDC34AandB_DKO-WT	0.170204	0.10702	9.07287	0.145938	0.679771	0.835833	0.170204
MAFG_HUMAN|O15525	CDC34AandB_DKO-WT	0.170034	0.191771	9.07287	0.398161	0.859451	0.399942	0.170034
RUFY1_HUMAN|Q96T51	CDC34AandB_DKO-WT	0.169925	0.140019	9.07287	0.255552	0.782149	0.592521	0.169925
PCAT2_HUMAN|Q7L5N7	CDC34AandB_DKO-WT	0.16978	0.108484	9.07287	0.151746	0.688435	0.818882	0.16978
MAAI_HUMAN|O43708	CDC34AandB_DKO-WT	0.169773	0.114536	9.07287	0.172147	0.711422	0.7641	0.169773
B4DL98_HUMAN|B4DL98	CDC34AandB_DKO-WT	0.169728	0.257835	9.07287	0.526706	0.910992	0.278432	0.169728
MEGF9_HUMAN|Q9H1U4	CDC34AandB_DKO-WT	0.169594	0.212419	9.07287	0.445036	0.880831	0.351605	0.169594
DELE_HUMAN|Q14154	CDC34AandB_DKO-WT	0.169317	0.135044	9.07287	0.241261	0.769637	0.617514	0.169317
ABHD5_HUMAN|Q8WTS1	CDC34AandB_DKO-WT	0.169236	0.280712	9.07287	0.561353	0.916646	0.250764	0.169236
CYH2_HUMAN|Q99418	CDC34AandB_DKO-WT	0.169221	0.147378	9.07287	0.280253	0.796275	0.55245	0.169221
MOXD1_HUMAN|Q6UVY6	CDC34AandB_DKO-WT	0.169172	0.259393	9.07287	0.530458	0.913489	0.275349	0.169172
RIPK4_HUMAN|P57078	CDC34AandB_DKO-WT	0.169163	0.220542	9.07287	0.462553	0.884257	0.334838	0.169163
RPA43_HUMAN|Q3B726	CDC34AandB_DKO-WT	0.169147	0.119828	9.07287	0.191435	0.725135	0.717979	0.169147
H0YBA1_HUMAN|H0YBA1	CDC34AandB_DKO-WT	0.168972	0.304306	9.07287	0.592135	0.920382	0.22758	0.168972
NTCP7_HUMAN|Q0GE19	CDC34AandB_DKO-WT	0.168938	0.182393	9.07287	0.378305	0.848855	0.422158	0.168938
TISB_HUMAN|Q07352	CDC34AandB_DKO-WT	0.168913	0.137248	9.07287	0.249379	0.774096	0.603139	0.168913
DNPEP_HUMAN|Q9ULA0	CDC34AandB_DKO-WT	0.168781	0.188741	9.07287	0.394294	0.857946	0.40418	0.168781
FBN2_HUMAN|P35556	CDC34AandB_DKO-WT	0.168737	0.0905184	9.07287	0.0949223	0.607551	1.02263	0.168737
DJB14_HUMAN|Q8TBM8	CDC34AandB_DKO-WT	0.168696	0.105843	9.07287	0.145165	0.679771	0.838139	0.168696
ALK_HUMAN|Q9UM73	CDC34AandB_DKO-WT	0.168638	0.190933	9.07287	0.399909	0.86059	0.398039	0.168638
IF4E_HUMAN|P06730	CDC34AandB_DKO-WT	0.168618	0.149942	9.07287	0.28965	0.799027	0.538126	0.168618
A0A0F7G8J1_HUMAN|A0A0F7G8J1	CDC34AandB_DKO-WT	0.168613	0.245882	9.07287	0.510014	0.905808	0.292418	0.168613
RBM5_HUMAN|P52756	CDC34AandB_DKO-WT	0.168551	0.104529	9.07287	0.141046	0.674905	0.850641	0.168551
TP4AP_HUMAN|Q8TEL6	CDC34AandB_DKO-WT	0.168391	0.133931	9.07287	0.240045	0.769427	0.619707	0.168391
PI42C_HUMAN|Q8TBX8	CDC34AandB_DKO-WT	0.168305	0.131596	9.07287	0.232656	0.764082	0.633286	0.168305
A0A0D9SFI5_HUMAN|A0A0D9SFI5	CDC34AandB_DKO-WT	0.168216	0.227664	9.07287	0.478661	0.893558	0.319972	0.168216
IPPK_HUMAN|Q9H8X2	CDC34AandB_DKO-WT	0.168207	0.127437	9.07287	0.21919	0.752668	0.659179	0.168207
SPHM_HUMAN|P51688	CDC34AandB_DKO-WT	0.168175	0.176806	9.07287	0.366162	0.842049	0.436327	0.168175
RM15_HUMAN|Q9P015	CDC34AandB_DKO-WT	0.167965	0.115778	9.07287	0.180527	0.718279	0.743458	0.167965
ZN746_HUMAN|Q6NUN9	CDC34AandB_DKO-WT	0.16795	0.147866	9.07287	0.285142	0.798278	0.544938	0.16795
1A11_HUMAN|P13746	CDC34AandB_DKO-WT	0.167911	0.120523	9.07287	0.196749	0.728808	0.706087	0.167911
CAP1_HUMAN|Q01518-2	CDC34AandB_DKO-WT	0.167841	0.127117	9.07287	0.219047	0.752668	0.659462	0.167841
2A5D_HUMAN|Q14738	CDC34AandB_DKO-WT	0.167796	0.117952	9.07287	0.188316	0.724472	0.725112	0.167796
CC174_HUMAN|Q6PII3	CDC34AandB_DKO-WT	0.167615	0.122825	9.07287	0.205243	0.739982	0.687731	0.167615
CD166_HUMAN|Q13740	CDC34AandB_DKO-WT	0.167562	0.129767	9.07287	0.228541	0.761942	0.641036	0.167562
TAF7_HUMAN|Q15545	CDC34AandB_DKO-WT	0.167461	0.0960981	9.07287	0.115108	0.638056	0.938894	0.167461
CO4A_HUMAN|P0C0L4	CDC34AandB_DKO-WT	0.167455	0.313485	9.07287	0.606061	0.92434	0.217483	0.167455
CL16A_HUMAN|Q2KHT3	CDC34AandB_DKO-WT	0.167173	0.0952727	9.07287	0.112938	0.633064	0.947161	0.167173
LYSM2_HUMAN|Q8IV50	CDC34AandB_DKO-WT	0.167146	0.133402	9.07287	0.241553	0.76989	0.616987	0.167146
VAS1_HUMAN|Q15904	CDC34AandB_DKO-WT	0.1669	0.0916418	9.07287	0.101638	0.613401	0.992943	0.1669
AZI2_HUMAN|Q9H6S1	CDC34AandB_DKO-WT	0.166885	0.0966134	9.07287	0.117905	0.642539	0.928467	0.166885
BNIP2_HUMAN|Q12982	CDC34AandB_DKO-WT	0.166606	0.193222	9.07287	0.41076	0.86594	0.386412	0.166606
RGS19_HUMAN|P49795	CDC34AandB_DKO-WT	0.166488	0.114126	9.07287	0.178351	0.71569	0.748724	0.166488
AHNK_HUMAN|Q09666	CDC34AandB_DKO-WT	0.166273	0.153771	9.07287	0.307466	0.807618	0.512203	0.166273
ASXL1_HUMAN|Q8IXJ9	CDC34AandB_DKO-WT	0.16621	0.125133	9.07287	0.216531	0.751095	0.664479	0.16621
STK25_HUMAN|O00506	CDC34AandB_DKO-WT	0.166166	0.251983	9.07287	0.525999	0.910846	0.279015	0.166166
DPYL4_HUMAN|O14531	CDC34AandB_DKO-WT	0.166033	0.382336	9.07287	0.674245	0.940531	0.171183	0.166033
SDC2_HUMAN|P34741	CDC34AandB_DKO-WT	0.165792	0.201092	9.07287	0.430822	0.876437	0.365703	0.165792
RTKN_HUMAN|Q9BST9	CDC34AandB_DKO-WT	0.165762	0.153426	9.07287	0.307844	0.807618	0.511669	0.165762
TRIPC_HUMAN|Q14669	CDC34AandB_DKO-WT	0.16563	0.159033	9.07287	0.324608	0.81538	0.488641	0.16563
A0A096LNL6_HUMAN|A0A096LNL6	CDC34AandB_DKO-WT	0.165391	0.157026	9.07287	0.319455	0.812489	0.49559	0.165391
VPS39_HUMAN|Q96JC1	CDC34AandB_DKO-WT	0.165369	0.087571	9.07287	0.0913064	0.598177	1.0395	0.165369
TRAD1_HUMAN|O14545	CDC34AandB_DKO-WT	0.165299	0.115219	9.07287	0.184942	0.72231	0.732965	0.165299
TIAM1_HUMAN|Q13009	CDC34AandB_DKO-WT	0.165151	0.157032	9.07287	0.320139	0.813015	0.494661	0.165151
SOX5_HUMAN|P35711	CDC34AandB_DKO-WT	0.165024	0.175171	9.07287	0.370561	0.843822	0.43114	0.165024
QCR1_HUMAN|P31930	CDC34AandB_DKO-WT	0.16498	0.0824829	9.07287	0.0762768	0.566626	1.11761	0.16498
SP3_HUMAN|Q02447	CDC34AandB_DKO-WT	0.164924	0.137953	9.07287	0.262201	0.786829	0.581366	0.164924
JUPI1_HUMAN|Q9UK76	CDC34AandB_DKO-WT	0.164906	0.187912	9.07287	0.402816	0.860801	0.394893	0.164906
VGFR1_HUMAN|P17948	CDC34AandB_DKO-WT	0.164798	0.221487	9.07287	0.475672	0.891982	0.322693	0.164798
G9LKX8_HUMAN|G9LKX8	CDC34AandB_DKO-WT	0.164772	0.247033	9.07287	0.521368	0.909825	0.282856	0.164772
MAP9_HUMAN|Q49MG5	CDC34AandB_DKO-WT	0.164711	0.154396	9.07287	0.313621	0.810357	0.503594	0.164711
RNF25_HUMAN|Q96BH1	CDC34AandB_DKO-WT	0.164627	0.136671	9.07287	0.258855	0.785006	0.586943	0.164627
ACSL4_HUMAN|O60488	CDC34AandB_DKO-WT	0.164563	0.183352	9.07287	0.392633	0.856505	0.406013	0.164563
SRPRB_HUMAN|Q9Y5M8	CDC34AandB_DKO-WT	0.164437	0.173824	9.07287	0.368662	0.842049	0.433372	0.164437
BAK_HUMAN|Q16611	CDC34AandB_DKO-WT	0.164301	0.143354	9.07287	0.281071	0.796802	0.551184	0.164301
CAF17_HUMAN|Q5T440	CDC34AandB_DKO-WT	0.164161	0.235377	9.07287	0.503007	0.901609	0.298426	0.164161
ANKS3_HUMAN|Q6ZW76	CDC34AandB_DKO-WT	0.164005	0.137824	9.07287	0.264267	0.788223	0.577958	0.164005
TAP2_HUMAN|Q03519	CDC34AandB_DKO-WT	0.163957	0.178371	9.07287	0.381783	0.850094	0.418183	0.163957
JAM1_HUMAN|Q9Y624	CDC34AandB_DKO-WT	0.163946	0.179683	9.07287	0.385153	0.852422	0.414366	0.163946
KIFA3_HUMAN|Q92845	CDC34AandB_DKO-WT	0.163851	0.0878058	9.07287	0.0946272	0.60702	1.02398	0.163851
ANR52_HUMAN|Q8NB46	CDC34AandB_DKO-WT	0.163836	0.120381	9.07287	0.206362	0.740166	0.685371	0.163836
MTMRC_HUMAN|Q9C0I1	CDC34AandB_DKO-WT	0.163746	0.123539	9.07287	0.217424	0.751855	0.662693	0.163746
SAR1B_HUMAN|Q9Y6B6	CDC34AandB_DKO-WT	0.163633	0.106183	9.07287	0.157423	0.69427	0.802931	0.163633
CCD47_HUMAN|Q96A33	CDC34AandB_DKO-WT	0.163384	0.146912	9.07287	0.294684	0.799521	0.530644	0.163384
STT3A_HUMAN|P46977	CDC34AandB_DKO-WT	0.16327	0.101148	9.07287	0.140678	0.674905	0.851775	0.16327
FOG1_HUMAN|Q8IX07	CDC34AandB_DKO-WT	0.163186	0.167335	9.07287	0.354742	0.83709	0.450088	0.163186
TRI13_HUMAN|O60858	CDC34AandB_DKO-WT	0.163022	0.14498	9.07287	0.289691	0.799027	0.538066	0.163022
CLK1_HUMAN|P49759	CDC34AandB_DKO-WT	0.163001	0.128663	9.07287	0.236748	0.76543	0.625713	0.163001
ITA7_HUMAN|Q13683	CDC34AandB_DKO-WT	0.162977	0.240496	9.07287	0.51489	0.906866	0.288286	0.162977
RM23_HUMAN|Q16540	CDC34AandB_DKO-WT	0.16295	0.107486	9.07287	0.163553	0.703167	0.78634	0.16295
MD12L_HUMAN|Q86YW9	CDC34AandB_DKO-WT	0.16294	0.135884	9.07287	0.260864	0.785887	0.583585	0.16294
SYNJ2_HUMAN|O15056	CDC34AandB_DKO-WT	0.162918	0.206362	9.07287	0.449972	0.880831	0.346814	0.162918
ABD18_HUMAN|Q0P651	CDC34AandB_DKO-WT	0.162699	0.142278	9.07287	0.282093	0.796902	0.549607	0.162699
NDUB8_HUMAN|O95169	CDC34AandB_DKO-WT	0.162672	0.145011	9.07287	0.29076	0.799027	0.536466	0.162672
K7EIG1_HUMAN|K7EIG1	CDC34AandB_DKO-WT	0.162498	0.299739	9.07287	0.600788	0.923864	0.221278	0.162498
NEXN_HUMAN|Q0ZGT2	CDC34AandB_DKO-WT	0.162488	0.152783	9.07287	0.31503	0.810965	0.501648	0.162488
TWF1_HUMAN|Q12792	CDC34AandB_DKO-WT	0.162443	0.0929984	9.07287	0.114362	0.637052	0.941717	0.162443
ESRP2_HUMAN|Q9H6T0	CDC34AandB_DKO-WT	0.162373	0.824805	9.07287	0.848274	0.977223	0.0714636	0.162373
RNBP6_HUMAN|O60518	CDC34AandB_DKO-WT	0.16223	0.0816372	9.07287	0.0778922	0.569866	1.10851	0.16223
DOCK7_HUMAN|Q96N67	CDC34AandB_DKO-WT	0.162187	0.19318	9.07287	0.422724	0.874601	0.373943	0.162187
TAF1_HUMAN|P21675	CDC34AandB_DKO-WT	0.162053	0.0934051	9.07287	0.116505	0.641882	0.933655	0.162053
TIFA_HUMAN|Q96CG3	CDC34AandB_DKO-WT	0.162034	0.134251	9.07287	0.257976	0.783361	0.588421	0.162034
AB17A_HUMAN|Q96GS6	CDC34AandB_DKO-WT	0.161946	0.138476	9.07287	0.272015	0.794271	0.565407	0.161946
ANKH1_HUMAN|Q8IWZ3	CDC34AandB_DKO-WT	0.161866	0.107051	9.07287	0.164543	0.703389	0.783722	0.161866
FBX5_HUMAN|Q9UKT4	CDC34AandB_DKO-WT	0.161838	0.103955	9.07287	0.153671	0.689869	0.813407	0.161838
SC24A_HUMAN|O95486	CDC34AandB_DKO-WT	0.161835	0.128947	9.07287	0.240823	0.769637	0.618303	0.161835
TM199_HUMAN|Q8N511	CDC34AandB_DKO-WT	0.161621	0.113641	9.07287	0.188421	0.724472	0.724872	0.161621
RS27_HUMAN|P42677	CDC34AandB_DKO-WT	0.161522	0.10075	9.07287	0.143083	0.676704	0.844411	0.161522
CTRO_HUMAN|O14578	CDC34AandB_DKO-WT	0.161354	0.0896564	9.07287	0.105175	0.614132	0.978089	0.161354
ENPL_HUMAN|P14625	CDC34AandB_DKO-WT	0.161352	0.0892786	9.07287	0.103914	0.613517	0.983327	0.161352
CACO1_HUMAN|Q9P1Z2	CDC34AandB_DKO-WT	0.161314	0.0988808	9.07287	0.136972	0.668118	0.863368	0.161314
HXC6_HUMAN|P09630	CDC34AandB_DKO-WT	0.161308	0.162647	9.07287	0.347024	0.834195	0.459641	0.161308
CAF1A_HUMAN|Q13111	CDC34AandB_DKO-WT	0.161278	0.106678	9.07287	0.164601	0.703389	0.783567	0.161278
TTC12_HUMAN|Q9H892	CDC34AandB_DKO-WT	0.161263	0.172312	9.07287	0.373575	0.84634	0.427622	0.161263
RARA_HUMAN|P10276	CDC34AandB_DKO-WT	0.161234	0.227661	9.07287	0.496601	0.898934	0.303992	0.161234
SC61B_HUMAN|P60468	CDC34AandB_DKO-WT	0.161181	0.113681	9.07287	0.189656	0.72512	0.722032	0.161181
ERO1B_HUMAN|Q86YB8	CDC34AandB_DKO-WT	0.161172	0.150752	9.07287	0.312633	0.809596	0.504965	0.161172
AT5G2_HUMAN|Q06055	CDC34AandB_DKO-WT	0.161139	0.1273	9.07287	0.237116	0.76543	0.625039	0.161139
EST1A_HUMAN|Q86US8	CDC34AandB_DKO-WT	0.161125	0.227123	9.07287	0.495892	0.898046	0.304613	0.161125
WWP1_HUMAN|Q9H0M0	CDC34AandB_DKO-WT	0.160889	0.210043	9.07287	0.46315	0.884257	0.334278	0.160889
KI18B_HUMAN|Q86Y91-2	CDC34AandB_DKO-WT	0.160763	0.186228	9.07287	0.410232	0.86594	0.38697	0.160763
B4GT5_HUMAN|O43286	CDC34AandB_DKO-WT	0.16058	0.150243	9.07287	0.312769	0.809596	0.504776	0.16058
CCD43_HUMAN|Q96MW1	CDC34AandB_DKO-WT	0.160537	0.154039	9.07287	0.324301	0.815325	0.489052	0.160537
NHLC3_HUMAN|Q5JS37	CDC34AandB_DKO-WT	0.160525	0.15166	9.07287	0.317215	0.812042	0.498646	0.160525
ATF6B_HUMAN|Q99941	CDC34AandB_DKO-WT	0.160488	0.105533	9.07287	0.162381	0.700714	0.789465	0.160488
NTM1A_HUMAN|Q9BV86	CDC34AandB_DKO-WT	0.160483	0.128982	9.07287	0.244598	0.770232	0.611546	0.160483
GLMP_HUMAN|Q8WWB7	CDC34AandB_DKO-WT	0.160474	0.159571	9.07287	0.340647	0.828749	0.467696	0.160474
XRP2_HUMAN|O75695	CDC34AandB_DKO-WT	0.160426	0.128357	9.07287	0.242634	0.77002	0.615048	0.160426
GT253_HUMAN|Q5T4B2	CDC34AandB_DKO-WT	0.16019	0.166123	9.07287	0.359901	0.839629	0.443817	0.16019
TAOK2_HUMAN|Q9UL54	CDC34AandB_DKO-WT	0.160117	0.104542	9.07287	0.159712	0.697362	0.796662	0.160117
HP1B3_HUMAN|Q5SSJ5	CDC34AandB_DKO-WT	0.159938	0.129703	9.07287	0.248527	0.773639	0.604626	0.159938
CAR19_HUMAN|Q96LW7	CDC34AandB_DKO-WT	0.159736	0.184946	9.07287	0.410008	0.86594	0.387207	0.159736
LZTR1_HUMAN|Q8N653	CDC34AandB_DKO-WT	0.159731	0.129941	9.07287	0.2499	0.774993	0.602233	0.159731
A0A142DDU4_HUMAN|A0A142DDU4	CDC34AandB_DKO-WT	0.159612	0.192942	9.07287	0.429312	0.87629	0.367227	0.159612
EM55_HUMAN|Q00013	CDC34AandB_DKO-WT	0.159583	0.13393	9.07287	0.263675	0.787657	0.578931	0.159583
MYO1C_HUMAN|O00159	CDC34AandB_DKO-WT	0.159394	0.198476	9.07287	0.442453	0.880831	0.354133	0.159394
STAR3_HUMAN|Q14849	CDC34AandB_DKO-WT	0.159232	0.240082	9.07287	0.523669	0.910557	0.280943	0.159232
IDH3B_HUMAN|O43837	CDC34AandB_DKO-WT	0.158976	0.0922575	9.07287	0.118681	0.643656	0.925618	0.158976
SCRB1_HUMAN|Q8WTV0	CDC34AandB_DKO-WT	0.158879	0.170428	9.07287	0.375358	0.847771	0.425554	0.158879
STX5_HUMAN|Q13190	CDC34AandB_DKO-WT	0.158861	0.102108	9.07287	0.153908	0.689884	0.812739	0.158861
VIGLN_HUMAN|Q00341	CDC34AandB_DKO-WT	0.158753	0.124172	9.07287	0.23281	0.764339	0.632997	0.158753
UBP19_HUMAN|O94966-2	CDC34AandB_DKO-WT	0.158654	0.123132	9.07287	0.229463	0.761942	0.639288	0.158654
FBW1A_HUMAN|Q9Y297	CDC34AandB_DKO-WT	0.158634	0.0827821	9.07287	0.0873154	0.586518	1.05891	0.158634
KC1G1_HUMAN|Q9HCP0	CDC34AandB_DKO-WT	0.158442	0.0927922	9.07287	0.121639	0.644758	0.914926	0.158442
ATRN_HUMAN|O75882	CDC34AandB_DKO-WT	0.15844	0.0926667	9.07287	0.121204	0.644758	0.916481	0.15844
KTN1_HUMAN|Q86UP2	CDC34AandB_DKO-WT	0.158434	0.108274	9.07287	0.177157	0.71437	0.751641	0.158434
F118B_HUMAN|Q9BPY3	CDC34AandB_DKO-WT	0.158425	0.131214	9.07287	0.257818	0.783361	0.588686	0.158425
CO057_HUMAN|Q9BV29	CDC34AandB_DKO-WT	0.158391	0.120906	9.07287	0.222378	0.755749	0.652907	0.158391
MOCOS_HUMAN|Q96EN8	CDC34AandB_DKO-WT	0.158353	0.257919	9.07287	0.554319	0.916646	0.25624	0.158353
DNJA1_HUMAN|P31689	CDC34AandB_DKO-WT	0.158326	0.109073	9.07287	0.180308	0.718279	0.743985	0.158326
AMD_HUMAN|P19021	CDC34AandB_DKO-WT	0.158313	0.169166	9.07287	0.373593	0.84634	0.427601	0.158313
VATG1_HUMAN|O75348	CDC34AandB_DKO-WT	0.158242	0.0991001	9.07287	0.144505	0.679466	0.840117	0.158242
PURA_HUMAN|Q00577	CDC34AandB_DKO-WT	0.158142	0.0991997	9.07287	0.14509	0.679771	0.838362	0.158142
TM9S2_HUMAN|Q99805	CDC34AandB_DKO-WT	0.158112	0.12591	9.07287	0.240579	0.769427	0.618743	0.158112
AIG1_HUMAN|Q9NVV5	CDC34AandB_DKO-WT	0.158067	0.124316	9.07287	0.235181	0.76543	0.628597	0.158067
SURF4_HUMAN|O15260	CDC34AandB_DKO-WT	0.157995	0.102795	9.07287	0.158405	0.695537	0.800232	0.157995
ANLN_HUMAN|Q9NQW6	CDC34AandB_DKO-WT	0.157964	0.137809	9.07287	0.281022	0.796802	0.551259	0.157964
APEX2_HUMAN|Q9UBZ4	CDC34AandB_DKO-WT	0.157884	0.13188	9.07287	0.261582	0.78663	0.582392	0.157884
TDIF1_HUMAN|Q9H147	CDC34AandB_DKO-WT	0.157847	0.121491	9.07287	0.225902	0.761107	0.646081	0.157847
SELK_HUMAN|Q9Y6D0	CDC34AandB_DKO-WT	0.157429	0.120797	9.07287	0.224589	0.758948	0.648611	0.157429
ZBED1_HUMAN|O96006	CDC34AandB_DKO-WT	0.157386	0.169636	9.07287	0.37754	0.848855	0.423037	0.157386
NRN1_HUMAN|Q9NPD7	CDC34AandB_DKO-WT	0.157323	0.172413	9.07287	0.385122	0.852422	0.414402	0.157323
GRB1L_HUMAN|Q9C091	CDC34AandB_DKO-WT	0.15732	0.152717	9.07287	0.32962	0.819529	0.481986	0.15732
TPRGL_HUMAN|Q5T0D9	CDC34AandB_DKO-WT	0.157276	0.17919	9.07287	0.402746	0.860801	0.394968	0.157276
PHP14_HUMAN|Q9NRX4	CDC34AandB_DKO-WT	0.156913	0.182747	9.07287	0.412651	0.867554	0.384417	0.156913
RRBP1_HUMAN|Q9P2E9	CDC34AandB_DKO-WT	0.156861	0.103721	9.07287	0.164468	0.703389	0.783917	0.156861
CBLB_HUMAN|Q13191	CDC34AandB_DKO-WT	0.1568	0.098989	9.07287	0.147381	0.680819	0.83156	0.1568
NDUAC_HUMAN|Q9UI09	CDC34AandB_DKO-WT	0.156719	0.162315	9.07287	0.359311	0.839355	0.444529	0.156719
UBAP2_HUMAN|Q5T6F2	CDC34AandB_DKO-WT	0.156673	0.13701	9.07287	0.2821	0.796902	0.549596	0.156673
COMD9_HUMAN|Q9P000	CDC34AandB_DKO-WT	0.156632	0.101534	9.07287	0.157039	0.693796	0.803993	0.156632
SYS1_HUMAN|Q8N2H4	CDC34AandB_DKO-WT	0.156498	0.121352	9.07287	0.229082	0.761942	0.640009	0.156498
ARP3_HUMAN|P61158	CDC34AandB_DKO-WT	0.156446	0.111163	9.07287	0.192645	0.725404	0.715243	0.156446
KMT2C_HUMAN|Q8NEZ4	CDC34AandB_DKO-WT	0.156411	0.0937724	9.07287	0.129393	0.660339	0.888091	0.156411
CCNT2_HUMAN|O60583	CDC34AandB_DKO-WT	0.156411	0.149649	9.07287	0.322985	0.813756	0.490818	0.156411
KIF24_HUMAN|Q5T7B8	CDC34AandB_DKO-WT	0.156239	0.110288	9.07287	0.189994	0.725135	0.72126	0.156239
AJUBA_HUMAN|Q96IF1	CDC34AandB_DKO-WT	0.156054	0.126841	9.07287	0.249523	0.774302	0.602889	0.156054
NDUF8_HUMAN|A1L188	CDC34AandB_DKO-WT	0.156026	0.229985	9.07287	0.514436	0.906866	0.288669	0.156026
CCHL_HUMAN|P53701	CDC34AandB_DKO-WT	0.155899	0.11612	9.07287	0.212034	0.745483	0.673595	0.155899
GPAT3_HUMAN|Q53EU6	CDC34AandB_DKO-WT	0.155886	0.094543	9.07287	0.13331	0.66655	0.875137	0.155886
SDF2_HUMAN|Q99470	CDC34AandB_DKO-WT	0.155841	0.202008	9.07287	0.460054	0.88378	0.337191	0.155841
TOM1_HUMAN|O60784	CDC34AandB_DKO-WT	0.155629	0.0956801	9.07287	0.138004	0.669961	0.860109	0.155629
COX7C_HUMAN|P15954	CDC34AandB_DKO-WT	0.155626	0.114239	9.07287	0.205966	0.739982	0.686205	0.155626
MR1L1_HUMAN|Q96HT8	CDC34AandB_DKO-WT	0.155517	0.167843	9.07287	0.378142	0.848855	0.422346	0.155517
FKBP2_HUMAN|P26885	CDC34AandB_DKO-WT	0.1555	0.119405	9.07287	0.224906	0.758948	0.647999	0.1555
FER_HUMAN|P16591-3	CDC34AandB_DKO-WT	0.155493	0.451744	9.07287	0.738535	0.956954	0.131629	0.155493
CADM1_HUMAN|Q9BY67	CDC34AandB_DKO-WT	0.155292	0.149792	9.07287	0.32671	0.818203	0.485838	0.155292
MYBB_HUMAN|P10244	CDC34AandB_DKO-WT	0.155267	0.0854892	9.07287	0.102451	0.613517	0.989484	0.155267
UB2D2_HUMAN|P62837	CDC34AandB_DKO-WT	0.155256	0.12255	9.07287	0.236752	0.76543	0.625706	0.155256
FA83G_HUMAN|A6ND36	CDC34AandB_DKO-WT	0.155243	0.268782	9.07287	0.577599	0.919292	0.238374	0.155243
K319L_HUMAN|Q8IZA0	CDC34AandB_DKO-WT	0.15523	0.0958934	9.07287	0.139676	0.672432	0.854877	0.15523
SEM4F_HUMAN|O95754	CDC34AandB_DKO-WT	0.155136	0.21011	9.07287	0.478959	0.893558	0.319701	0.155136
CCNH_HUMAN|P51946	CDC34AandB_DKO-WT	0.155108	0.167616	9.07287	0.378724	0.848855	0.421677	0.155108
MPCP_HUMAN|Q00325-2	CDC34AandB_DKO-WT	0.154874	0.129804	9.07287	0.26308	0.787119	0.579912	0.154874
THIM_HUMAN|P42765	CDC34AandB_DKO-WT	0.154842	0.104876	9.07287	0.173673	0.7122	0.760267	0.154842
MPRI_HUMAN|P11717	CDC34AandB_DKO-WT	0.154753	0.121216	9.07287	0.233423	0.764898	0.631855	0.154753
R3HD1_HUMAN|Q15032	CDC34AandB_DKO-WT	0.154722	0.200123	9.07287	0.459111	0.883653	0.338082	0.154722
BDH_HUMAN|Q02338	CDC34AandB_DKO-WT	0.154703	0.199859	9.07287	0.458588	0.883372	0.338577	0.154703
PLD3B_HUMAN|Q9Y3B1	CDC34AandB_DKO-WT	0.154584	0.168769	9.07287	0.383394	0.851043	0.416355	0.154584
EMSY_HUMAN|Q7Z589	CDC34AandB_DKO-WT	0.154566	0.117326	9.07287	0.219998	0.753121	0.65758	0.154566
UQCC1_HUMAN|Q9NVA1	CDC34AandB_DKO-WT	0.154331	0.097659	9.07287	0.148224	0.680819	0.829083	0.154331
USB1_HUMAN|Q9BQ65	CDC34AandB_DKO-WT	0.154264	0.146253	9.07287	0.318806	0.812489	0.496474	0.154264
UBE2A_HUMAN|P49459	CDC34AandB_DKO-WT	0.154173	0.084928	9.07287	0.102594	0.613517	0.988878	0.154173
A0A0H5AUJ9_HUMAN|A0A0H5AUJ9	CDC34AandB_DKO-WT	0.153852	0.149813	9.07287	0.33104	0.820029	0.48012	0.153852
RWD2A_HUMAN|Q9UIY3	CDC34AandB_DKO-WT	0.153801	0.114019	9.07287	0.210065	0.744477	0.677647	0.153801
ABHDB_HUMAN|Q8NFV4	CDC34AandB_DKO-WT	0.153606	0.11531	9.07287	0.215314	0.749776	0.666928	0.153606
THMS2_HUMAN|Q5TEJ8	CDC34AandB_DKO-WT	0.153245	0.132208	9.07287	0.276002	0.795716	0.559087	0.153245
ATG4C_HUMAN|Q96DT6	CDC34AandB_DKO-WT	0.153233	0.188192	9.07287	0.436358	0.880448	0.360157	0.153233
MTU1_HUMAN|O75648	CDC34AandB_DKO-WT	0.153102	0.10043	9.07287	0.161462	0.699609	0.79193	0.153102
IFT27_HUMAN|Q9BW83	CDC34AandB_DKO-WT	0.153075	0.0863321	9.07287	0.109699	0.624891	0.959797	0.153075
MOG1_HUMAN|Q9HD47	CDC34AandB_DKO-WT	0.152941	0.213841	9.07287	0.492472	0.89792	0.307619	0.152941
SRG2C_HUMAN|P0DJJ0	CDC34AandB_DKO-WT	0.152933	0.120021	9.07287	0.234255	0.76543	0.630311	0.152933
TMED7_HUMAN|Q9Y3B3	CDC34AandB_DKO-WT	0.152919	0.134564	9.07287	0.284911	0.798101	0.545291	0.152919
B3GN2_HUMAN|Q9NY97	CDC34AandB_DKO-WT	0.152877	0.168417	9.07287	0.387495	0.852808	0.411734	0.152877
GEMI5_HUMAN|Q8TEQ6	CDC34AandB_DKO-WT	0.15285	0.154953	9.07287	0.349498	0.83574	0.456555	0.15285
CX038_HUMAN|Q8TB03	CDC34AandB_DKO-WT	0.15277	0.172263	9.07287	0.398063	0.859426	0.400048	0.15277
GOLP3_HUMAN|Q9H4A6	CDC34AandB_DKO-WT	0.152698	0.110695	9.07287	0.200805	0.733881	0.697226	0.152698
ALG11_HUMAN|Q2TAA5	CDC34AandB_DKO-WT	0.152658	0.165928	9.07287	0.38137	0.84975	0.418654	0.152658
PDP2_HUMAN|Q9P2J9	CDC34AandB_DKO-WT	0.152507	0.0960139	9.07287	0.146392	0.679898	0.834482	0.152507
GNPTG_HUMAN|Q9UJJ9	CDC34AandB_DKO-WT	0.152459	0.159621	9.07287	0.364267	0.842049	0.43858	0.152459
COPRS_HUMAN|Q9NQ92	CDC34AandB_DKO-WT	0.152433	0.239728	9.07287	0.540574	0.914987	0.267145	0.152433
DIAP1_HUMAN|O60610	CDC34AandB_DKO-WT	0.152365	0.134764	9.07287	0.287223	0.798679	0.541781	0.152365
CHSS1_HUMAN|Q86X52	CDC34AandB_DKO-WT	0.152341	0.163446	9.07287	0.375444	0.847771	0.425455	0.152341
LIPA1_HUMAN|Q13136	CDC34AandB_DKO-WT	0.152329	0.0998343	9.07287	0.161127	0.698916	0.792831	0.152329
KITH_HUMAN|P04183	CDC34AandB_DKO-WT	0.152296	0.17917	9.07287	0.417188	0.870873	0.379669	0.152296
TMED4_HUMAN|Q7Z7H5	CDC34AandB_DKO-WT	0.152166	0.0787239	9.07287	0.0850142	0.58186	1.07051	0.152166
IDH3G_HUMAN|P51553	CDC34AandB_DKO-WT	0.152118	0.0816295	9.07287	0.0950128	0.607551	1.02222	0.152118
WBP2_HUMAN|Q969T9	CDC34AandB_DKO-WT	0.151953	0.227986	9.07287	0.521675	0.909825	0.2826	0.151953
NB5R3_HUMAN|P00387	CDC34AandB_DKO-WT	0.151943	0.102863	9.07287	0.173487	0.7122	0.760733	0.151943
FXL19_HUMAN|Q6PCT2	CDC34AandB_DKO-WT	0.151905	0.0955091	9.07287	0.145921	0.679771	0.835882	0.151905
GSK3B_HUMAN|P49841-2	CDC34AandB_DKO-WT	0.151868	0.310737	9.07287	0.636625	0.934311	0.196116	0.151868
SGPP1_HUMAN|Q9BX95	CDC34AandB_DKO-WT	0.15167	0.154716	9.07287	0.352346	0.836008	0.45303	0.15167
ATP9B_HUMAN|O43861	CDC34AandB_DKO-WT	0.151631	0.121173	9.07287	0.242105	0.77002	0.615996	0.151631
GLSK_HUMAN|O94925	CDC34AandB_DKO-WT	0.151583	0.12359	9.07287	0.250888	0.776134	0.60052	0.151583
MAST3_HUMAN|O60307	CDC34AandB_DKO-WT	0.151486	0.118553	9.07287	0.233047	0.764863	0.632557	0.151486
MEX3C_HUMAN|Q5U5Q3	CDC34AandB_DKO-WT	0.151473	0.0984339	9.07287	0.15796	0.694802	0.801453	0.151473
IMA6_HUMAN|O15131	CDC34AandB_DKO-WT	0.151422	0.126135	9.07287	0.260359	0.785887	0.584428	0.151422
ACHA5_HUMAN|P30532	CDC34AandB_DKO-WT	0.151371	0.180485	9.07287	0.423189	0.875006	0.373465	0.151371
RM21_HUMAN|Q7Z2W9	CDC34AandB_DKO-WT	0.15132	0.0952682	9.07287	0.146396	0.679898	0.83447	0.15132
YBEY_HUMAN|P58557	CDC34AandB_DKO-WT	0.151184	0.146467	9.07287	0.328707	0.819529	0.483191	0.151184
LMAN2_HUMAN|Q12907	CDC34AandB_DKO-WT	0.151152	0.125793	9.07287	0.259947	0.785887	0.585115	0.151152
ZDHC5_HUMAN|Q9C0B5	CDC34AandB_DKO-WT	0.1511	0.0907828	9.07287	0.130117	0.661003	0.885667	0.1511
KDM4D_HUMAN|Q6B0I6	CDC34AandB_DKO-WT	0.151061	0.13527	9.07287	0.292806	0.799214	0.53342	0.151061
CDC20_HUMAN|Q12834	CDC34AandB_DKO-WT	0.151041	0.172985	9.07287	0.4051	0.861325	0.392438	0.151041
VAMP7_HUMAN|P51809	CDC34AandB_DKO-WT	0.151034	0.0781601	9.07287	0.0850876	0.581964	1.07013	0.151034
ZFY26_HUMAN|Q68DK2	CDC34AandB_DKO-WT	0.150983	0.110834	9.07287	0.205978	0.739982	0.686178	0.150983
GATD1_HUMAN|Q8WUU5	CDC34AandB_DKO-WT	0.150789	0.121821	9.07287	0.246867	0.773598	0.607537	0.150789
GRP75_HUMAN|P38646	CDC34AandB_DKO-WT	0.150752	0.179462	9.07287	0.42248	0.874467	0.374194	0.150752
XPC_HUMAN|Q01831	CDC34AandB_DKO-WT	0.150751	0.167866	9.07287	0.392371	0.856362	0.406303	0.150751
GLRX5_HUMAN|Q86SX6	CDC34AandB_DKO-WT	0.150723	0.117082	9.07287	0.229849	0.762108	0.638557	0.150723
SNG2_HUMAN|O43760	CDC34AandB_DKO-WT	0.150711	0.126785	9.07287	0.264734	0.788223	0.57719	0.150711
VDAC1_HUMAN|P21796	CDC34AandB_DKO-WT	0.150629	0.140984	9.07287	0.312935	0.809607	0.504546	0.150629
KSYK_HUMAN|P43405	CDC34AandB_DKO-WT	0.150546	0.353089	9.07287	0.679777	0.941887	0.167634	0.150546
LRRF1_HUMAN|Q32MZ4-4	CDC34AandB_DKO-WT	0.150424	0.241028	9.07287	0.547935	0.914987	0.261271	0.150424
CAAP1_HUMAN|Q9H8G2	CDC34AandB_DKO-WT	0.150318	0.101602	9.07287	0.172875	0.7122	0.762268	0.150318
RM30_HUMAN|Q8TCC3	CDC34AandB_DKO-WT	0.15007	0.176231	9.07287	0.416372	0.870158	0.380519	0.15007
PML_HUMAN|P29590	CDC34AandB_DKO-WT	0.150007	0.140324	9.07287	0.312683	0.809596	0.504896	0.150007
E9PL24_HUMAN|E9PL24	CDC34AandB_DKO-WT	0.149933	0.117177	9.07287	0.232458	0.763928	0.633655	0.149933
PPIL3_HUMAN|Q9H2H8	CDC34AandB_DKO-WT	0.149923	0.180311	9.07287	0.427048	0.875993	0.369524	0.149923
DNJC8_HUMAN|O75937	CDC34AandB_DKO-WT	0.149877	0.162038	9.07287	0.378935	0.849044	0.421436	0.149877
ERN1_HUMAN|O75460	CDC34AandB_DKO-WT	0.149669	0.134712	9.07287	0.29513	0.799521	0.529987	0.149669
IKIP_HUMAN|Q70UQ0	CDC34AandB_DKO-WT	0.149551	0.0929023	9.07287	0.141639	0.674905	0.848818	0.149551
ICAL_HUMAN|P20810-5	CDC34AandB_DKO-WT	0.149451	0.190535	9.07287	0.452812	0.882077	0.344082	0.149451
MIPO1_HUMAN|Q8TD10	CDC34AandB_DKO-WT	0.149395	0.0899844	9.07287	0.130966	0.661777	0.882841	0.149395
LASP1_HUMAN|Q14847	CDC34AandB_DKO-WT	0.149362	0.267384	9.07287	0.58995	0.920062	0.229185	0.149362
DC1I2_HUMAN|Q13409-2	CDC34AandB_DKO-WT	0.149347	0.209637	9.07287	0.494125	0.898046	0.306163	0.149347
MK07_HUMAN|Q13164	CDC34AandB_DKO-WT	0.149156	0.154623	9.07287	0.359729	0.839423	0.444025	0.149156
UPAR_HUMAN|Q03405	CDC34AandB_DKO-WT	0.149149	0.325509	9.07287	0.657584	0.939794	0.182049	0.149149
NECP2_HUMAN|Q9NVZ3	CDC34AandB_DKO-WT	0.149046	0.0857917	9.07287	0.116073	0.640446	0.93527	0.149046
NDUA9_HUMAN|Q16795	CDC34AandB_DKO-WT	0.14897	0.153512	9.07287	0.356997	0.838713	0.447335	0.14897
TBB3_HUMAN|Q13509	CDC34AandB_DKO-WT	0.148895	0.0905686	9.07287	0.134317	0.666951	0.87187	0.148895
ZN212_HUMAN|Q9UDV6	CDC34AandB_DKO-WT	0.148639	0.167122	9.07287	0.396756	0.859396	0.401476	0.148639
MYH14_HUMAN|Q7Z406-2	CDC34AandB_DKO-WT	0.148573	0.186332	9.07287	0.44561	0.880831	0.351045	0.148573
FBLN5_HUMAN|Q9UBX5	CDC34AandB_DKO-WT	0.148537	0.416703	9.07287	0.729647	0.952209	0.136887	0.148537
DAD1_HUMAN|P61803	CDC34AandB_DKO-WT	0.148476	0.145753	9.07287	0.334748	0.821905	0.475282	0.148476
PCAT1_HUMAN|Q8NF37	CDC34AandB_DKO-WT	0.148385	0.128829	9.07287	0.27885	0.796275	0.554629	0.148385
PTN14_HUMAN|Q15678	CDC34AandB_DKO-WT	0.14831	0.10644	9.07287	0.1967	0.728808	0.706195	0.14831
CSN8_HUMAN|Q99627	CDC34AandB_DKO-WT	0.14831	0.0895395	9.07287	0.131758	0.664153	0.880221	0.14831
WDR70_HUMAN|Q9NW82	CDC34AandB_DKO-WT	0.148183	0.105594	9.07287	0.193803	0.727852	0.712639	0.148183
ZWINT_HUMAN|O95229	CDC34AandB_DKO-WT	0.148139	0.148085	9.07287	0.343064	0.831122	0.464625	0.148139
KLF16_HUMAN|Q9BXK1	CDC34AandB_DKO-WT	0.148014	0.197108	9.07287	0.471723	0.889764	0.326313	0.148014
DC1L2_HUMAN|O43237	CDC34AandB_DKO-WT	0.147997	0.155123	9.07287	0.364777	0.842049	0.437972	0.147997
OSB10_HUMAN|Q9BXB5	CDC34AandB_DKO-WT	0.147888	0.147699	9.07287	0.342646	0.830908	0.465154	0.147888
GIPC1_HUMAN|O14908	CDC34AandB_DKO-WT	0.147884	0.0855402	9.07287	0.117633	0.642517	0.929472	0.147884
MND1_HUMAN|Q9BWT6	CDC34AandB_DKO-WT	0.147808	0.158959	9.07287	0.376527	0.848855	0.424203	0.147808
CP20A_HUMAN|Q6UW02	CDC34AandB_DKO-WT	0.147785	0.0979533	9.07287	0.165377	0.705242	0.781526	0.147785
SNX3_HUMAN|O60493	CDC34AandB_DKO-WT	0.147611	0.106418	9.07287	0.19854	0.731019	0.702152	0.147611
GBG7_HUMAN|O60262	CDC34AandB_DKO-WT	0.147352	0.161991	9.07287	0.386544	0.852625	0.412801	0.147352
RBBP7_HUMAN|Q16576	CDC34AandB_DKO-WT	0.147299	0.118263	9.07287	0.244146	0.770232	0.61235	0.147299
SHQ1_HUMAN|Q6PI26	CDC34AandB_DKO-WT	0.147239	0.223045	9.07287	0.525572	0.910846	0.279368	0.147239
CRML_HUMAN|Q96RY5	CDC34AandB_DKO-WT	0.147146	0.0991323	9.07287	0.171607	0.711128	0.765464	0.147146
[truncated: 8,022 more rows]

## Sheet: control versus UBE2G1
Protein	Condition Comparison	log2FC	SE	DF	pvalue	adj.pvalue	log10p	abslog2FC
ACSS3_HUMAN|Q9H6R3	UBE2G1_KO-WT	4.72397	0.87732	6.07287	0.00162465	0.399152	2.78924	4.72397
RET7_HUMAN|Q96R05	UBE2G1_KO-WT	3.63236	1.06696	9.07287	0.00772762	0.466063	2.11195	3.63236
H0UI97_HUMAN|H0UI97	UBE2G1_KO-WT	3.29586	1.10384	9.07287	0.0151708	0.504249	1.81899	3.29586
SYUG_HUMAN|O76070	UBE2G1_KO-WT	2.09124	1.14872	8.07287	0.105835	0.703469	0.975371	2.09124
LONF3_HUMAN|Q496Y0	UBE2G1_KO-WT	2.02697	0.525199	9.07287	0.00379249	0.442378	2.42108	2.02697
LRP1B_HUMAN|Q9NZR2	UBE2G1_KO-WT	1.86294	1.07709	9.07287	0.117487	0.715415	0.930008	1.86294
DPYL1_HUMAN|Q14194	UBE2G1_KO-WT	1.78464	0.56338	9.07287	0.0112936	0.48732	1.94717	1.78464
HXB4_HUMAN|P17483	UBE2G1_KO-WT	1.71587	0.57442	9.07287	0.0151379	0.504249	1.81993	1.71587
3HAO_HUMAN|P46952	UBE2G1_KO-WT	1.5389	0.628624	9.07287	0.0366721	0.616985	1.43566	1.5389
TRI18_HUMAN|O15344	UBE2G1_KO-WT	1.49689	0.544472	9.07287	0.0223412	0.570368	1.65089	1.49689
HSPB1_HUMAN|P04792	UBE2G1_KO-WT	1.38843	0.876737	9.07287	0.147467	0.754043	0.831305	1.38843
IFG15_HUMAN|Q9H496	UBE2G1_KO-WT	1.3806	0.212002	9.07287	0.000105945	0.11699	3.97492	1.3806
RABP2_HUMAN|P29373	UBE2G1_KO-WT	1.33176	0.809663	9.07287	0.134143	0.739236	0.872431	1.33176
RL22L_HUMAN|Q6P5R6	UBE2G1_KO-WT	1.30492	0.399801	9.07287	0.0096733	0.466971	2.01443	1.30492
TNR5_HUMAN|P25942	UBE2G1_KO-WT	1.23357	0.333516	9.07287	0.00486253	0.466063	2.31314	1.23357
MGST1_HUMAN|P10620	UBE2G1_KO-WT	1.23069	0.315194	9.07287	0.00353924	0.432721	2.45109	1.23069
AIFM2_HUMAN|Q9BRQ8	UBE2G1_KO-WT	1.15555	0.273024	9.07287	0.00215937	0.399152	2.66567	1.15555
HXC4_HUMAN|P09017	UBE2G1_KO-WT	1.13601	0.333252	9.07287	0.0076729	0.466063	2.11504	1.13601
IN35_HUMAN|P80217	UBE2G1_KO-WT	1.12864	0.98437	9.07287	0.280901	0.833875	0.551447	1.12864
EKI1_HUMAN|Q9HBU6	UBE2G1_KO-WT	1.05998	0.1784	9.07287	0.000210742	0.17597	3.67625	1.05998
RAB3C_HUMAN|Q96E17	UBE2G1_KO-WT	1.05985	0.816315	9.07287	0.2262	0.805986	0.645507	1.05985
AMRA1_HUMAN|Q9C0C7	UBE2G1_KO-WT	1.04578	0.102882	9.07287	2.94e-06	0.00980335	5.53237	1.04578
DCA12_HUMAN|Q5T6F0	UBE2G1_KO-WT	1.01228	0.185467	9.07287	0.000390352	0.300872	3.40854	1.01228
HXA4_HUMAN|Q00056	UBE2G1_KO-WT	0.985021	0.311344	9.07287	0.0113662	0.48732	1.94439	0.985021
K7EKP8_HUMAN|K7EKP8	UBE2G1_KO-WT	0.961855	0.294076	9.07287	0.00956736	0.466971	2.01921	0.961855
ZN496_HUMAN|Q96IT1	UBE2G1_KO-WT	0.939784	0.261478	9.07287	0.00572563	0.466063	2.24218	0.939784
KCD12_HUMAN|Q96CX2	UBE2G1_KO-WT	0.933054	0.37118	9.07287	0.0329127	0.610242	1.48264	0.933054
GALT3_HUMAN|Q14435	UBE2G1_KO-WT	0.914544	0.691047	9.07287	0.218074	0.801448	0.661396	0.914544
ATS1_HUMAN|Q9UHI8	UBE2G1_KO-WT	0.913199	0.322223	9.07287	0.01944	0.544541	1.7113	0.913199
DHRS2_HUMAN|Q13268	UBE2G1_KO-WT	0.901106	1.44318	9.07287	0.547749	0.91589	0.261419	0.901106
PEDF_HUMAN|P36955	UBE2G1_KO-WT	0.899448	1.30872	9.07287	0.509097	0.906851	0.2932	0.899448
DC121_HUMAN|Q5VU92	UBE2G1_KO-WT	0.892987	0.212006	9.07287	0.00222552	0.399152	2.65257	0.892987
CBPQ_HUMAN|Q9Y646	UBE2G1_KO-WT	0.891362	0.800756	9.07287	0.294265	0.833875	0.531261	0.891362
ZN462_HUMAN|Q96JM2	UBE2G1_KO-WT	0.889146	0.790713	9.07287	0.289676	0.833875	0.538088	0.889146
LRP2_HUMAN|P98164	UBE2G1_KO-WT	0.887275	0.225905	9.07287	0.00341637	0.432721	2.46644	0.887275
IPPK_HUMAN|Q9H8X2	UBE2G1_KO-WT	0.884744	0.127437	9.07287	6.48e-05	0.108162	4.18864	0.884744
ZN672_HUMAN|Q499Z4	UBE2G1_KO-WT	0.862636	0.303199	9.07287	0.0190911	0.539587	1.71917	0.862636
TP4AP_HUMAN|Q8TEL6	UBE2G1_KO-WT	0.860354	0.133931	9.07287	0.000117529	0.11699	3.92985	0.860354
CASP8_HUMAN|Q14790	UBE2G1_KO-WT	0.853472	0.653298	9.07287	0.223559	0.804728	0.650607	0.853472
SNAI1_HUMAN|O95863	UBE2G1_KO-WT	0.851731	0.587243	9.07287	0.180626	0.783762	0.743221	0.851731
KIF14_HUMAN|Q15058	UBE2G1_KO-WT	0.848557	0.196489	9.07287	0.0019011	0.399152	2.72099	0.848557
DCAF4_HUMAN|Q8WV16	UBE2G1_KO-WT	0.846351	0.105123	9.07287	2.01e-05	0.0502319	4.69783	0.846351
DC4L1_HUMAN|Q3SXM0	UBE2G1_KO-WT	0.826131	0.107604	9.07287	2.93e-05	0.0588078	4.53246	0.826131
ACSL6_HUMAN|Q9UKU0	UBE2G1_KO-WT	0.822287	0.345304	9.07287	0.0409261	0.622849	1.388	0.822287
B2RTS4_HUMAN|B2RTS4	UBE2G1_KO-WT	0.817391	0.191766	9.07287	0.00206536	0.399152	2.685	0.817391
WSB1_HUMAN|Q9Y6I7	UBE2G1_KO-WT	0.814434	0.373035	9.07287	0.0566353	0.630127	1.24691	0.814434
DAB2_HUMAN|P98082	UBE2G1_KO-WT	0.813695	0.459862	9.07287	0.110336	0.707989	0.957281	0.813695
MALD2_HUMAN|Q8N4S9	UBE2G1_KO-WT	0.807659	0.848697	9.07287	0.365939	0.869578	0.436592	0.807659
AT7L2_HUMAN|Q5T6C5	UBE2G1_KO-WT	0.797711	0.34066	9.07287	0.0436843	0.622849	1.35968	0.797711
NID1_HUMAN|P14543	UBE2G1_KO-WT	0.796142	0.320557	9.07287	0.0345866	0.610242	1.46109	0.796142
NQO1_HUMAN|P15559	UBE2G1_KO-WT	0.793928	0.24052	9.07287	0.00911638	0.466971	2.04018	0.793928
ALDOC_HUMAN|P09972	UBE2G1_KO-WT	0.781014	0.407714	9.07287	0.0874118	0.679618	1.05843	0.781014
TFB2M_HUMAN|Q9H5Q4	UBE2G1_KO-WT	0.772772	0.313526	9.07287	0.0356759	0.614411	1.44763	0.772772
CLAP1_HUMAN|Q7Z460-4	UBE2G1_KO-WT	0.765063	0.227153	9.07287	0.00818826	0.466063	2.08681	0.765063
HTAI2_HUMAN|Q9BUP3	UBE2G1_KO-WT	0.75587	0.474406	9.07287	0.145287	0.754043	0.837773	0.75587
POMP_HUMAN|Q9Y244	UBE2G1_KO-WT	0.752679	0.286528	9.07287	0.0273193	0.590289	1.56353	0.752679
SDC1_HUMAN|P18827	UBE2G1_KO-WT	0.743277	0.243245	9.07287	0.0135411	0.5005	1.86835	0.743277
RLA0_HUMAN|P05388-2	UBE2G1_KO-WT	0.730432	0.496325	9.07287	0.174923	0.781827	0.757152	0.730432
CDK6_HUMAN|Q00534	UBE2G1_KO-WT	0.718625	0.239277	9.07287	0.0147444	0.504249	1.83137	0.718625
LTN1_HUMAN|O94822	UBE2G1_KO-WT	0.714916	0.150147	9.07287	0.00100485	0.399152	2.9979	0.714916
ERD23_HUMAN|O43731	UBE2G1_KO-WT	0.708873	0.340424	9.07287	0.0667656	0.649917	1.17545	0.708873
F174B_HUMAN|Q3ZCQ3	UBE2G1_KO-WT	0.705661	0.769033	9.07287	0.382575	0.870932	0.417283	0.705661
CNST_HUMAN|Q6PJW8	UBE2G1_KO-WT	0.701916	0.241999	9.07287	0.0174372	0.532685	1.75852	0.701916
ZY11A_HUMAN|Q6WRX3	UBE2G1_KO-WT	0.701363	0.272385	9.07287	0.0297606	0.597406	1.52636	0.701363
H7C0R3_HUMAN|H7C0R3	UBE2G1_KO-WT	0.698035	0.318101	9.07287	0.0556156	0.629824	1.2548	0.698035
TRI47_HUMAN|Q96LD4	UBE2G1_KO-WT	0.693385	0.435304	9.07287	0.145382	0.754043	0.837489	0.693385
A0A024R3R7_HUMAN|A0A024R3R7	UBE2G1_KO-WT	0.689899	0.232323	9.07287	0.0155777	0.505543	1.8075	0.689899
4EBP2_HUMAN|Q13542	UBE2G1_KO-WT	0.679331	0.170276	9.07287	0.00310902	0.419615	2.50738	0.679331
SYUB_HUMAN|Q16143	UBE2G1_KO-WT	0.67433	0.305475	9.07287	0.054437	0.629824	1.26411	0.67433
PLCX1_HUMAN|Q9NUJ7	UBE2G1_KO-WT	0.671882	0.181305	9.07287	0.00480883	0.466063	2.31796	0.671882
H3BS86_HUMAN|H3BS86	UBE2G1_KO-WT	0.668374	0.213015	9.07287	0.0118556	0.492657	1.92608	0.668374
APOE_HUMAN|P02649	UBE2G1_KO-WT	0.661317	0.489235	9.07287	0.209193	0.798022	0.679452	0.661317
HDHD1_HUMAN|Q08623	UBE2G1_KO-WT	0.657583	0.347998	9.07287	0.0911292	0.680573	1.04034	0.657583
PMM1_HUMAN|Q92871	UBE2G1_KO-WT	0.652584	0.139999	9.07287	0.00115774	0.399152	2.93639	0.652584
TLCD1_HUMAN|Q96CP7	UBE2G1_KO-WT	0.651595	0.461472	9.07287	0.191318	0.788896	0.718244	0.651595
RCOR2_HUMAN|Q8IZ40	UBE2G1_KO-WT	0.644526	0.18116	9.07287	0.00606227	0.466063	2.21736	0.644526
MK_HUMAN|P21741	UBE2G1_KO-WT	0.644466	0.276841	9.07287	0.0446814	0.62529	1.34987	0.644466
PGBD5_HUMAN|Q8N414	UBE2G1_KO-WT	0.63858	0.19159	9.07287	0.008659	0.466063	2.06253	0.63858
RAB32_HUMAN|Q13637	UBE2G1_KO-WT	0.627316	0.2076	9.07287	0.0143085	0.504249	1.84441	0.627316
3BP5L_HUMAN|Q7L8J4	UBE2G1_KO-WT	0.621855	0.238217	9.07287	0.0280687	0.592101	1.55178	0.621855
B5MEG9_HUMAN|B5MEG9	UBE2G1_KO-WT	0.610554	0.200864	9.07287	0.0138985	0.5005	1.85703	0.610554
BAZ2B_HUMAN|Q9UIF8	UBE2G1_KO-WT	0.607987	0.149985	9.07287	0.00282172	0.406667	2.54949	0.607987
PIM2_HUMAN|Q9P1W9	UBE2G1_KO-WT	0.603835	0.170928	9.07287	0.00630658	0.466063	2.20021	0.603835
NOVA2_HUMAN|Q9UNW9	UBE2G1_KO-WT	0.602761	0.506737	9.07287	0.264442	0.829628	0.57767	0.602761
SE6L2_HUMAN|Q6UXD5	UBE2G1_KO-WT	0.600083	0.344864	9.07287	0.115571	0.712627	0.937152	0.600083
TCAF1_HUMAN|Q9Y4C2-2	UBE2G1_KO-WT	0.596483	0.194067	9.07287	0.0131529	0.5005	1.88098	0.596483
PCDH7_HUMAN|O60245	UBE2G1_KO-WT	0.594752	0.223458	9.07287	0.0258039	0.584351	1.58831	0.594752
ZBT39_HUMAN|O15060	UBE2G1_KO-WT	0.588516	0.187599	9.07287	0.0118668	0.492657	1.92567	0.588516
GPC6_HUMAN|Q9Y625	UBE2G1_KO-WT	0.587026	0.238965	9.07287	0.0361634	0.614572	1.44173	0.587026
LRP4_HUMAN|O75096	UBE2G1_KO-WT	0.581691	0.233863	9.07287	0.0343764	0.610242	1.46374	0.581691
TRI56_HUMAN|Q9BRZ2	UBE2G1_KO-WT	0.579679	0.634354	9.07287	0.384458	0.870982	0.415151	0.579679
TSH3_HUMAN|Q63HK5	UBE2G1_KO-WT	0.577306	0.214707	9.07287	0.0246743	0.581734	1.60775	0.577306
ISG15_HUMAN|P05161	UBE2G1_KO-WT	0.575814	0.646975	9.07287	0.396447	0.872926	0.401815	0.575814
ABHD3_HUMAN|Q8WU67	UBE2G1_KO-WT	0.573666	0.258316	9.07287	0.0532634	0.629679	1.27357	0.573666
AL1A2_HUMAN|O94788	UBE2G1_KO-WT	0.572611	0.369702	9.07287	0.155558	0.765746	0.808107	0.572611
ELYS_HUMAN|Q8WYP5	UBE2G1_KO-WT	0.572331	0.215109	9.07287	0.0258434	0.584351	1.58765	0.572331
MIGA1_HUMAN|Q8NAN2	UBE2G1_KO-WT	0.572036	0.1706	9.07287	0.00838608	0.466063	2.07644	0.572036
CAVN1_HUMAN|Q6NZI2	UBE2G1_KO-WT	0.571132	0.316443	9.07287	0.104318	0.702761	0.981642	0.571132
PO3F2_HUMAN|P20265	UBE2G1_KO-WT	0.569832	0.173385	9.07287	0.00932882	0.466971	2.03017	0.569832
LDHC_HUMAN|P07864	UBE2G1_KO-WT	0.56654	0.401902	9.07287	0.191988	0.789352	0.716725	0.56654
PCY1B_HUMAN|Q9Y5K3	UBE2G1_KO-WT	0.563657	0.331895	9.07287	0.123406	0.723137	0.908665	0.563657
SMAP1_HUMAN|Q8IYB5	UBE2G1_KO-WT	0.562826	0.122281	9.07287	0.00125866	0.399152	2.90009	0.562826
TRAF5_HUMAN|O00463	UBE2G1_KO-WT	0.561587	0.22406	9.07287	0.0333123	0.610242	1.4774	0.561587
Q86T70_HUMAN|Q86T70	UBE2G1_KO-WT	0.559153	0.322895	9.07287	0.117104	0.715415	0.931429	0.559153
DACH2_HUMAN|Q96NX9	UBE2G1_KO-WT	0.555016	0.495787	9.07287	0.291702	0.833875	0.535061	0.555016
FUMH_HUMAN|P07954	UBE2G1_KO-WT	0.554757	0.263401	9.07287	0.0642296	0.647138	1.19226	0.554757
FBXL6_HUMAN|Q8N531	UBE2G1_KO-WT	0.552831	0.22551	9.07287	0.036466	0.615134	1.43811	0.552831
NDRG1_HUMAN|Q92597	UBE2G1_KO-WT	0.552744	0.382142	9.07287	0.181701	0.783762	0.740642	0.552744
CE034_HUMAN|Q96MH7	UBE2G1_KO-WT	0.550239	0.153242	9.07287	0.00575693	0.466063	2.23981	0.550239
H0Y3D0_HUMAN|H0Y3D0	UBE2G1_KO-WT	0.546419	0.190849	9.07287	0.0185372	0.538385	1.73196	0.546419
ASB6_HUMAN|Q9NWX5	UBE2G1_KO-WT	0.545563	0.106495	9.07287	0.000609876	0.399152	3.21476	0.545563
FSCN1_HUMAN|Q16658	UBE2G1_KO-WT	0.5441	0.336977	9.07287	0.140572	0.750122	0.8521	0.5441
LIMD2_HUMAN|Q9BT23	UBE2G1_KO-WT	0.543897	0.26896	9.07287	0.0736039	0.667701	1.1331	0.543897
HDAC2_HUMAN|Q92769	UBE2G1_KO-WT	0.538946	0.0825973	9.07287	0.000104376	0.11699	3.9814	0.538946
RBM38_HUMAN|Q9H0Z9	UBE2G1_KO-WT	0.538887	0.140492	9.07287	0.00393338	0.446244	2.40523	0.538887
Z280D_HUMAN|Q6N043	UBE2G1_KO-WT	0.538111	0.150996	9.07287	0.00600551	0.466063	2.22145	0.538111
SMBT2_HUMAN|Q5VUG0	UBE2G1_KO-WT	0.537978	0.108617	9.07287	0.000769407	0.399152	3.11384	0.537978
H0Y2V6_HUMAN|H0Y2V6	UBE2G1_KO-WT	0.537511	0.269201	9.07287	0.0767078	0.670992	1.11516	0.537511
K7EKQ2_HUMAN|K7EKQ2	UBE2G1_KO-WT	0.534104	0.154876	9.07287	0.00720362	0.466063	2.14245	0.534104
CBX6_HUMAN|O95503	UBE2G1_KO-WT	0.533057	0.221143	9.07287	0.0390122	0.620218	1.4088	0.533057
MYPOP_HUMAN|Q86VE0	UBE2G1_KO-WT	0.527032	0.123357	9.07287	0.00203514	0.399152	2.69141	0.527032
PDLI4_HUMAN|P50479	UBE2G1_KO-WT	0.525333	0.163074	9.07287	0.010357	0.471978	1.98477	0.525333
SPY1_HUMAN|O43609	UBE2G1_KO-WT	0.525248	0.18374	9.07287	0.0186729	0.539587	1.72879	0.525248
NAC1_HUMAN|P32418	UBE2G1_KO-WT	0.524395	0.373042	9.07287	0.193113	0.789352	0.714188	0.524395
ORC6_HUMAN|Q9Y5N6	UBE2G1_KO-WT	0.524045	0.167334	9.07287	0.0119702	0.492657	1.9219	0.524045
SCML1_HUMAN|Q9UN30	UBE2G1_KO-WT	0.523272	0.205605	9.07287	0.0312603	0.601891	1.50501	0.523272
KLH21_HUMAN|Q9UJP4	UBE2G1_KO-WT	0.523184	0.29011	9.07287	0.104557	0.702761	0.980646	0.523184
ITF2_HUMAN|P15884	UBE2G1_KO-WT	0.520907	0.115546	9.07287	0.00144181	0.399152	2.84109	0.520907
INT6L_HUMAN|Q5JSJ4	UBE2G1_KO-WT	0.520383	0.133452	9.07287	0.00356705	0.432721	2.44769	0.520383
NARR_HUMAN|P0DI83	UBE2G1_KO-WT	0.519564	0.240151	9.07287	0.0584952	0.631855	1.23288	0.519564
TSYL2_HUMAN|Q9H2G4	UBE2G1_KO-WT	0.518395	0.146229	9.07287	0.00618454	0.466063	2.20869	0.518395
DUS14_HUMAN|O95147	UBE2G1_KO-WT	0.517699	0.282224	9.07287	0.0995372	0.696922	1.00201	0.517699
SERF1_HUMAN|O75920	UBE2G1_KO-WT	0.517508	0.231243	9.07287	0.0517888	0.629679	1.28576	0.517508
CCND3_HUMAN|P30281	UBE2G1_KO-WT	0.515406	0.237901	9.07287	0.0582107	0.631855	1.235	0.515406
RUXG_HUMAN|P62308	UBE2G1_KO-WT	0.514972	0.202844	9.07287	0.0315849	0.604061	1.50052	0.514972
DDX24_HUMAN|Q9GZR7	UBE2G1_KO-WT	0.514357	0.110108	9.07287	0.00114134	0.399152	2.94259	0.514357
TI17A_HUMAN|Q99595	UBE2G1_KO-WT	0.513104	0.21719	9.07287	0.0422161	0.622849	1.37452	0.513104
ZN503_HUMAN|Q96F45	UBE2G1_KO-WT	0.511768	0.294716	9.07287	0.116224	0.714477	0.934704	0.511768
ZRAB3_HUMAN|Q5FWF4	UBE2G1_KO-WT	0.511141	0.461131	9.07287	0.296184	0.833875	0.528439	0.511141
ICA69_HUMAN|Q05084	UBE2G1_KO-WT	0.509699	0.240481	9.07287	0.0628462	0.643885	1.20172	0.509699
G8JLB6_HUMAN|G8JLB6	UBE2G1_KO-WT	0.509493	0.199235	9.07287	0.0306383	0.600774	1.51374	0.509493
KDM5B_HUMAN|Q9UGL1	UBE2G1_KO-WT	0.507512	0.14939	9.07287	0.00781621	0.466063	2.107	0.507512
UNC5B_HUMAN|Q8IZJ1	UBE2G1_KO-WT	0.507078	0.172399	9.07287	0.0163129	0.519339	1.78747	0.507078
FLVC1_HUMAN|Q9Y5Y0	UBE2G1_KO-WT	0.50649	0.169287	9.07287	0.015021	0.504249	1.8233	0.50649
PALM3_HUMAN|A6NDB9	UBE2G1_KO-WT	0.506073	0.184275	9.07287	0.0224502	0.570368	1.64878	0.506073
TNKS2_HUMAN|Q9H2K2	UBE2G1_KO-WT	0.505067	0.283231	9.07287	0.107954	0.706924	0.966761	0.505067
PRAME_HUMAN|P78395	UBE2G1_KO-WT	0.503834	0.45153	9.07287	0.293172	0.833875	0.532878	0.503834
NFIP1_HUMAN|Q9BT67	UBE2G1_KO-WT	0.50361	0.126721	9.07287	0.00318271	0.419615	2.4972	0.50361
ZCCHL_HUMAN|Q96H79	UBE2G1_KO-WT	0.501639	0.312213	9.07287	0.142306	0.751307	0.846776	0.501639
ZMYM6_HUMAN|O95789	UBE2G1_KO-WT	0.500557	0.136353	9.07287	0.00507647	0.466063	2.29444	0.500557
ABCF1_HUMAN|Q8NE71	UBE2G1_KO-WT	0.500251	0.171192	9.07287	0.0168309	0.52769	1.77389	0.500251
ZN142_HUMAN|P52746	UBE2G1_KO-WT	0.499743	0.150608	9.07287	0.00886737	0.466063	2.05221	0.499743
DCA15_HUMAN|Q66K64	UBE2G1_KO-WT	0.498727	0.119779	9.07287	0.00239181	0.399152	2.62127	0.498727
NAB1_HUMAN|Q13506	UBE2G1_KO-WT	0.495399	0.146388	9.07287	0.00798087	0.466063	2.09795	0.495399
DAF_HUMAN|P08174	UBE2G1_KO-WT	0.495183	0.111677	9.07287	0.00160553	0.399152	2.79438	0.495183
DDX54_HUMAN|Q8TDD1	UBE2G1_KO-WT	0.493177	0.206383	9.07287	0.0403727	0.622849	1.39391	0.493177
JCAD_HUMAN|Q9P266	UBE2G1_KO-WT	0.493065	0.218624	9.07287	0.0503353	0.629679	1.29813	0.493065
PPRC1_HUMAN|Q5VV67	UBE2G1_KO-WT	0.492444	0.251413	9.07287	0.0815564	0.676427	1.08854	0.492444
K7ERT1_HUMAN|K7ERT1	UBE2G1_KO-WT	0.491685	0.363883	9.07287	0.209353	0.798031	0.67912	0.491685
NDKB_HUMAN|P22392	UBE2G1_KO-WT	0.490543	0.459732	9.07287	0.313532	0.844794	0.503718	0.490543
CCDB1_HUMAN|O95273	UBE2G1_KO-WT	0.489573	0.247958	9.07287	0.0795159	0.673707	1.09955	0.489573
DCAF6_HUMAN|Q58WW2	UBE2G1_KO-WT	0.488156	0.120558	9.07287	0.00284099	0.406667	2.54653	0.488156
FBLN1_HUMAN|P23142-4	UBE2G1_KO-WT	0.486417	0.165617	9.07287	0.0164279	0.519339	1.78442	0.486417
DDX52_HUMAN|Q9Y2R4	UBE2G1_KO-WT	0.48572	0.124664	9.07287	0.00358442	0.432721	2.44558	0.48572
SIR7_HUMAN|Q9NRC8	UBE2G1_KO-WT	0.484488	0.349322	9.07287	0.198584	0.792152	0.702055	0.484488
BRWD1_HUMAN|Q9NSI6	UBE2G1_KO-WT	0.484456	0.113625	9.07287	0.00206169	0.399152	2.68578	0.484456
DNJB4_HUMAN|Q9UDY4	UBE2G1_KO-WT	0.483266	0.182947	9.07287	0.0266678	0.586448	1.57401	0.483266
TBKB1_HUMAN|A7MCY6	UBE2G1_KO-WT	0.482789	0.218545	9.07287	0.0542924	0.629679	1.26526	0.482789
RPC7_HUMAN|O15318	UBE2G1_KO-WT	0.482622	0.193933	9.07287	0.0343041	0.610242	1.46465	0.482622
AFF1_HUMAN|P51825-2	UBE2G1_KO-WT	0.482456	0.205718	9.07287	0.0434288	0.622849	1.36222	0.482456
DYH9_HUMAN|Q9NYC9	UBE2G1_KO-WT	0.482282	0.168927	9.07287	0.0187856	0.539587	1.72617	0.482282
KCTD2_HUMAN|Q14681	UBE2G1_KO-WT	0.481024	0.180088	9.07287	0.0254056	0.584351	1.59507	0.481024
TGFI1_HUMAN|O43294	UBE2G1_KO-WT	0.480222	0.413863	9.07287	0.275532	0.833387	0.559829	0.480222
TSYL1_HUMAN|Q9H0U9	UBE2G1_KO-WT	0.479847	0.203168	9.07287	0.0422609	0.622849	1.37406	0.479847
PHIP_HUMAN|Q8WWQ0	UBE2G1_KO-WT	0.479371	0.102359	9.07287	0.00112225	0.399152	2.94991	0.479371
H7C3M7_HUMAN|H7C3M7	UBE2G1_KO-WT	0.478855	0.223148	9.07287	0.0601979	0.635507	1.22042	0.478855
HIC2_HUMAN|Q96JB3	UBE2G1_KO-WT	0.478531	0.145966	9.07287	0.00945156	0.466971	2.0245	0.478531
RUSD4_HUMAN|Q96CM3	UBE2G1_KO-WT	0.477378	0.163664	9.07287	0.0169785	0.529983	1.7701	0.477378
BICC1_HUMAN|Q9H694	UBE2G1_KO-WT	0.476872	0.272815	9.07287	0.114139	0.712627	0.942566	0.476872
DCA17_HUMAN|Q5H9S7	UBE2G1_KO-WT	0.475892	0.306218	9.07287	0.154312	0.763558	0.811601	0.475892
B4DSN3_HUMAN|B4DSN3	UBE2G1_KO-WT	0.475847	0.315527	9.07287	0.165533	0.771231	0.781115	0.475847
MEF2C_HUMAN|Q06413-2	UBE2G1_KO-WT	0.4753	0.175618	9.07287	0.0239696	0.581734	1.62034	0.4753
A6NF51_HUMAN|A6NF51	UBE2G1_KO-WT	0.474407	0.241293	9.07287	0.0805896	0.675174	1.09372	0.474407
TDG_HUMAN|Q13569	UBE2G1_KO-WT	0.473974	0.163054	9.07287	0.0172569	0.532164	1.76304	0.473974
MRM1_HUMAN|Q6IN84	UBE2G1_KO-WT	0.472711	0.391539	9.07287	0.257842	0.827826	0.588646	0.472711
THAP4_HUMAN|Q8WY91	UBE2G1_KO-WT	0.472237	0.229767	9.07287	0.0697633	0.660558	1.15637	0.472237
S4R3R2_HUMAN|S4R3R2	UBE2G1_KO-WT	0.472217	0.290346	9.07287	0.138039	0.74381	0.859999	0.472217
DOCK8_HUMAN|Q8NF50	UBE2G1_KO-WT	0.472077	0.479667	9.07287	0.350544	0.861792	0.455258	0.472077
PHF19_HUMAN|Q5T6S3	UBE2G1_KO-WT	0.47079	0.170897	9.07287	0.0221382	0.56878	1.65486	0.47079
NARF_HUMAN|Q9UHQ1	UBE2G1_KO-WT	0.469456	0.257765	9.07287	0.101633	0.701354	0.992964	0.469456
ZN576_HUMAN|Q9H609	UBE2G1_KO-WT	0.468852	0.181909	9.07287	0.0296383	0.597406	1.52815	0.468852
ZEP2_HUMAN|P31629	UBE2G1_KO-WT	0.468142	0.306661	9.07287	0.160941	0.767328	0.793333	0.468142
J3QR07_HUMAN|J3QR07	UBE2G1_KO-WT	0.467764	0.313387	9.07287	0.169472	0.77682	0.770902	0.467764
A0A0U1RQJ2_HUMAN|A0A0U1RQJ2	UBE2G1_KO-WT	0.467623	0.223978	9.07287	0.0661728	0.647138	1.17932	0.467623
PRDC1_HUMAN|Q9NRG1	UBE2G1_KO-WT	0.467604	0.334823	9.07287	0.195763	0.792152	0.708268	0.467604
CDK18_HUMAN|Q07002	UBE2G1_KO-WT	0.465789	0.295673	9.07287	0.149357	0.755076	0.825773	0.465789
SH24A_HUMAN|Q9H788	UBE2G1_KO-WT	0.465787	0.244379	9.07287	0.0887676	0.679618	1.05175	0.465787
E2F5_HUMAN|Q15329	UBE2G1_KO-WT	0.465623	0.143231	9.07287	0.00987833	0.467635	2.00532	0.465623
FARP2_HUMAN|O94887	UBE2G1_KO-WT	0.465413	0.191624	9.07287	0.0378536	0.620218	1.42189	0.465413
DCA10_HUMAN|Q5QP82-2	UBE2G1_KO-WT	0.464328	0.137826	9.07287	0.00817653	0.466063	2.08743	0.464328
CHKA_HUMAN|P35790	UBE2G1_KO-WT	0.46347	0.239947	9.07287	0.0851996	0.679618	1.06956	0.46347
MOCOS_HUMAN|Q96EN8	UBE2G1_KO-WT	0.463021	0.257919	9.07287	0.105922	0.703469	0.975012	0.463021
GAPD1_HUMAN|Q14C86-5	UBE2G1_KO-WT	0.460234	0.219744	9.07287	0.0654665	0.647138	1.18398	0.460234
RARA_HUMAN|P10276	UBE2G1_KO-WT	0.459785	0.227661	9.07287	0.0739174	0.667701	1.13125	0.459785
ISL1_HUMAN|P61371	UBE2G1_KO-WT	0.459338	0.191179	9.07287	0.039516	0.620567	1.40323	0.459338
FA72A_HUMAN|Q5TYM5	UBE2G1_KO-WT	0.459239	0.147067	9.07287	0.0121474	0.493643	1.91552	0.459239
H7C2F2_HUMAN|H7C2F2	UBE2G1_KO-WT	0.458413	0.408514	9.07287	0.290618	0.833875	0.536677	0.458413
SSF1_HUMAN|Q9NQ55	UBE2G1_KO-WT	0.457807	0.144273	9.07287	0.0111945	0.485578	1.951	0.457807
B4GT5_HUMAN|O43286	UBE2G1_KO-WT	0.456433	0.150243	9.07287	0.0139361	0.5005	1.85586	0.456433
RN220_HUMAN|Q5VTB9-3	UBE2G1_KO-WT	0.455322	0.154382	9.07287	0.0161009	0.517085	1.79315	0.455322
SCLY_HUMAN|Q96I15	UBE2G1_KO-WT	0.454956	0.212344	9.07287	0.0605296	0.635715	1.21803	0.454956
GRIN3_HUMAN|Q6ZVF9	UBE2G1_KO-WT	0.453625	0.179546	9.07287	0.0322284	0.607412	1.49176	0.453625
RRP1_HUMAN|P56182	UBE2G1_KO-WT	0.453022	0.113082	9.07287	0.00303193	0.416908	2.51828	0.453022
SRFB1_HUMAN|Q8NEF9	UBE2G1_KO-WT	0.452902	0.140522	9.07287	0.0103309	0.471978	1.98586	0.452902
RAB34_HUMAN|Q9BZG1	UBE2G1_KO-WT	0.452185	0.235326	9.07287	0.0865828	0.679618	1.06257	0.452185
HME2_HUMAN|P19622	UBE2G1_KO-WT	0.451903	0.151427	9.07287	0.0152079	0.504249	1.81793	0.451903
ZFN2A_HUMAN|Q8N6M9	UBE2G1_KO-WT	0.451564	0.369043	9.07287	0.251926	0.826689	0.598727	0.451564
K7ERV3_HUMAN|K7ERV3	UBE2G1_KO-WT	0.450656	0.370332	9.07287	0.254349	0.826878	0.59457	0.450656
STAT6_HUMAN|P42226	UBE2G1_KO-WT	0.450534	0.328867	9.07287	0.203644	0.794351	0.691128	0.450534
PKHO1_HUMAN|Q53GL0	UBE2G1_KO-WT	0.448969	0.199803	9.07287	0.0510215	0.629679	1.29225	0.448969
SCPDL_HUMAN|Q8NBX0	UBE2G1_KO-WT	0.44851	0.353078	9.07287	0.235591	0.813145	0.627842	0.44851
ZN483_HUMAN|Q8TF39	UBE2G1_KO-WT	0.448193	0.103785	9.07287	0.00190138	0.399152	2.72093	0.448193
RPF2_HUMAN|Q9H7B2	UBE2G1_KO-WT	0.447399	0.131373	9.07287	0.00771348	0.466063	2.11275	0.447399
F219A_HUMAN|Q8IW50	UBE2G1_KO-WT	0.447245	0.170954	9.07287	0.027806	0.590289	1.55586	0.447245
RL1D1_HUMAN|O76021	UBE2G1_KO-WT	0.446098	0.145238	9.07287	0.0131975	0.5005	1.87951	0.446098
BAIP2_HUMAN|Q9UQB8-4	UBE2G1_KO-WT	0.445436	0.231445	9.07287	0.0861586	0.679618	1.0647	0.445436
SCIMP_HUMAN|Q6UWF3-2	UBE2G1_KO-WT	0.44374	0.132942	9.07287	0.00859265	0.466063	2.06587	0.44374
GPAT1_HUMAN|Q9HCL2	UBE2G1_KO-WT	0.441724	0.29865	9.07287	0.172982	0.780158	0.761998	0.441724
EPHA4_HUMAN|P54764	UBE2G1_KO-WT	0.440938	0.240488	9.07287	0.0996695	0.696922	1.00144	0.440938
NGEF_HUMAN|Q8N5V2	UBE2G1_KO-WT	0.440847	0.35752	9.07287	0.248541	0.825449	0.604602	0.440847
CC28B_HUMAN|Q9BUN5	UBE2G1_KO-WT	0.440817	0.177754	9.07287	0.0347972	0.610242	1.45846	0.440817
CRY2_HUMAN|Q49AN0	UBE2G1_KO-WT	0.440482	0.134145	9.07287	0.00937209	0.466971	2.02816	0.440482
BCAP_HUMAN|Q6ZUJ8	UBE2G1_KO-WT	0.440094	0.268459	9.07287	0.135294	0.739236	0.868721	0.440094
Q05CW7_HUMAN|Q05CW7	UBE2G1_KO-WT	0.44009	0.237194	9.07287	0.0962518	0.692806	1.01659	0.44009
RN5A_HUMAN|Q05823	UBE2G1_KO-WT	0.439839	0.200758	9.07287	0.0559338	0.629824	1.25233	0.439839
CSTFT_HUMAN|Q9H0L4	UBE2G1_KO-WT	0.439382	0.162103	9.07287	0.0238097	0.581734	1.62325	0.439382
ARHG6_HUMAN|Q15052	UBE2G1_KO-WT	0.439019	0.266975	9.07287	0.134229	0.739236	0.872153	0.439019
MOXD1_HUMAN|Q6UVY6	UBE2G1_KO-WT	0.436732	0.259393	9.07287	0.126264	0.726729	0.898722	0.436732
AINX_HUMAN|Q16352	UBE2G1_KO-WT	0.435016	0.420036	9.07287	0.327173	0.849955	0.485222	0.435016
TAF11_HUMAN|Q15544	UBE2G1_KO-WT	0.434149	0.105073	9.07287	0.00250863	0.405426	2.60056	0.434149
DTL_HUMAN|Q9NZJ0	UBE2G1_KO-WT	0.434139	0.144515	9.07287	0.0147252	0.504249	1.83194	0.434139
PLPR3_HUMAN|Q6T4P5	UBE2G1_KO-WT	0.434121	0.393975	9.07287	0.298877	0.836287	0.524508	0.434121
CJ088_HUMAN|Q9H8K7	UBE2G1_KO-WT	0.43404	0.142636	9.07287	0.0138229	0.5005	1.8594	0.43404
TCAF1_HUMAN|Q9Y4C2	UBE2G1_KO-WT	0.433842	0.190081	9.07287	0.0481478	0.629679	1.31742	0.433842
B4DSA7_HUMAN|B4DSA7	UBE2G1_KO-WT	0.433281	0.150274	9.07287	0.0179351	0.533807	1.7463	0.433281
MSX1_HUMAN|P28360	UBE2G1_KO-WT	0.432193	0.225857	9.07287	0.0876964	0.679618	1.05702	0.432193
TGBR3_HUMAN|Q03167	UBE2G1_KO-WT	0.431824	0.202312	9.07287	0.0613333	0.638171	1.2123	0.431824
CNTP2_HUMAN|Q9UHC6	UBE2G1_KO-WT	0.431759	0.179568	9.07287	0.0394007	0.620567	1.4045	0.431759
NAT9_HUMAN|Q9BTE0	UBE2G1_KO-WT	0.431677	0.166415	9.07287	0.0288405	0.59654	1.54	0.431677
DYLT3_HUMAN|P51808	UBE2G1_KO-WT	0.431414	0.216572	9.07287	0.0772903	0.670992	1.11187	0.431414
LIAS_HUMAN|O43766	UBE2G1_KO-WT	0.431396	0.166821	9.07287	0.0292221	0.59654	1.53429	0.431396
SERF1_HUMAN|O75920-2	UBE2G1_KO-WT	0.430773	0.200194	9.07287	0.0596243	0.634202	1.22458	0.430773
B4DPB2_HUMAN|B4DPB2	UBE2G1_KO-WT	0.430028	0.391865	9.07287	0.300741	0.838114	0.521807	0.430028
AADAT_HUMAN|Q8N5Z0	UBE2G1_KO-WT	0.429248	0.193389	9.07287	0.0533664	0.629679	1.27273	0.429248
ZRAN1_HUMAN|Q9UGI0	UBE2G1_KO-WT	0.428769	0.218751	9.07287	0.0813761	0.676427	1.0895	0.428769
WTIP_HUMAN|A6NIX2	UBE2G1_KO-WT	0.427871	0.329684	9.07287	0.22637	0.805986	0.64518	0.427871
ID1_HUMAN|P41134	UBE2G1_KO-WT	0.427796	0.215075	9.07287	0.0776601	0.670992	1.1098	0.427796
KCTD3_HUMAN|Q9Y597	UBE2G1_KO-WT	0.427785	0.113938	9.07287	0.00445855	0.460564	2.35081	0.427785
TAF1B_HUMAN|Q53T94	UBE2G1_KO-WT	0.427629	0.101776	9.07287	0.00226034	0.399152	2.64583	0.427629
HMX1_HUMAN|Q9NP08	UBE2G1_KO-WT	0.42746	0.157659	9.07287	0.0237791	0.581734	1.6238	0.42746
SNP47_HUMAN|Q5SQN1	UBE2G1_KO-WT	0.427326	0.171373	9.07287	0.0340257	0.610242	1.46819	0.427326
ENTP6_HUMAN|O75354	UBE2G1_KO-WT	0.427071	0.126762	9.07287	0.00817503	0.466063	2.08751	0.427071
OTUD5_HUMAN|Q96G74	UBE2G1_KO-WT	0.425832	0.229521	9.07287	0.0962672	0.692806	1.01652	0.425832
NOL3_HUMAN|O60936	UBE2G1_KO-WT	0.424937	0.357772	9.07287	0.265101	0.829628	0.576588	0.424937
NOC3L_HUMAN|Q8WTT2	UBE2G1_KO-WT	0.422928	0.0876692	9.07287	0.000920232	0.399152	3.0361	0.422928
ZN714_HUMAN|Q96N38	UBE2G1_KO-WT	0.422428	0.209289	9.07287	0.074062	0.667701	1.1304	0.422428
BCD1_HUMAN|Q9NWK9	UBE2G1_KO-WT	0.421296	0.135177	9.07287	0.0122669	0.494264	1.91127	0.421296
RRP1B_HUMAN|Q14684	UBE2G1_KO-WT	0.420873	0.158809	9.07287	0.0262927	0.584351	1.58016	0.420873
ENTP7_HUMAN|Q9NQZ7	UBE2G1_KO-WT	0.420431	0.219092	9.07287	0.086939	0.679618	1.06079	0.420431
HHEX_HUMAN|Q03014	UBE2G1_KO-WT	0.419268	0.29297	9.07287	0.185931	0.783762	0.730648	0.419268
CUL4A_HUMAN|Q13619	UBE2G1_KO-WT	0.419027	0.0986281	9.07287	0.00210822	0.399152	2.67608	0.419027
FA50B_HUMAN|Q9Y247	UBE2G1_KO-WT	0.418929	0.334525	9.07287	0.241775	0.820381	0.616588	0.418929
H0Y6A0_HUMAN|H0Y6A0	UBE2G1_KO-WT	0.418742	0.0902893	9.07287	0.00119722	0.399152	2.92182	0.418742
Q59FF6_HUMAN|Q59FF6	UBE2G1_KO-WT	0.418131	0.0977011	9.07287	0.0020133	0.399152	2.69609	0.418131
B4DY21_HUMAN|B4DY21	UBE2G1_KO-WT	0.417317	0.167692	9.07287	0.0343045	0.610242	1.46465	0.417317
UBE2T_HUMAN|Q9NPD8	UBE2G1_KO-WT	0.417003	0.116608	9.07287	0.00588997	0.466063	2.22989	0.417003
SR1IP_HUMAN|Q8N9Q2	UBE2G1_KO-WT	0.416765	0.125722	9.07287	0.00891303	0.466063	2.04997	0.416765
AT5G2_HUMAN|Q06055	UBE2G1_KO-WT	0.416531	0.1273	9.07287	0.00954811	0.466971	2.02008	0.416531
ZN317_HUMAN|Q96PQ6	UBE2G1_KO-WT	0.416454	0.205398	9.07287	0.0729716	0.667701	1.13685	0.416454
SAM11_HUMAN|Q96NU1	UBE2G1_KO-WT	0.415283	0.241202	9.07287	0.118953	0.716607	0.924624	0.415283
SELM_HUMAN|Q8WWX9	UBE2G1_KO-WT	0.41504	0.216297	9.07287	0.0869562	0.679618	1.0607	0.41504
NEST_HUMAN|P48681	UBE2G1_KO-WT	0.414841	0.401245	9.07287	0.32796	0.851557	0.484179	0.414841
RTKN2_HUMAN|Q8IZC4	UBE2G1_KO-WT	0.414698	0.216926	9.07287	0.0879599	0.679618	1.05572	0.414698
K9MSY5_HUMAN|K9MSY5	UBE2G1_KO-WT	0.414647	0.472684	9.07287	0.402999	0.875382	0.394696	0.414647
BCORL_HUMAN|Q5H9F3-3	UBE2G1_KO-WT	0.414409	0.160417	9.07287	0.0293507	0.59654	1.53238	0.414409
FA83G_HUMAN|A6ND36	UBE2G1_KO-WT	0.413911	0.268782	9.07287	0.157689	0.767328	0.802199	0.413911
ANTR2_HUMAN|P58335	UBE2G1_KO-WT	0.413223	0.172795	9.07287	0.040254	0.622849	1.39519	0.413223
G2E3_HUMAN|Q7L622	UBE2G1_KO-WT	0.413188	0.161475	9.07287	0.0305579	0.600774	1.51488	0.413188
PURA2_HUMAN|P30520	UBE2G1_KO-WT	0.412992	0.0987459	9.07287	0.00232621	0.399152	2.63335	0.412992
O14847_HUMAN|O14847	UBE2G1_KO-WT	0.412909	0.268883	9.07287	0.158731	0.767328	0.79934	0.412909
H0YBA1_HUMAN|H0YBA1	UBE2G1_KO-WT	0.412768	0.304306	9.07287	0.207754	0.797585	0.68245	0.412768
J3QLM6_HUMAN|J3QLM6	UBE2G1_KO-WT	0.411179	0.274715	9.07287	0.168412	0.775341	0.773627	0.411179
LAMA4_HUMAN|Q16363	UBE2G1_KO-WT	0.411055	0.209582	9.07287	0.0812156	0.676427	1.09036	0.411055
AT1B2_HUMAN|P14415	UBE2G1_KO-WT	0.410561	0.316648	9.07287	0.226779	0.805986	0.644397	0.410561
PK3CD_HUMAN|O00329	UBE2G1_KO-WT	0.40839	0.326821	9.07287	0.242724	0.820815	0.614887	0.40839
HDAC1_HUMAN|Q13547	UBE2G1_KO-WT	0.408267	0.165509	9.07287	0.0355615	0.614411	1.44902	0.408267
NDRG4_HUMAN|Q9ULP0	UBE2G1_KO-WT	0.407673	0.21592	9.07287	0.0913545	0.680573	1.03927	0.407673
XRCC2_HUMAN|O43543	UBE2G1_KO-WT	0.40682	0.221819	9.07287	0.0995901	0.696922	1.00178	0.40682
NOG2_HUMAN|Q13823	UBE2G1_KO-WT	0.405909	0.110117	9.07287	0.00495828	0.466063	2.30467	0.405909
TSH1_HUMAN|Q6ZSZ6	UBE2G1_KO-WT	0.405862	0.1132	9.07287	0.00580497	0.466063	2.2362	0.405862
JIP4_HUMAN|O60271-2	UBE2G1_KO-WT	0.405427	0.308136	9.07287	0.220535	0.80278	0.656522	0.405427
MP2K7_HUMAN|O14733-3	UBE2G1_KO-WT	0.40504	0.126893	9.07287	0.0108603	0.480176	1.96416	0.40504
K0100_HUMAN|Q14667	UBE2G1_KO-WT	0.404988	0.305049	9.07287	0.216737	0.801071	0.664067	0.404988
CLAP1_HUMAN|Q7Z460	UBE2G1_KO-WT	0.404781	0.0858153	9.07287	0.00107003	0.399152	2.9706	0.404781
K1522_HUMAN|Q9P206-2	UBE2G1_KO-WT	0.403878	0.526268	9.07287	0.462324	0.893403	0.335053	0.403878
F222B_HUMAN|Q8WU58	UBE2G1_KO-WT	0.40304	0.151404	9.07287	0.025786	0.584351	1.58862	0.40304
PAGR1_HUMAN|Q9BTK6	UBE2G1_KO-WT	0.402716	0.274421	9.07287	0.176028	0.781827	0.754418	0.402716
KLC1_HUMAN|Q07866-4	UBE2G1_KO-WT	0.402574	0.218306	9.07287	0.0980067	0.695207	1.00874	0.402574
STXB4_HUMAN|Q6ZWJ1	UBE2G1_KO-WT	0.402261	0.150072	9.07287	0.0250156	0.584281	1.60179	0.402261
CNTN1_HUMAN|Q12860	UBE2G1_KO-WT	0.401987	0.296552	9.07287	0.208026	0.798022	0.681882	0.401987
PCGF5_HUMAN|Q86SE9	UBE2G1_KO-WT	0.401952	0.165153	9.07287	0.0375416	0.620218	1.42549	0.401952
TOM20_HUMAN|Q15388	UBE2G1_KO-WT	0.401872	0.149416	9.07287	0.0246414	0.581734	1.60833	0.401872
SPB1_HUMAN|Q8IY81	UBE2G1_KO-WT	0.401638	0.118583	9.07287	0.00794505	0.466063	2.0999	0.401638
P2R3B_HUMAN|Q9Y5P8	UBE2G1_KO-WT	0.401622	0.285697	9.07287	0.193104	0.789352	0.714209	0.401622
H0YBK1_HUMAN|H0YBK1	UBE2G1_KO-WT	0.401598	0.26073	9.07287	0.15761	0.767328	0.802417	0.401598
NXP20_HUMAN|Q8IWE2	UBE2G1_KO-WT	0.401414	0.25381	9.07287	0.14794	0.754043	0.829913	0.401414
RUND1_HUMAN|Q96C34	UBE2G1_KO-WT	0.401025	0.243444	9.07287	0.13363	0.739236	0.874096	0.401025
RRP12_HUMAN|Q5JTH9	UBE2G1_KO-WT	0.400691	0.0979754	9.07287	0.00267247	0.406667	2.57309	0.400691
TT39C_HUMAN|Q8N584	UBE2G1_KO-WT	0.399977	0.169909	9.07287	0.0428023	0.622849	1.36853	0.399977
S27A3_HUMAN|Q5K4L6	UBE2G1_KO-WT	0.399649	0.273718	9.07287	0.178011	0.783634	0.749552	0.399649
TRIM5_HUMAN|Q9C035	UBE2G1_KO-WT	0.39666	0.513654	9.07287	0.459619	0.890661	0.337602	0.39666
HLAF_HUMAN|P30511	UBE2G1_KO-WT	0.395609	0.137355	9.07287	0.0180259	0.533807	1.7441	0.395609
PTOV1_HUMAN|Q86YD1	UBE2G1_KO-WT	0.394852	0.190623	9.07287	0.0679644	0.656073	1.16772	0.394852
SWI5_HUMAN|Q1ZZU3	UBE2G1_KO-WT	0.394832	0.180245	9.07287	0.0559669	0.629824	1.25207	0.394832
E7EVA0_HUMAN|E7EVA0	UBE2G1_KO-WT	0.394676	0.180988	9.07287	0.0568755	0.630127	1.24508	0.394676
NOLC1_HUMAN|Q14978-3	UBE2G1_KO-WT	0.39459	0.156205	9.07287	0.0322498	0.607412	1.49147	0.39459
PARP9_HUMAN|Q8IXQ6	UBE2G1_KO-WT	0.394301	0.257901	9.07287	0.160375	0.767328	0.794862	0.394301
RBM34_HUMAN|P42696	UBE2G1_KO-WT	0.393705	0.0903996	9.07287	0.00180164	0.399152	2.74433	0.393705
3BP1_HUMAN|Q9Y3L3	UBE2G1_KO-WT	0.393613	0.15834	9.07287	0.0344581	0.610242	1.46271	0.393613
MAGD4_HUMAN|Q96JG8	UBE2G1_KO-WT	0.392353	0.179316	9.07287	0.0561939	0.629824	1.25031	0.392353
SHRM1_HUMAN|Q2M3G4	UBE2G1_KO-WT	0.39165	0.184854	9.07287	0.0629286	0.64407	1.20115	0.39165
F8WDG7_HUMAN|F8WDG7	UBE2G1_KO-WT	0.391501	0.287623	9.07287	0.206308	0.796898	0.685483	0.391501
BAHC1_HUMAN|Q9P281	UBE2G1_KO-WT	0.391108	0.155246	9.07287	0.0326146	0.608563	1.48659	0.391108
KRBA1_HUMAN|A5PL33	UBE2G1_KO-WT	0.390994	0.0940391	9.07287	0.00241319	0.399152	2.61741	0.390994
EKI2_HUMAN|Q9NVF9	UBE2G1_KO-WT	0.390679	0.127292	9.07287	0.0132479	0.5005	1.87785	0.390679
RBBP5_HUMAN|Q15291-2	UBE2G1_KO-WT	0.38997	0.162242	9.07287	0.0394522	0.620567	1.40393	0.38997
DEN1B_HUMAN|Q6P3S1	UBE2G1_KO-WT	0.389565	0.121048	9.07287	0.0104099	0.471978	1.98255	0.389565
HS71A_HUMAN|P0DMV8	UBE2G1_KO-WT	0.389564	0.220286	9.07287	0.110508	0.707989	0.956605	0.389564
FBX2_HUMAN|Q9UK22	UBE2G1_KO-WT	0.389266	0.333411	9.07287	0.272764	0.833387	0.564213	0.389266
TBA1C_HUMAN|Q9BQE3	UBE2G1_KO-WT	0.388894	0.148587	9.07287	0.0277549	0.590289	1.55666	0.388894
IGSF3_HUMAN|O75054	UBE2G1_KO-WT	0.388673	0.172106	9.07287	0.0500867	0.629679	1.30028	0.388673
ZN281_HUMAN|Q9Y2X9	UBE2G1_KO-WT	0.388526	0.0965219	9.07287	0.00294537	0.415671	2.53086	0.388526
SSBP2_HUMAN|P81877	UBE2G1_KO-WT	0.388477	0.200715	9.07287	0.0846655	0.679618	1.07229	0.388477
GLSK_HUMAN|O94925-3	UBE2G1_KO-WT	0.387305	0.108598	9.07287	0.00598051	0.466063	2.22326	0.387305
ASB1_HUMAN|Q9Y576	UBE2G1_KO-WT	0.38703	0.102057	9.07287	0.00420564	0.449707	2.37617	0.38703
CCSE2_HUMAN|Q9H7U1	UBE2G1_KO-WT	0.386696	0.208285	9.07287	0.0960729	0.692806	1.0174	0.386696
KIF17_HUMAN|Q9P2E2	UBE2G1_KO-WT	0.38597	0.239184	9.07287	0.140781	0.750122	0.851457	0.38597
NAV1_HUMAN|Q8NEY1	UBE2G1_KO-WT	0.385725	0.256901	9.07287	0.167214	0.773755	0.776729	0.385725
ASB3_HUMAN|Q9Y575	UBE2G1_KO-WT	0.385069	0.125502	9.07287	0.013268	0.5005	1.87719	0.385069
ATAD5_HUMAN|Q96QE3	UBE2G1_KO-WT	0.384833	0.18661	9.07287	0.0689805	0.660558	1.16127	0.384833
AT131_HUMAN|Q9HD20	UBE2G1_KO-WT	0.384435	0.25042	9.07287	0.158847	0.767328	0.79902	0.384435
TPK1_HUMAN|Q9H3S4	UBE2G1_KO-WT	0.384432	0.210873	9.07287	0.101344	0.700324	0.994201	0.384432
SH3B4_HUMAN|Q9P0V3	UBE2G1_KO-WT	0.38421	0.133065	9.07287	0.0178148	0.533807	1.74922	0.38421
IP3KA_HUMAN|P23677	UBE2G1_KO-WT	0.384068	0.0847258	9.07287	0.00139108	0.399152	2.85665	0.384068
RPGF6_HUMAN|Q8TEU7	UBE2G1_KO-WT	0.383889	0.176751	9.07287	0.0576949	0.631647	1.23886	0.383889
UFD1_HUMAN|Q92890	UBE2G1_KO-WT	0.383376	0.123713	9.07287	0.0126237	0.496037	1.89881	0.383376
TSP1_HUMAN|P07996	UBE2G1_KO-WT	0.382618	0.263331	9.07287	0.179919	0.783762	0.744924	0.382618
NENF_HUMAN|Q9UMX5	UBE2G1_KO-WT	0.382554	0.105844	9.07287	0.00554719	0.466063	2.25593	0.382554
KLC1_HUMAN|Q07866-6	UBE2G1_KO-WT	0.382293	0.137838	9.07287	0.0214697	0.564636	1.66817	0.382293
DYH5_HUMAN|Q8TE73	UBE2G1_KO-WT	0.380869	0.173066	9.07287	0.0550429	0.629824	1.2593	0.380869
ERAL1_HUMAN|O75616	UBE2G1_KO-WT	0.380476	0.243011	9.07287	0.151595	0.757977	0.819314	0.380476
CAMP2_HUMAN|Q08AD1	UBE2G1_KO-WT	0.3803	0.188117	9.07287	0.0736769	0.667701	1.13267	0.3803
FA89B_HUMAN|Q8N5H3	UBE2G1_KO-WT	0.380297	0.205548	9.07287	0.0970609	0.694608	1.01296	0.380297
E2AK1_HUMAN|Q9BQI3	UBE2G1_KO-WT	0.379327	0.156532	9.07287	0.0381953	0.620218	1.41799	0.379327
IF4E_HUMAN|P06730	UBE2G1_KO-WT	0.378808	0.149942	9.07287	0.0322365	0.607412	1.49165	0.378808
B4DMS5_HUMAN|B4DMS5	UBE2G1_KO-WT	0.378374	0.13186	9.07287	0.0183434	0.538385	1.73652	0.378374
RN187_HUMAN|Q5TA31	UBE2G1_KO-WT	0.377867	0.179361	9.07287	0.0641659	0.647138	1.1927	0.377867
EGLN1_HUMAN|Q9GZT9	UBE2G1_KO-WT	0.377681	0.0835109	9.07287	0.00141236	0.399152	2.85005	0.377681
AN13C_HUMAN|Q8N6S4	UBE2G1_KO-WT	0.377259	0.226702	9.07287	0.130176	0.736107	0.885468	0.377259
SOX17_HUMAN|Q9H6I2	UBE2G1_KO-WT	0.376923	0.101739	9.07287	0.00481631	0.466063	2.31729	0.376923
SMYD3_HUMAN|Q9H7B4	UBE2G1_KO-WT	0.376518	0.233101	9.07287	0.140441	0.750116	0.852507	0.376518
FBLN1_HUMAN|P23142	UBE2G1_KO-WT	0.376423	0.158932	9.07287	0.0418027	0.622849	1.3788	0.376423
CERK1_HUMAN|Q8TCT0	UBE2G1_KO-WT	0.376372	0.130325	9.07287	0.0177986	0.533807	1.74961	0.376372
SRS10_HUMAN|O75494-5	UBE2G1_KO-WT	0.375842	0.176353	9.07287	0.0616598	0.639821	1.21	0.375842
SATB2_HUMAN|Q9UPW6	UBE2G1_KO-WT	0.375003	0.117821	9.07287	0.011022	0.480176	1.95774	0.375003
OTU1_HUMAN|Q5VVQ6	UBE2G1_KO-WT	0.374727	0.132325	9.07287	0.01951	0.544541	1.70974	0.374727
B4E0U9_HUMAN|B4E0U9	UBE2G1_KO-WT	0.374441	0.217422	9.07287	0.118866	0.716607	0.924942	0.374441
EF1D_HUMAN|P29692-2	UBE2G1_KO-WT	0.373747	0.15371	9.07287	0.0376844	0.620218	1.42384	0.373747
STMN3_HUMAN|Q9NZ72	UBE2G1_KO-WT	0.373172	0.16318	9.07287	0.0477967	0.629679	1.3206	0.373172
TOM7_HUMAN|Q9P0U1	UBE2G1_KO-WT	0.373139	0.187576	9.07287	0.0776336	0.670992	1.10995	0.373139
RBM45_HUMAN|Q8IUH3	UBE2G1_KO-WT	0.373124	0.104088	9.07287	0.00581087	0.466063	2.23576	0.373124
S35G2_HUMAN|Q8TBE7	UBE2G1_KO-WT	0.372944	0.328447	9.07287	0.285281	0.833875	0.544728	0.372944
EPHA5_HUMAN|P54756	UBE2G1_KO-WT	0.372522	0.257945	9.07287	0.182316	0.783762	0.739175	0.372522
A0A0U1RRM4_HUMAN|A0A0U1RRM4	UBE2G1_KO-WT	0.372393	0.152657	9.07287	0.0371976	0.620218	1.42948	0.372393
NSMA_HUMAN|O60906	UBE2G1_KO-WT	0.372185	0.194299	9.07287	0.0874216	0.679618	1.05838	0.372185
MAP4_HUMAN|P27816-4	UBE2G1_KO-WT	0.371488	0.176084	9.07287	0.063855	0.646272	1.19481	0.371488
IQEC2_HUMAN|Q5JU85	UBE2G1_KO-WT	0.371183	0.165675	9.07287	0.051578	0.629679	1.28754	0.371183
MAGE1_HUMAN|Q9HCI5	UBE2G1_KO-WT	0.370754	0.178967	9.07287	0.0679364	0.656073	1.1679	0.370754
BRWD3_HUMAN|Q6RI45	UBE2G1_KO-WT	0.369509	0.110744	9.07287	0.00861004	0.466063	2.06499	0.369509
HINFP_HUMAN|Q9BQA5	UBE2G1_KO-WT	0.369381	0.220122	9.07287	0.127372	0.728577	0.894926	0.369381
D3DTX6_HUMAN|D3DTX6	UBE2G1_KO-WT	0.369196	0.240376	9.07287	0.158665	0.767328	0.79952	0.369196
KCTD5_HUMAN|Q9NXV2	UBE2G1_KO-WT	0.368669	0.169185	9.07287	0.0570236	0.630127	1.24395	0.368669
GLSK_HUMAN|O94925	UBE2G1_KO-WT	0.368609	0.12359	9.07287	0.0152523	0.504249	1.81666	0.368609
GDPD1_HUMAN|Q8N9F7	UBE2G1_KO-WT	0.368028	0.297194	9.07287	0.246673	0.824871	0.607878	0.368028
KLHL8_HUMAN|Q9P2G9	UBE2G1_KO-WT	0.367227	0.164618	9.07287	0.0523998	0.629679	1.28067	0.367227
EIF1_HUMAN|P41567	UBE2G1_KO-WT	0.367139	0.193747	9.07287	0.0903557	0.680573	1.04404	0.367139
NKAP_HUMAN|Q8N5F7	UBE2G1_KO-WT	0.367032	0.0875163	9.07287	0.00228666	0.399152	2.6408	0.367032
JUNB_HUMAN|P17275	UBE2G1_KO-WT	0.366578	0.212433	9.07287	0.118227	0.715863	0.927285	0.366578
SRBP1_HUMAN|P36956	UBE2G1_KO-WT	0.363381	0.190777	9.07287	0.0889468	0.680341	1.05087	0.363381
MD2BP_HUMAN|Q15013	UBE2G1_KO-WT	0.363012	0.163213	9.07287	0.052971	0.629679	1.27596	0.363012
FZD7_HUMAN|O75084	UBE2G1_KO-WT	0.362747	0.178152	9.07287	0.0719606	0.667372	1.14291	0.362747
RNF10_HUMAN|Q8N5U6	UBE2G1_KO-WT	0.362629	0.146365	9.07287	0.034933	0.610242	1.45676	0.362629
Q6FI91_HUMAN|Q6FI91	UBE2G1_KO-WT	0.362449	0.20595	9.07287	0.112013	0.709776	0.950733	0.362449
ARF_HUMAN|Q8N726	UBE2G1_KO-WT	0.362271	0.248079	9.07287	0.17795	0.783634	0.749702	0.362271
THAP7_HUMAN|Q9BT49	UBE2G1_KO-WT	0.362259	0.239179	9.07287	0.163906	0.768376	0.785404	0.362259
NEO1_HUMAN|Q92859	UBE2G1_KO-WT	0.361808	0.148659	9.07287	0.0375414	0.620218	1.42549	0.361808
RL36L_HUMAN|Q969Q0	UBE2G1_KO-WT	0.360954	0.447301	9.07287	0.44033	0.885964	0.356222	0.360954
TATD3_HUMAN|Q17R31	UBE2G1_KO-WT	0.360343	0.151313	9.07287	0.0409191	0.622849	1.38807	0.360343
RGPA2_HUMAN|Q2PPJ7	UBE2G1_KO-WT	0.360257	0.141313	9.07287	0.0310384	0.601891	1.5081	0.360257
HELLS_HUMAN|Q9NRZ9	UBE2G1_KO-WT	0.359145	0.153102	9.07287	0.0433895	0.622849	1.36262	0.359145
DDB1_HUMAN|Q16531	UBE2G1_KO-WT	0.359132	0.0876143	9.07287	0.00263538	0.406667	2.57916	0.359132
ZN850_HUMAN|A8MQ14	UBE2G1_KO-WT	0.35907	0.279814	9.07287	0.231212	0.808074	0.635989	0.35907
AGRA3_HUMAN|Q8IWK6	UBE2G1_KO-WT	0.357684	0.338012	9.07287	0.317324	0.84632	0.498498	0.357684
ST32C_HUMAN|Q86UX6	UBE2G1_KO-WT	0.35745	0.155745	9.07287	0.0471561	0.629679	1.32646	0.35745
HELZ2_HUMAN|Q9BYK8	UBE2G1_KO-WT	0.357394	0.151807	9.07287	0.0427891	0.622849	1.36867	0.357394
PTN14_HUMAN|Q15678	UBE2G1_KO-WT	0.357348	0.10644	9.07287	0.00833052	0.466063	2.07933	0.357348
TSN7_HUMAN|P41732	UBE2G1_KO-WT	0.35661	0.278594	9.07287	0.232291	0.809092	0.633967	0.35661
GRM1A_HUMAN|Q96CP6	UBE2G1_KO-WT	0.355407	0.148439	9.07287	0.0400635	0.622849	1.39725	0.355407
ABD18_HUMAN|Q0P651	UBE2G1_KO-WT	0.355217	0.142278	9.07287	0.033853	0.610242	1.4704	0.355217
CK098_HUMAN|E9PRG8	UBE2G1_KO-WT	0.355135	0.198144	9.07287	0.106414	0.706135	0.973003	0.355135
DYRK2_HUMAN|Q92630	UBE2G1_KO-WT	0.354806	0.150498	9.07287	0.0425592	0.622849	1.37101	0.354806
CNRP1_HUMAN|Q96F85	UBE2G1_KO-WT	0.35472	0.245193	9.07287	0.181631	0.783762	0.740811	0.35472
RUSD1_HUMAN|Q9UJJ7	UBE2G1_KO-WT	0.354285	0.216272	9.07287	0.135543	0.739236	0.867922	0.354285
SHRM2_HUMAN|Q13796	UBE2G1_KO-WT	0.354089	0.519715	9.07287	0.512686	0.90894	0.290149	0.354089
CD302_HUMAN|Q8IX05	UBE2G1_KO-WT	0.353817	0.158917	9.07287	0.0527746	0.629679	1.27758	0.353817
ZN440_HUMAN|Q8IYI8	UBE2G1_KO-WT	0.352884	0.195131	9.07287	0.103723	0.702761	0.984124	0.352884
PKHB2_HUMAN|Q96CS7	UBE2G1_KO-WT	0.352876	0.13857	9.07287	0.0311825	0.601891	1.50609	0.352876
TEAD2_HUMAN|Q15562	UBE2G1_KO-WT	0.352563	0.137017	9.07287	0.0298471	0.597406	1.5251	0.352563
UTP20_HUMAN|O75691	UBE2G1_KO-WT	0.352549	0.108057	9.07287	0.00969361	0.466971	2.01351	0.352549
SIN3B_HUMAN|O75182	UBE2G1_KO-WT	0.3521	0.103877	9.07287	0.00791195	0.466063	2.10172	0.3521
UBP3_HUMAN|Q9Y6I4	UBE2G1_KO-WT	0.351588	0.121563	9.07287	0.0176747	0.533807	1.75265	0.351588
EGFL7_HUMAN|Q9UHF1	UBE2G1_KO-WT	0.351457	0.184271	9.07287	0.088585	0.679618	1.05264	0.351457
UN45A_HUMAN|Q9H3U1-2	UBE2G1_KO-WT	0.351284	0.231212	9.07287	0.162733	0.768132	0.788525	0.351284
SNPC1_HUMAN|Q16533	UBE2G1_KO-WT	0.350708	0.0987593	9.07287	0.00612587	0.466063	2.21283	0.350708
TACC2_HUMAN|O95359	UBE2G1_KO-WT	0.34978	0.263198	9.07287	0.216311	0.800414	0.664921	0.34978
RPF1_HUMAN|Q9H9Y2	UBE2G1_KO-WT	0.349403	0.117461	9.07287	0.0154495	0.504249	1.81108	0.349403
CWC25_HUMAN|Q9NXE8	UBE2G1_KO-WT	0.349295	0.23768	9.07287	0.175474	0.781827	0.755787	0.349295
DUS9_HUMAN|Q99956	UBE2G1_KO-WT	0.348909	0.222761	9.07287	0.151452	0.757977	0.819725	0.348909
MIPO1_HUMAN|Q8TD10	UBE2G1_KO-WT	0.348385	0.0899844	9.07287	0.00372221	0.442378	2.4292	0.348385
CR032_HUMAN|Q8TCD1	UBE2G1_KO-WT	0.347754	0.319509	9.07287	0.304483	0.840826	0.516437	0.347754
M0R0T2_HUMAN|M0R0T2	UBE2G1_KO-WT	0.34705	0.319066	9.07287	0.304773	0.841169	0.516024	0.34705
TBC30_HUMAN|Q9Y2I9	UBE2G1_KO-WT	0.347026	0.337353	9.07287	0.330274	0.852469	0.481125	0.347026
A0A0J9YWN0_HUMAN|A0A0J9YWN0	UBE2G1_KO-WT	0.346743	0.235282	9.07287	0.174381	0.781827	0.7585	0.346743
FA92A_HUMAN|A1XBS5	UBE2G1_KO-WT	0.346157	0.198364	9.07287	0.114664	0.712627	0.940575	0.346157
ACOX1_HUMAN|Q15067-2	UBE2G1_KO-WT	0.344902	0.240019	9.07287	0.1843	0.783762	0.734476	0.344902
KC1D_HUMAN|P48730-2	UBE2G1_KO-WT	0.344641	0.130107	9.07287	0.0263475	0.584351	1.57926	0.344641
RBBP5_HUMAN|Q15291	UBE2G1_KO-WT	0.344554	0.095129	9.07287	0.00548115	0.466063	2.26113	0.344554
PIGW_HUMAN|Q7Z7B1	UBE2G1_KO-WT	0.344191	0.369809	9.07287	0.376095	0.869578	0.424702	0.344191
MUM1_HUMAN|Q2TAK8	UBE2G1_KO-WT	0.343614	0.173568	9.07287	0.0788407	0.67234	1.10325	0.343614
NPHP4_HUMAN|O75161	UBE2G1_KO-WT	0.343482	0.159271	9.07287	0.0591574	0.632473	1.22799	0.343482
TBC14_HUMAN|Q9P2M4	UBE2G1_KO-WT	0.343315	0.174232	9.07287	0.0800284	0.6744	1.09676	0.343315
RMP_HUMAN|O94763-4	UBE2G1_KO-WT	0.343111	0.111924	9.07287	0.0133248	0.5005	1.87534	0.343111
TRI65_HUMAN|Q6PJ69	UBE2G1_KO-WT	0.342948	0.253319	9.07287	0.208553	0.798022	0.680783	0.342948
GILT_HUMAN|P13284	UBE2G1_KO-WT	0.342716	0.468789	9.07287	0.48319	0.899989	0.315882	0.342716
NCK5L_HUMAN|Q9HCH0	UBE2G1_KO-WT	0.34257	0.151113	9.07287	0.0493824	0.629679	1.30643	0.34257
RBM39_HUMAN|Q14498-2	UBE2G1_KO-WT	0.340919	0.102899	9.07287	0.00893933	0.466063	2.04869	0.340919
A0A0D9SFI5_HUMAN|A0A0D9SFI5	UBE2G1_KO-WT	0.340464	0.227664	9.07287	0.16874	0.775804	0.772781	0.340464
ZN431_HUMAN|Q8TF32	UBE2G1_KO-WT	0.339956	0.222646	9.07287	0.160865	0.767328	0.793539	0.339956
SNPC4_HUMAN|Q5SXM2	UBE2G1_KO-WT	0.339893	0.116347	9.07287	0.0168524	0.52769	1.77334	0.339893
SARAF_HUMAN|Q96BY9	UBE2G1_KO-WT	0.339731	0.228146	9.07287	0.170377	0.778875	0.768589	0.339731
HXA7_HUMAN|P31268	UBE2G1_KO-WT	0.339731	0.264651	9.07287	0.231063	0.808074	0.636269	0.339731
GPSM2_HUMAN|P81274	UBE2G1_KO-WT	0.339557	0.151139	9.07287	0.0510542	0.629679	1.29197	0.339557
GRDN_HUMAN|Q3V6T2-3	UBE2G1_KO-WT	0.338835	0.145134	9.07287	0.0441914	0.623659	1.35466	0.338835
H2B3B_HUMAN|Q8N257	UBE2G1_KO-WT	0.338658	0.225673	9.07287	0.167415	0.773755	0.776205	0.338658
AFAP1_HUMAN|Q8N556	UBE2G1_KO-WT	0.338634	0.177251	9.07287	0.0881331	0.679618	1.05486	0.338634
ZN100_HUMAN|Q8IYN0	UBE2G1_KO-WT	0.338543	0.210798	9.07287	0.142463	0.751307	0.846297	0.338543
BTBD3_HUMAN|Q9Y2F9	UBE2G1_KO-WT	0.338228	0.144463	9.07287	0.0437125	0.622849	1.35939	0.338228
Q6N083_HUMAN|Q6N083	UBE2G1_KO-WT	0.338101	0.161173	9.07287	0.0651116	0.647138	1.18634	0.338101
NHEJ1_HUMAN|Q9H9Q4	UBE2G1_KO-WT	0.33774	0.186376	9.07287	0.103116	0.702249	0.986673	0.33774
CK095_HUMAN|C9JLR9	UBE2G1_KO-WT	0.337255	0.11673	9.07287	0.0177625	0.533807	1.7505	0.337255
GPTC4_HUMAN|Q5T3I0	UBE2G1_KO-WT	0.336979	0.173381	9.07287	0.0835681	0.679618	1.07796	0.336979
MTEF3_HUMAN|Q96E29	UBE2G1_KO-WT	0.336882	0.210827	9.07287	0.144257	0.753628	0.840862	0.336882
PACE1_HUMAN|Q8IZE3	UBE2G1_KO-WT	0.336725	0.159147	9.07287	0.0632247	0.645124	1.19911	0.336725
LIN9_HUMAN|Q5TKA1-3	UBE2G1_KO-WT	0.33625	0.148056	9.07287	0.0490496	0.629679	1.30936	0.33625
TSAP1_HUMAN|Q9NX07	UBE2G1_KO-WT	0.334711	0.104465	9.07287	0.0106513	0.47713	1.9726	0.334711
ANM3_HUMAN|O60678	UBE2G1_KO-WT	0.33429	0.140897	9.07287	0.0415192	0.622849	1.38175	0.33429
B4E0T8_HUMAN|B4E0T8	UBE2G1_KO-WT	0.333837	0.403612	9.07287	0.429384	0.882145	0.367154	0.333837
TLE4_HUMAN|Q04727	UBE2G1_KO-WT	0.333612	0.228332	9.07287	0.177742	0.783634	0.750211	0.333612
LTOR4_HUMAN|Q0VGL1	UBE2G1_KO-WT	0.33303	0.236169	9.07287	0.191849	0.789352	0.717041	0.33303
DPP9_HUMAN|Q86TI2-2	UBE2G1_KO-WT	0.332634	0.200634	9.07287	0.13144	0.737005	0.881273	0.332634
DNJB6_HUMAN|O75190	UBE2G1_KO-WT	0.331922	0.107368	9.07287	0.0127776	0.500124	1.89355	0.331922
NECT2_HUMAN|Q92692-2	UBE2G1_KO-WT	0.331919	0.272777	9.07287	0.25438	0.826878	0.594518	0.331919
NFKB2_HUMAN|Q00653	UBE2G1_KO-WT	0.331469	0.1714	9.07287	0.0848808	0.679618	1.07119	0.331469
BROMI_HUMAN|Q96NH3	UBE2G1_KO-WT	0.331317	0.246065	9.07287	0.210824	0.798031	0.67608	0.331317
JOS1_HUMAN|Q15040	UBE2G1_KO-WT	0.331149	0.0832818	9.07287	0.00317266	0.419615	2.49858	0.331149
TMM97_HUMAN|Q5BJF2	UBE2G1_KO-WT	0.330142	0.181651	9.07287	0.102249	0.701468	0.99034	0.330142
F151B_HUMAN|Q6UXP7	UBE2G1_KO-WT	0.329724	0.231484	9.07287	0.187807	0.784606	0.726288	0.329724
BRMS1_HUMAN|Q9HCU9	UBE2G1_KO-WT	0.329376	0.1095	9.07287	0.0146322	0.504249	1.83469	0.329376
MRCKA_HUMAN|Q5VT25	UBE2G1_KO-WT	0.328525	0.118383	9.07287	0.0214136	0.564636	1.66931	0.328525
TSYL4_HUMAN|Q9UJ04	UBE2G1_KO-WT	0.328509	0.150067	9.07287	0.0560994	0.629824	1.25104	0.328509
SLAI1_HUMAN|Q8ND83	UBE2G1_KO-WT	0.32834	0.151255	9.07287	0.0578041	0.631647	1.23804	0.32834
INT7_HUMAN|Q9NVH2	UBE2G1_KO-WT	0.328305	0.136516	9.07287	0.0393712	0.620567	1.40482	0.328305
SQOR_HUMAN|Q9Y6N5	UBE2G1_KO-WT	0.328118	0.385483	9.07287	0.416564	0.880321	0.380318	0.328118
AP4AT_HUMAN|Q96N21	UBE2G1_KO-WT	0.327789	0.20211	9.07287	0.139018	0.746855	0.85693	0.327789
ODF2L_HUMAN|Q9ULJ1	UBE2G1_KO-WT	0.327008	0.129244	9.07287	0.0320356	0.607412	1.49437	0.327008
SIX5_HUMAN|Q8N196	UBE2G1_KO-WT	0.326936	0.200142	9.07287	0.136522	0.739236	0.864798	0.326936
B1B5Q2_HUMAN|B1B5Q2	UBE2G1_KO-WT	0.326106	0.127747	9.07287	0.0308655	0.601891	1.51053	0.326106
Q6PJV4_HUMAN|Q6PJV4	UBE2G1_KO-WT	0.325324	0.299176	9.07287	0.304903	0.841169	0.515838	0.325324
ERCC6_HUMAN|Q03468	UBE2G1_KO-WT	0.325321	0.0923307	9.07287	0.00639932	0.466063	2.19387	0.325321
PEAK1_HUMAN|Q9H792	UBE2G1_KO-WT	0.324777	0.155583	9.07287	0.0662085	0.647138	1.17909	0.324777
SOCS6_HUMAN|O14544	UBE2G1_KO-WT	0.324615	0.156812	9.07287	0.0681063	0.65681	1.16681	0.324615
CLAP1_HUMAN|Q7Z460-2	UBE2G1_KO-WT	0.324427	0.145385	9.07287	0.0523379	0.629679	1.28118	0.324427
BRX1_HUMAN|Q8TDN6	UBE2G1_KO-WT	0.323685	0.160268	9.07287	0.0739107	0.667701	1.13129	0.323685
MMTA2_HUMAN|Q9BU76	UBE2G1_KO-WT	0.323599	0.157682	9.07287	0.0701106	0.660569	1.15422	0.323599
RFWD3_HUMAN|Q6PCD5	UBE2G1_KO-WT	0.322556	0.127443	9.07287	0.031992	0.607412	1.49496	0.322556
TSNAX_HUMAN|Q99598	UBE2G1_KO-WT	0.322499	0.0899765	9.07287	0.00581501	0.466063	2.23545	0.322499
STAT3_HUMAN|P40763	UBE2G1_KO-WT	0.321925	0.224172	9.07287	0.184552	0.783762	0.73388	0.321925
SL9A1_HUMAN|P19634	UBE2G1_KO-WT	0.321776	0.144373	9.07287	0.0525713	0.629679	1.27925	0.321776
CDC6_HUMAN|Q99741	UBE2G1_KO-WT	0.321234	0.186857	9.07287	0.119435	0.717041	0.922868	0.321234
NAB2_HUMAN|Q15742	UBE2G1_KO-WT	0.321177	0.16379	9.07287	0.0812674	0.676427	1.09008	0.321177
TRAF4_HUMAN|Q9BUZ4	UBE2G1_KO-WT	0.321089	0.141718	9.07287	0.0494866	0.629679	1.30551	0.321089
ARL2_HUMAN|P36404	UBE2G1_KO-WT	0.321019	0.091024	9.07287	0.00636595	0.466063	2.19614	0.321019
RUSC1_HUMAN|Q9BVN2	UBE2G1_KO-WT	0.320366	0.212661	9.07287	0.165946	0.771231	0.780034	0.320366
PANK3_HUMAN|Q9H999	UBE2G1_KO-WT	0.320191	0.114884	9.07287	0.0209967	0.563646	1.67785	0.320191
A0A024R8E8_HUMAN|A0A024R8E8	UBE2G1_KO-WT	0.32014	0.132807	9.07287	0.0390053	0.620218	1.40888	0.32014
XPOT_HUMAN|O43592	UBE2G1_KO-WT	0.3198	0.145266	9.07287	0.0549735	0.629824	1.25985	0.3198
AT7L3_HUMAN|Q14CW9	UBE2G1_KO-WT	0.319293	0.181177	9.07287	0.111582	0.709776	0.952404	0.319293
VPP1_HUMAN|Q93050-3	UBE2G1_KO-WT	0.319281	0.11629	9.07287	0.0224775	0.570368	1.64825	0.319281
TOB1_HUMAN|P50616	UBE2G1_KO-WT	0.31907	0.16765	9.07287	0.0891686	0.680573	1.04979	0.31907
ZN257_HUMAN|Q9Y2Q1	UBE2G1_KO-WT	0.318994	0.209714	9.07287	0.162293	0.767328	0.7897	0.318994
S10AA_HUMAN|P60903	UBE2G1_KO-WT	0.318493	0.271864	9.07287	0.271237	0.833272	0.566651	0.318493
MO4L1_HUMAN|Q9UBU8	UBE2G1_KO-WT	0.318184	0.127713	9.07287	0.0341469	0.610242	1.46665	0.318184
SOSSC_HUMAN|Q9NRY2	UBE2G1_KO-WT	0.317533	0.227787	9.07287	0.196517	0.792152	0.706601	0.317533
ACHA5_HUMAN|P30532	UBE2G1_KO-WT	0.317495	0.180485	9.07287	0.112148	0.709776	0.950209	0.317495
ERN1_HUMAN|O75460	UBE2G1_KO-WT	0.317383	0.134712	9.07287	0.0426665	0.622849	1.36991	0.317383
FRIL_HUMAN|P02792	UBE2G1_KO-WT	0.31703	0.363546	9.07287	0.405668	0.875529	0.391829	0.31703
DCA10_HUMAN|Q5QP82	UBE2G1_KO-WT	0.31686	0.13653	9.07287	0.0452063	0.628248	1.3448	0.31686
RN138_HUMAN|Q8WVD3	UBE2G1_KO-WT	0.316778	0.262551	9.07287	0.258127	0.827838	0.588166	0.316778
Q59FE7_HUMAN|Q59FE7	UBE2G1_KO-WT	0.31666	0.17883	9.07287	0.110111	0.707989	0.95817	0.31666
GTPB6_HUMAN|O43824	UBE2G1_KO-WT	0.316354	0.293778	9.07287	0.309347	0.843821	0.509554	0.316354
CREM_HUMAN|Q03060	UBE2G1_KO-WT	0.31635	0.201338	9.07287	0.150306	0.757196	0.823024	0.31635
LIN9_HUMAN|Q5TKA1	UBE2G1_KO-WT	0.316305	0.112408	9.07287	0.020093	0.551595	1.69695	0.316305
CC137_HUMAN|Q6PK04	UBE2G1_KO-WT	0.315646	0.149655	9.07287	0.0639132	0.646272	1.19441	0.315646
UBP11_HUMAN|P51784	UBE2G1_KO-WT	0.315632	0.192652	9.07287	0.1355	0.739236	0.86806	0.315632
ZIC2_HUMAN|O95409	UBE2G1_KO-WT	0.315621	0.285612	9.07287	0.297572	0.834628	0.526408	0.315621
ZN516_HUMAN|Q92618	UBE2G1_KO-WT	0.315314	0.107517	9.07287	0.0165438	0.521287	1.78136	0.315314
D6R9H6_HUMAN|D6R9H6	UBE2G1_KO-WT	0.314913	0.18864	9.07287	0.129111	0.734404	0.889038	0.314913
APC16_HUMAN|Q96DE5	UBE2G1_KO-WT	0.314031	0.171575	9.07287	0.100184	0.697943	0.999202	0.314031
PDPN_HUMAN|Q86YL7	UBE2G1_KO-WT	0.313976	0.208413	9.07287	0.165935	0.771231	0.780063	0.313976
MCMBP_HUMAN|Q9BTE3-2	UBE2G1_KO-WT	0.313955	0.13313	9.07287	0.0425082	0.622849	1.37153	0.313955
UNKL_HUMAN|Q9H9P5-1	UBE2G1_KO-WT	0.313835	0.131811	9.07287	0.0409522	0.622849	1.38772	0.313835
VANG2_HUMAN|Q9ULK5	UBE2G1_KO-WT	0.313754	0.11453	9.07287	0.0227025	0.572994	1.64393	0.313754
B9ZVU2_HUMAN|B9ZVU2	UBE2G1_KO-WT	0.313282	0.325099	9.07287	0.360201	0.867842	0.443455	0.313282
FBX9_HUMAN|Q9UK97	UBE2G1_KO-WT	0.312814	0.184163	9.07287	0.123353	0.723137	0.90885	0.312814
A0A024QZN5_HUMAN|A0A024QZN5	UBE2G1_KO-WT	0.31192	0.176773	9.07287	0.111196	0.709776	0.953911	0.31192
RRP15_HUMAN|Q9Y3B9	UBE2G1_KO-WT	0.311711	0.0932191	9.07287	0.00851081	0.466063	2.07003	0.311711
ZN579_HUMAN|Q8NAF0	UBE2G1_KO-WT	0.311633	0.146519	9.07287	0.0620913	0.64036	1.20697	0.311633
HSF2_HUMAN|Q03933	UBE2G1_KO-WT	0.311399	0.142914	9.07287	0.0570384	0.630127	1.24383	0.311399
ST1A3_HUMAN|P0DMM9	UBE2G1_KO-WT	0.311354	0.626145	9.07287	0.630837	0.93773	0.200083	0.311354
SPRTN_HUMAN|Q9H040	UBE2G1_KO-WT	0.310807	0.102217	9.07287	0.0138754	0.5005	1.85775	0.310807
RAB7L_HUMAN|O14966	UBE2G1_KO-WT	0.310797	0.158017	9.07287	0.0804929	0.675174	1.09424	0.310797
SEPT5_HUMAN|Q99719	UBE2G1_KO-WT	0.310453	0.226875	9.07287	0.204116	0.794351	0.690122	0.310453
RAPH1_HUMAN|Q70E73-4	UBE2G1_KO-WT	0.310076	0.166053	9.07287	0.0944367	0.688687	1.02486	0.310076
ERBB2_HUMAN|P04626	UBE2G1_KO-WT	0.310039	0.207026	9.07287	0.168198	0.774998	0.77418	0.310039
MOFA1_HUMAN|Q9Y605	UBE2G1_KO-WT	0.310008	0.210292	9.07287	0.174264	0.781827	0.758792	0.310008
TUSC1_HUMAN|Q2TAM9	UBE2G1_KO-WT	0.309616	0.163001	9.07287	0.0897017	0.680573	1.0472	0.309616
RBMS1_HUMAN|P29558	UBE2G1_KO-WT	0.309471	0.137201	9.07287	0.0503108	0.629679	1.29834	0.309471
H7C1B0_HUMAN|H7C1B0	UBE2G1_KO-WT	0.308732	0.144382	9.07287	0.0609504	0.636414	1.21502	0.308732
SDA1_HUMAN|Q9NVU7	UBE2G1_KO-WT	0.308539	0.0958604	9.07287	0.010404	0.471978	1.9828	0.308539
SNPC2_HUMAN|Q13487	UBE2G1_KO-WT	0.308491	0.0927468	9.07287	0.00875487	0.466063	2.05775	0.308491
NDOR1_HUMAN|Q9UHB4	UBE2G1_KO-WT	0.308243	0.157925	9.07287	0.0824636	0.677321	1.08374	0.308243
SYUA_HUMAN|P37840	UBE2G1_KO-WT	0.308053	0.215357	9.07287	0.186118	0.783762	0.730212	0.308053
CENPR_HUMAN|Q13352	UBE2G1_KO-WT	0.30734	0.115096	9.07287	0.0254368	0.584351	1.59454	0.30734
AAED1_HUMAN|Q7RTV5	UBE2G1_KO-WT	0.307146	0.115739	9.07287	0.026137	0.584351	1.58274	0.307146
FAKD1_HUMAN|Q53R41	UBE2G1_KO-WT	0.306073	0.206529	9.07287	0.172219	0.780158	0.763919	0.306073
TYSD1_HUMAN|Q2T9J0	UBE2G1_KO-WT	0.305729	0.321737	9.07287	0.366613	0.869578	0.435792	0.305729
D6W5M4_HUMAN|D6W5M4	UBE2G1_KO-WT	0.304861	0.185711	9.07287	0.134822	0.739236	0.870241	0.304861
CKS2_HUMAN|P33552	UBE2G1_KO-WT	0.304702	0.218465	9.07287	0.196297	0.792152	0.707087	0.304702
ARI4B_HUMAN|Q4LE39	UBE2G1_KO-WT	0.304612	0.110334	9.07287	0.0219212	0.568052	1.65914	0.304612
S39A6_HUMAN|Q13433	UBE2G1_KO-WT	0.303816	0.152816	9.07287	0.0777778	0.670992	1.10914	0.303816
ACS2L_HUMAN|Q9NUB1	UBE2G1_KO-WT	0.303653	0.150833	9.07287	0.0746907	0.6684	1.12673	0.303653
B7Z4J8_HUMAN|B7Z4J8	UBE2G1_KO-WT	0.303177	0.109446	9.07287	0.0215894	0.566297	1.66576	0.303177
METH_HUMAN|Q99707	UBE2G1_KO-WT	0.303	0.122337	9.07287	0.0349783	0.610242	1.4562	0.303
N2DL3_HUMAN|Q9BZM4	UBE2G1_KO-WT	0.302728	0.234292	9.07287	0.228263	0.806979	0.641564	0.302728
CHSTA_HUMAN|O43529	UBE2G1_KO-WT	0.302576	0.140671	9.07287	0.0597045	0.634202	1.22399	0.302576
TRMO_HUMAN|Q9BU70	UBE2G1_KO-WT	0.302559	0.194966	9.07287	0.154842	0.764562	0.810111	0.302559
B4DUX0_HUMAN|B4DUX0	UBE2G1_KO-WT	0.302313	0.093107	9.07287	0.00994074	0.467635	2.00258	0.302313
ECE2_HUMAN|O60344-4	UBE2G1_KO-WT	0.302113	0.211371	9.07287	0.186431	0.783762	0.729483	0.302113
TRM44_HUMAN|Q8IYL2	UBE2G1_KO-WT	0.301263	0.131016	9.07287	0.046821	0.629679	1.32956	0.301263
ZN212_HUMAN|Q9UDV6	UBE2G1_KO-WT	0.300917	0.167122	9.07287	0.105026	0.702761	0.978702	0.300917
PMS1_HUMAN|P54277	UBE2G1_KO-WT	0.300619	0.182787	9.07287	0.134183	0.739236	0.872302	0.300619
TRI11_HUMAN|Q96F44	UBE2G1_KO-WT	0.300379	0.0891146	9.07287	0.00815372	0.466063	2.08864	0.300379
JADE1_HUMAN|Q6IE81-3	UBE2G1_KO-WT	0.300312	0.217161	9.07287	0.199777	0.792152	0.699454	0.300312
NEK7_HUMAN|Q8TDX7	UBE2G1_KO-WT	0.300285	0.17251	9.07287	0.115458	0.712627	0.937577	0.300285
NOP53_HUMAN|Q9NZM5	UBE2G1_KO-WT	0.30026	0.150938	9.07287	0.0776295	0.670992	1.10997	0.30026
MR1L1_HUMAN|Q96HT8	UBE2G1_KO-WT	0.299566	0.167843	9.07287	0.107685	0.706924	0.967844	0.299566
UBP36_HUMAN|Q9P275	UBE2G1_KO-WT	0.299554	0.132447	9.07287	0.0498119	0.629679	1.30267	0.299554
CK052_HUMAN|Q96A22	UBE2G1_KO-WT	0.299145	0.483454	9.07287	0.551287	0.916757	0.258622	0.299145
FXL19_HUMAN|Q6PCT2	UBE2G1_KO-WT	0.298972	0.0955091	9.07287	0.0119982	0.492657	1.92089	0.298972
AMER1_HUMAN|Q5JTC6	UBE2G1_KO-WT	0.298782	0.16748	9.07287	0.107825	0.706924	0.967279	0.298782
LONF2_HUMAN|Q1L5Z9	UBE2G1_KO-WT	0.298044	0.416185	9.07287	0.491929	0.902162	0.308097	0.298044
F102B_HUMAN|Q5T8I3	UBE2G1_KO-WT	0.297924	0.22565	9.07287	0.219072	0.802185	0.659413	0.297924
A0A024RC31_HUMAN|A0A024RC31	UBE2G1_KO-WT	0.29774	0.12868	9.07287	0.0457298	0.629679	1.3398	0.29774
MSD4_HUMAN|Q8NCY6	UBE2G1_KO-WT	0.297567	0.121201	9.07287	0.0362459	0.614572	1.44074	0.297567
METL8_HUMAN|Q9H825	UBE2G1_KO-WT	0.297382	0.169054	9.07287	0.112153	0.709776	0.95019	0.297382
TBCC1_HUMAN|Q9NVR7	UBE2G1_KO-WT	0.297209	0.218269	9.07287	0.206155	0.796635	0.685806	0.297209
ZN263_HUMAN|O14978	UBE2G1_KO-WT	0.297108	0.125293	9.07287	0.0416068	0.622849	1.38084	0.297108
MCMBP_HUMAN|Q9BTE3	UBE2G1_KO-WT	0.296984	0.134748	9.07287	0.0547476	0.629824	1.26163	0.296984
Q6IPH7_HUMAN|Q6IPH7	UBE2G1_KO-WT	0.29682	0.133325	9.07287	0.0527859	0.629679	1.27748	0.29682
PANX2_HUMAN|Q96RD6	UBE2G1_KO-WT	0.296789	0.297285	9.07287	0.344	0.858239	0.463442	0.296789
DDX21_HUMAN|Q9NR30	UBE2G1_KO-WT	0.296089	0.126279	9.07287	0.0434649	0.622849	1.36186	0.296089
PBX1_HUMAN|P40424	UBE2G1_KO-WT	0.295966	0.0899648	9.07287	0.00927975	0.466971	2.03246	0.295966
EURL_HUMAN|Q9NYK6	UBE2G1_KO-WT	0.29592	0.152787	9.07287	0.0844818	0.679618	1.07324	0.29592
KPCL_HUMAN|P24723	UBE2G1_KO-WT	0.295899	0.310731	9.07287	0.36564	0.869578	0.436946	0.295899
CL045_HUMAN|Q8N5I9	UBE2G1_KO-WT	0.295415	0.112743	9.07287	0.0276195	0.590289	1.55878	0.295415
BPNT1_HUMAN|O95861	UBE2G1_KO-WT	0.294395	0.154977	9.07287	0.0896832	0.680573	1.04729	0.294395
TULP3_HUMAN|O75386	UBE2G1_KO-WT	0.294387	0.111109	9.07287	0.0263204	0.584351	1.57971	0.294387
Q9NYD3_HUMAN|Q9NYD3	UBE2G1_KO-WT	0.294245	0.519273	9.07287	0.584697	0.92444	0.233069	0.294245
MID49_HUMAN|Q96C03	UBE2G1_KO-WT	0.294097	0.239881	9.07287	0.251062	0.826689	0.600219	0.294097
MBTD1_HUMAN|Q05BQ5	UBE2G1_KO-WT	0.294051	0.16241	9.07287	0.103377	0.702745	0.985577	0.294051
IRX5_HUMAN|P78411	UBE2G1_KO-WT	0.293957	0.120946	9.07287	0.037748	0.620218	1.42311	0.293957
BORA_HUMAN|Q6PGQ7	UBE2G1_KO-WT	0.293751	0.146004	9.07287	0.0748402	0.6684	1.12587	0.293751
ZWINT_HUMAN|O95229	UBE2G1_KO-WT	0.293715	0.148085	9.07287	0.0783689	0.672309	1.10586	0.293715
FHOD3_HUMAN|Q2V2M9	UBE2G1_KO-WT	0.293241	0.305672	9.07287	0.362257	0.868159	0.440983	0.293241
NUFP2_HUMAN|Q7Z417	UBE2G1_KO-WT	0.293236	0.199953	9.07287	0.176289	0.782384	0.753774	0.293236
SOGA1_HUMAN|O94964	UBE2G1_KO-WT	0.29287	0.216608	9.07287	0.20909	0.798022	0.679667	0.29287
LRC59_HUMAN|Q96AG4	UBE2G1_KO-WT	0.292832	0.161363	9.07287	0.10269	0.702249	0.988471	0.292832
OGFR_HUMAN|Q9NZT2	UBE2G1_KO-WT	0.292824	0.090767	9.07287	0.0102794	0.471978	1.98803	0.292824
TANC2_HUMAN|Q9HCD6	UBE2G1_KO-WT	0.292519	0.291129	9.07287	0.341049	0.858239	0.467183	0.292519
NFAC4_HUMAN|Q14934	UBE2G1_KO-WT	0.292313	0.376831	9.07287	0.45766	0.890438	0.339457	0.292313
MTSSL_HUMAN|Q765P7	UBE2G1_KO-WT	0.292294	0.246102	9.07287	0.265117	0.829628	0.576563	0.292294
ZN639_HUMAN|Q9UID6	UBE2G1_KO-WT	0.29194	0.0959886	9.07287	0.0138587	0.5005	1.85828	0.29194
ZCCHV_HUMAN|Q7Z2W4-3	UBE2G1_KO-WT	0.291911	0.22023	9.07287	0.217415	0.801227	0.66271	0.291911
CT196_HUMAN|Q8IYI0	UBE2G1_KO-WT	0.29177	0.117881	9.07287	0.0350739	0.610242	1.45502	0.29177
DISP1_HUMAN|Q96F81	UBE2G1_KO-WT	0.291666	0.155006	9.07287	0.0922997	0.681033	1.0348	0.291666
CTR2_HUMAN|P52569	UBE2G1_KO-WT	0.291572	0.143368	9.07287	0.0722447	0.667538	1.14119	0.291572
ZBT20_HUMAN|Q9HC78	UBE2G1_KO-WT	0.29053	0.152199	9.07287	0.0883588	0.679618	1.05375	0.29053
GCP60_HUMAN|Q9H3P7	UBE2G1_KO-WT	0.290326	0.144373	9.07287	0.0749604	0.6684	1.12517	0.290326
ZBED4_HUMAN|O75132	UBE2G1_KO-WT	0.290319	0.101301	9.07287	0.0184517	0.538385	1.73396	0.290319
MCP_HUMAN|P15529	UBE2G1_KO-WT	0.290263	0.150253	9.07287	0.0851619	0.679618	1.06975	0.290263
KPYM_HUMAN|P14618-2	UBE2G1_KO-WT	0.290103	0.203993	9.07287	0.188446	0.784606	0.724814	0.290103
RRP5_HUMAN|Q14690	UBE2G1_KO-WT	0.290055	0.0781201	9.07287	0.00475587	0.466063	2.32277	0.290055
CRGD_HUMAN|P07320	UBE2G1_KO-WT	0.289974	0.279522	9.07287	0.326409	0.849389	0.486238	0.289974
KMT2B_HUMAN|Q9UMN6	UBE2G1_KO-WT	0.289506	0.173551	9.07287	0.129364	0.734404	0.888188	0.289506
PELI1_HUMAN|Q96FA3	UBE2G1_KO-WT	0.289485	0.126491	9.07287	0.0476627	0.629679	1.32182	0.289485
SNPC3_HUMAN|Q92966	UBE2G1_KO-WT	0.289475	0.124274	9.07287	0.0445786	0.62529	1.35087	0.289475
MPIP2_HUMAN|P30305	UBE2G1_KO-WT	0.289363	0.170494	9.07287	0.123618	0.723484	0.907919	0.289363
CDCA7_HUMAN|Q9BWT1	UBE2G1_KO-WT	0.289211	0.155955	9.07287	0.096399	0.692806	1.01593	0.289211
RBGPR_HUMAN|Q9H2M9	UBE2G1_KO-WT	0.289029	0.106685	9.07287	0.0238616	0.581734	1.6223	0.289029
Q6TGK8_HUMAN|Q6TGK8	UBE2G1_KO-WT	0.289002	0.202426	9.07287	0.186882	0.784484	0.728431	0.289002
SUFU_HUMAN|Q9UMX1	UBE2G1_KO-WT	0.28899	0.140615	9.07287	0.0697751	0.660558	1.1563	0.28899
MCM10_HUMAN|Q7L590	UBE2G1_KO-WT	0.288783	0.121203	9.07287	0.0408391	0.622849	1.38892	0.288783
A7L3B_HUMAN|Q96GX2	UBE2G1_KO-WT	0.288633	0.110444	9.07287	0.027933	0.59173	1.55388	0.288633
WDR12_HUMAN|Q9GZL7	UBE2G1_KO-WT	0.288562	0.0867432	9.07287	0.00874837	0.466063	2.05807	0.288562
ALX1_HUMAN|Q15699	UBE2G1_KO-WT	0.288373	0.131029	9.07287	0.0550313	0.629824	1.25939	0.288373
ATF6A_HUMAN|P18850	UBE2G1_KO-WT	0.28661	0.165709	9.07287	0.117489	0.715415	0.930002	0.28661
ZBT7B_HUMAN|O15156	UBE2G1_KO-WT	0.28614	0.167511	9.07287	0.121506	0.72075	0.915401	0.28614
DEP1A_HUMAN|Q5TB30	UBE2G1_KO-WT	0.285988	0.17495	9.07287	0.136275	0.739236	0.865583	0.285988
PSTK_HUMAN|Q8IV42	UBE2G1_KO-WT	0.285813	0.292763	9.07287	0.354246	0.864091	0.450695	0.285813
PDRG1_HUMAN|Q9NUG6	UBE2G1_KO-WT	0.285581	0.0929166	9.07287	0.0131544	0.5005	1.88093	0.285581
UVSSA_HUMAN|Q2YD98	UBE2G1_KO-WT	0.285466	0.383563	9.07287	0.475559	0.898217	0.322796	0.285466
A0A0B4J220_HUMAN|A0A0B4J220	UBE2G1_KO-WT	0.285449	0.220219	9.07287	0.226905	0.805986	0.644156	0.285449
TTC14_HUMAN|Q96N46	UBE2G1_KO-WT	0.285299	0.135229	9.07287	0.0638527	0.646272	1.19482	0.285299
CC71L_HUMAN|Q8N9Z2	UBE2G1_KO-WT	0.285264	0.118379	9.07287	0.0390576	0.620218	1.40829	0.285264
LYST_HUMAN|Q99698	UBE2G1_KO-WT	0.285257	0.163657	9.07287	0.115033	0.712627	0.939176	0.285257
EPHA7_HUMAN|Q15375	UBE2G1_KO-WT	0.284902	0.212792	9.07287	0.213187	0.798031	0.671239	0.284902
LGR4_HUMAN|Q9BXB1	UBE2G1_KO-WT	0.284891	0.228689	9.07287	0.244061	0.82242	0.612501	0.284891
JHD2C_HUMAN|Q15652	UBE2G1_KO-WT	0.284552	0.145077	9.07287	0.0812041	0.676427	1.09042	0.284552
CASP2_HUMAN|P42575	UBE2G1_KO-WT	0.283894	0.178741	9.07287	0.146409	0.754043	0.834431	0.283894
DTX3_HUMAN|Q8N9I9	UBE2G1_KO-WT	0.283749	0.43818	9.07287	0.53331	0.914056	0.27302	0.283749
TRIPC_HUMAN|Q14669	UBE2G1_KO-WT	0.28351	0.159033	9.07287	0.108043	0.706924	0.966403	0.28351
STAG2_HUMAN|Q8N3U4-2	UBE2G1_KO-WT	0.283249	0.147387	9.07287	0.0865447	0.679618	1.06276	0.283249
PCGF2_HUMAN|P35227	UBE2G1_KO-WT	0.283231	0.195622	9.07287	0.181316	0.783762	0.741564	0.283231
RGS10_HUMAN|O43665	UBE2G1_KO-WT	0.283155	0.203133	9.07287	0.196532	0.792152	0.706567	0.283155
REXO5_HUMAN|Q96IC2	UBE2G1_KO-WT	0.283096	0.175989	9.07287	0.141893	0.751307	0.848039	0.283096
ADRM1_HUMAN|Q16186	UBE2G1_KO-WT	0.282976	0.112853	9.07287	0.0332537	0.610242	1.47816	0.282976
SCNM1_HUMAN|Q9BWG6	UBE2G1_KO-WT	0.282655	0.211774	9.07287	0.214498	0.798031	0.668577	0.282655
H0YDA6_HUMAN|H0YDA6	UBE2G1_KO-WT	0.28253	0.126656	9.07287	0.0524068	0.629679	1.28061	0.28253
RTN4_HUMAN|Q9NQC3-2	UBE2G1_KO-WT	0.281792	0.0809722	9.07287	0.00685283	0.466063	2.16413	0.281792
ZN254_HUMAN|O75437	UBE2G1_KO-WT	0.281453	0.147435	9.07287	0.0883416	0.679618	1.05383	0.281453
SOGA1_HUMAN|O94964-2	UBE2G1_KO-WT	0.280787	0.236352	9.07287	0.265	0.829628	0.576754	0.280787
ANR10_HUMAN|Q9NXR5	UBE2G1_KO-WT	0.280631	0.197396	9.07287	0.188573	0.784606	0.72452	0.280631
1C02_HUMAN|P30501	UBE2G1_KO-WT	0.280463	0.158538	9.07287	0.110402	0.707989	0.957025	0.280463
ALG6_HUMAN|Q9Y672	UBE2G1_KO-WT	0.280344	0.214798	9.07287	0.223968	0.805803	0.649814	0.280344
F262_HUMAN|O60825	UBE2G1_KO-WT	0.280288	0.177444	9.07287	0.148388	0.754043	0.8286	0.280288
TIGD1_HUMAN|Q96MW7	UBE2G1_KO-WT	0.280237	0.246712	9.07287	0.285118	0.833875	0.544976	0.280237
ARI3A_HUMAN|Q99856	UBE2G1_KO-WT	0.280053	0.2148	9.07287	0.224415	0.805986	0.648948	0.280053
B4DYW5_HUMAN|B4DYW5	UBE2G1_KO-WT	0.279898	0.115746	9.07287	0.038518	0.620218	1.41434	0.279898
TAF1C_HUMAN|Q15572	UBE2G1_KO-WT	0.279717	0.119748	9.07287	0.0441005	0.623254	1.35556	0.279717
AMOT_HUMAN|Q4VCS5	UBE2G1_KO-WT	0.279698	0.241813	9.07287	0.276952	0.833387	0.557595	0.279698
RED1_HUMAN|P78563	UBE2G1_KO-WT	0.279536	0.105488	9.07287	0.0263039	0.584351	1.57998	0.279536
NOSIP_HUMAN|Q9Y314	UBE2G1_KO-WT	0.279507	0.157944	9.07287	0.110297	0.707989	0.957435	0.279507
MAP1A_HUMAN|P78559	UBE2G1_KO-WT	0.279363	0.213171	9.07287	0.222225	0.803447	0.653206	0.279363
CDCA4_HUMAN|Q9BXL8	UBE2G1_KO-WT	0.278864	0.149883	9.07287	0.0954647	0.692655	1.02016	0.278864
ERF3A_HUMAN|P15170-2	UBE2G1_KO-WT	0.278785	0.313213	9.07287	0.39641	0.872926	0.401855	0.278785
PKHA1_HUMAN|Q9HB21	UBE2G1_KO-WT	0.278348	0.218384	9.07287	0.234132	0.812327	0.63054	0.278348
PEX5_HUMAN|P50542-3	UBE2G1_KO-WT	0.278297	0.121817	9.07287	0.0479785	0.629679	1.31895	0.278297
F263_HUMAN|Q16875	UBE2G1_KO-WT	0.277981	0.150132	9.07287	0.0968413	0.694589	1.01394	0.277981
NPHP1_HUMAN|O15259	UBE2G1_KO-WT	0.277884	0.0880483	9.07287	0.0115089	0.488641	1.93897	0.277884
PHF23_HUMAN|Q9BUL5	UBE2G1_KO-WT	0.277569	0.125583	9.07287	0.0541912	0.629679	1.26607	0.277569
MND1_HUMAN|Q9BWT6	UBE2G1_KO-WT	0.277175	0.158959	9.07287	0.114912	0.712627	0.939633	0.277175
NOLC1_HUMAN|Q14978	UBE2G1_KO-WT	0.277044	0.144058	9.07287	0.0863589	0.679618	1.06369	0.277044
SELS_HUMAN|Q9BQE4	UBE2G1_KO-WT	0.277014	0.19335	9.07287	0.185483	0.783762	0.731696	0.277014
DUS1L_HUMAN|Q6P1R4	UBE2G1_KO-WT	0.276335	0.0977745	9.07287	0.0196906	0.548054	1.70574	0.276335
TRUB2_HUMAN|O95900	UBE2G1_KO-WT	0.276321	0.162515	9.07287	0.123023	0.723137	0.910012	0.276321
RBAK_HUMAN|Q9NYW8	UBE2G1_KO-WT	0.276173	0.122672	9.07287	0.050666	0.629679	1.29528	0.276173
RNF25_HUMAN|Q96BH1	UBE2G1_KO-WT	0.276017	0.136671	9.07287	0.0739199	0.667701	1.13124	0.276017
5NT3B_HUMAN|Q969T7	UBE2G1_KO-WT	0.275797	0.223645	9.07287	0.2485	0.825449	0.604674	0.275797
I3L207_HUMAN|I3L207	UBE2G1_KO-WT	0.27579	0.26051	9.07287	0.317128	0.84632	0.498766	0.27579
LMO7_HUMAN|Q8WWI1-3	UBE2G1_KO-WT	0.275499	0.313122	9.07287	0.401646	0.874939	0.396157	0.275499
TAF1D_HUMAN|Q9H5J8	UBE2G1_KO-WT	0.275295	0.134694	9.07287	0.0710697	0.66358	1.14832	0.275295
T183A_HUMAN|Q8IXX5	UBE2G1_KO-WT	0.275036	0.0997454	9.07287	0.0220452	0.568052	1.65669	0.275036
CCD34_HUMAN|Q96HJ3	UBE2G1_KO-WT	0.274674	0.128724	9.07287	0.0613969	0.638171	1.21185	0.274674
DUSTY_HUMAN|Q6XUX3	UBE2G1_KO-WT	0.274547	0.0881491	9.07287	0.0123074	0.494264	1.90983	0.274547
DYLT1_HUMAN|P63172	UBE2G1_KO-WT	0.274521	0.306442	9.07287	0.393488	0.872676	0.405068	0.274521
FAS_HUMAN|P49327	UBE2G1_KO-WT	0.274378	0.107049	9.07287	0.030344	0.600774	1.51793	0.274378
B4GT1_HUMAN|P15291	UBE2G1_KO-WT	0.27431	0.114388	9.07287	0.0398157	0.622392	1.39995	0.27431
BAIP2_HUMAN|Q9UQB8	UBE2G1_KO-WT	0.274286	0.18076	9.07287	0.163206	0.768376	0.787263	0.274286
A4_HUMAN|P05067	UBE2G1_KO-WT	0.274074	0.163976	9.07287	0.1287	0.733544	0.890423	0.274074
SYIM_HUMAN|Q9NSE4	UBE2G1_KO-WT	0.273971	0.125024	9.07287	0.0558927	0.629824	1.25265	0.273971
RCAN3_HUMAN|Q9UKA8	UBE2G1_KO-WT	0.273474	0.186214	9.07287	0.175737	0.781827	0.755136	0.273474
CH60_HUMAN|P10809	UBE2G1_KO-WT	0.272975	0.110843	9.07287	0.0357979	0.614572	1.44614	0.272975
PKHH3_HUMAN|Q7Z736	UBE2G1_KO-WT	0.272672	0.176313	9.07287	0.156111	0.766871	0.806566	0.272672
RB40C_HUMAN|Q96S21	UBE2G1_KO-WT	0.272531	0.150363	9.07287	0.10306	0.702249	0.986909	0.272531
MYL6_HUMAN|P60660-2	UBE2G1_KO-WT	0.272227	0.125254	9.07287	0.0575562	0.631338	1.23991	0.272227
AIDA_HUMAN|Q96BJ3	UBE2G1_KO-WT	0.272144	0.0820414	9.07287	0.00888195	0.466063	2.05149	0.272144
EIF1B_HUMAN|O60739	UBE2G1_KO-WT	0.271679	0.165164	9.07287	0.134128	0.739236	0.87248	0.271679
RTL6_HUMAN|Q6ICC9	UBE2G1_KO-WT	0.271623	0.196412	9.07287	0.19977	0.792152	0.69947	0.271623
MIEN1_HUMAN|Q9BRT3	UBE2G1_KO-WT	0.271565	0.245939	9.07287	0.29793	0.83527	0.525886	0.271565
Q9BSQ6_HUMAN|Q9BSQ6	UBE2G1_KO-WT	0.271492	0.146957	9.07287	0.0974843	0.694608	1.01107	0.271492
ZBT7A_HUMAN|O95365	UBE2G1_KO-WT	0.271436	0.206061	9.07287	0.220047	0.80278	0.657485	0.271436
AMN1_HUMAN|Q8IY45	UBE2G1_KO-WT	0.271335	0.185049	9.07287	0.176353	0.782384	0.753617	0.271335
FACR1_HUMAN|Q8WVX9	UBE2G1_KO-WT	0.271215	0.302967	9.07287	0.393812	0.872759	0.404711	0.271215
IMA8_HUMAN|A9QM74	UBE2G1_KO-WT	0.271061	0.19599	9.07287	0.19974	0.792152	0.699535	0.271061
CCPG1_HUMAN|Q9ULG6	UBE2G1_KO-WT	0.270912	0.132371	9.07287	0.0707528	0.661696	1.15026	0.270912
S6A15_HUMAN|Q9H2J7	UBE2G1_KO-WT	0.270793	0.190414	9.07287	0.188442	0.784606	0.724822	0.270793
LSM1_HUMAN|O15116	UBE2G1_KO-WT	0.270332	0.182803	9.07287	0.173049	0.780158	0.761831	0.270332
IPIL1_HUMAN|Q6GPH6	UBE2G1_KO-WT	0.270254	0.0910836	9.07287	0.0156406	0.505543	1.80575	0.270254
FUCM_HUMAN|A2VDF0	UBE2G1_KO-WT	0.270112	0.252769	9.07287	0.31285	0.844794	0.504664	0.270112
DTD2_HUMAN|Q96FN9	UBE2G1_KO-WT	0.270086	0.157861	9.07287	0.120989	0.72075	0.917255	0.270086
1A01_HUMAN|P30443	UBE2G1_KO-WT	0.269941	0.16288	9.07287	0.131566	0.73715	0.880858	0.269941
SLK_HUMAN|Q9H2G2-2	UBE2G1_KO-WT	0.269743	0.170667	9.07287	0.148174	0.754043	0.829229	0.269743
DHX37_HUMAN|Q8IY37	UBE2G1_KO-WT	0.269739	0.0963187	9.07287	0.0205399	0.557092	1.6874	0.269739
A8K6A6_HUMAN|A8K6A6	UBE2G1_KO-WT	0.26886	0.24649	9.07287	0.303499	0.840223	0.517842	0.26886
SHC1_HUMAN|P29353	UBE2G1_KO-WT	0.268849	0.125517	9.07287	0.0605896	0.635715	1.2176	0.268849
COPRS_HUMAN|Q9NQ92	UBE2G1_KO-WT	0.268834	0.239728	9.07287	0.290914	0.833875	0.536235	0.268834
SNG1_HUMAN|O43759-2	UBE2G1_KO-WT	0.268431	0.139829	9.07287	0.0868362	0.679618	1.0613	0.268431
IN80C_HUMAN|Q6PI98	UBE2G1_KO-WT	0.268394	0.145793	9.07287	0.0985001	0.69603	1.00656	0.268394
SSH2_HUMAN|Q76I76	UBE2G1_KO-WT	0.26832	0.260863	9.07287	0.330314	0.852469	0.481073	0.26832
PR14L_HUMAN|Q5THK1	UBE2G1_KO-WT	0.268182	0.128254	9.07287	0.0658273	0.647138	1.18159	0.268182
DNJA3_HUMAN|Q96EY1-2	UBE2G1_KO-WT	0.268169	0.205664	9.07287	0.224371	0.805986	0.649033	0.268169
SMAG1_HUMAN|Q9UPU9	UBE2G1_KO-WT	0.267872	0.140438	9.07287	0.0885678	0.679618	1.05272	0.267872
Q9NZE0_HUMAN|Q9NZE0	UBE2G1_KO-WT	0.267524	0.374464	9.07287	0.492939	0.902162	0.307207	0.267524
MO4L2_HUMAN|Q15014	UBE2G1_KO-WT	0.267075	0.148436	9.07287	0.105247	0.702761	0.977788	0.267075
PR15B_HUMAN|Q5SWA1	UBE2G1_KO-WT	0.266801	0.19718	9.07287	0.208778	0.798022	0.680315	0.266801
GRB2_HUMAN|P62993	UBE2G1_KO-WT	0.266725	0.119351	9.07287	0.0520558	0.629679	1.28353	0.266725
HOP2_HUMAN|Q9P2W1	UBE2G1_KO-WT	0.266638	0.200455	9.07287	0.21593	0.80032	0.665686	0.266638
RIPK4_HUMAN|P57078	UBE2G1_KO-WT	0.266209	0.220542	9.07287	0.257933	0.827826	0.588492	0.266209
H7BY16_HUMAN|H7BY16	UBE2G1_KO-WT	0.266183	0.168411	9.07287	0.148166	0.754043	0.829253	0.266183
DDX31_HUMAN|Q9H8H2	UBE2G1_KO-WT	0.266039	0.126546	9.07287	0.0646303	0.647138	1.18956	0.266039
UBR3_HUMAN|Q6ZT12	UBE2G1_KO-WT	0.266028	0.113581	9.07287	0.0436463	0.622849	1.36005	0.266028
PESC_HUMAN|O00541	UBE2G1_KO-WT	0.265933	0.110098	9.07287	0.0386947	0.620218	1.41235	0.265933
SRCN1_HUMAN|Q9C0H9	UBE2G1_KO-WT	0.265918	0.193647	9.07287	0.202667	0.794351	0.693216	0.265918
ER6L2_HUMAN|Q5T890	UBE2G1_KO-WT	0.265701	0.134914	9.07287	0.0801607	0.6744	1.09604	0.265701
PER1_HUMAN|O15534	UBE2G1_KO-WT	0.265557	0.20144	9.07287	0.219714	0.80278	0.658142	0.265557
COT1_HUMAN|P10589	UBE2G1_KO-WT	0.265336	0.154136	9.07287	0.119005	0.716607	0.924434	0.265336
RB3GP_HUMAN|Q15042	UBE2G1_KO-WT	0.265251	0.101188	9.07287	0.027569	0.590289	1.55958	0.265251
ZN239_HUMAN|Q16600	UBE2G1_KO-WT	0.265078	0.190672	9.07287	0.197617	0.792152	0.704176	0.265078
BAG3_HUMAN|O95817	UBE2G1_KO-WT	0.264833	0.157207	9.07287	0.126078	0.726729	0.899362	0.264833
HXA5_HUMAN|P20719	UBE2G1_KO-WT	0.26472	0.177877	9.07287	0.170603	0.778875	0.768013	0.26472
A8MXP9_HUMAN|A8MXP9	UBE2G1_KO-WT	0.264623	0.128604	9.07287	0.0694958	0.660558	1.15804	0.264623
CENPA_HUMAN|P49450	UBE2G1_KO-WT	0.264607	0.116282	9.07287	0.0486915	0.629679	1.31255	0.264607
BAZ1A_HUMAN|Q9NRL2	UBE2G1_KO-WT	0.264563	0.10547	9.07287	0.0332029	0.610242	1.47882	0.264563
H0Y5B0_HUMAN|H0Y5B0	UBE2G1_KO-WT	0.264485	0.165368	9.07287	0.143932	0.753628	0.841842	0.264485
FBRS_HUMAN|Q9HAH7	UBE2G1_KO-WT	0.264476	0.154093	9.07287	0.119963	0.717277	0.920952	0.264476
LDLR_HUMAN|P01130	UBE2G1_KO-WT	0.264473	0.135368	9.07287	0.0822132	0.677321	1.08506	0.264473
TRIPC_HUMAN|Q14669-2	UBE2G1_KO-WT	0.264183	0.156473	9.07287	0.125339	0.725729	0.901913	0.264183
RAE2_HUMAN|P26374	UBE2G1_KO-WT	0.264114	0.117913	9.07287	0.0516231	0.629679	1.28716	0.264114
SPAT2_HUMAN|Q9UM82	UBE2G1_KO-WT	0.264109	0.145263	9.07287	0.102138	0.701468	0.990811	0.264109
HDDC2_HUMAN|Q7Z4H3	UBE2G1_KO-WT	0.263866	0.0992396	9.07287	0.0259193	0.584351	1.58638	0.263866
SEPT3_HUMAN|Q9UH03	UBE2G1_KO-WT	0.263765	0.148039	9.07287	0.108212	0.706924	0.965724	0.263765
ECD_HUMAN|O95905	UBE2G1_KO-WT	0.263534	0.299632	9.07287	0.401811	0.874939	0.395978	0.263534
RBBP4_HUMAN|Q09028-2	UBE2G1_KO-WT	0.263383	0.157184	9.07287	0.127858	0.729645	0.893271	0.263383
A0A1X9I436_HUMAN|A0A1X9I436	UBE2G1_KO-WT	0.263362	0.214877	9.07287	0.251197	0.826689	0.599986	0.263362
S2611_HUMAN|Q86WA9	UBE2G1_KO-WT	0.263072	0.281136	9.07287	0.37364	0.869578	0.427547	0.263072
PTER_HUMAN|Q96BW5	UBE2G1_KO-WT	0.262985	0.183315	9.07287	0.184956	0.783762	0.732931	0.262985
DLX6_HUMAN|P56179	UBE2G1_KO-WT	0.262895	0.142329	9.07287	0.0975362	0.694608	1.01083	0.262895
DNLZ_HUMAN|Q5SXM8	UBE2G1_KO-WT	0.262557	0.105815	9.07287	0.0347205	0.610242	1.45941	0.262557
HMDH_HUMAN|P04035	UBE2G1_KO-WT	0.262371	0.333599	9.07287	0.451635	0.887419	0.345212	0.262371
DDX10_HUMAN|Q13206	UBE2G1_KO-WT	0.262276	0.116448	9.07287	0.0505837	0.629679	1.29599	0.262276
E4F1_HUMAN|Q66K89	UBE2G1_KO-WT	0.262013	0.175374	9.07287	0.169109	0.77682	0.771834	0.262013
A0A0A0MQU4_HUMAN|A0A0A0MQU4	UBE2G1_KO-WT	0.261822	0.210601	9.07287	0.244954	0.82249	0.610915	0.261822
FR8P1_HUMAN|Q9BZ68	UBE2G1_KO-WT	0.261655	0.129534	9.07287	0.0738726	0.667701	1.13152	0.261655
EPN2_HUMAN|O95208-2	UBE2G1_KO-WT	0.261629	0.188587	9.07287	0.198474	0.792152	0.702296	0.261629
ADT3_HUMAN|P12236	UBE2G1_KO-WT	0.261552	0.218776	9.07287	0.262195	0.829628	0.581376	0.261552
LAMC1_HUMAN|P11047	UBE2G1_KO-WT	0.26152	0.0971353	9.07287	0.0245319	0.581734	1.61027	0.26152
ZEB1_HUMAN|P37275	UBE2G1_KO-WT	0.261482	0.152238	9.07287	0.119728	0.717277	0.921805	0.261482
TFDP1_HUMAN|Q14186	UBE2G1_KO-WT	0.261269	0.111736	9.07287	0.0439283	0.622849	1.35726	0.261269
B8ZZ43_HUMAN|B8ZZ43	UBE2G1_KO-WT	0.261011	0.192024	9.07287	0.206887	0.797	0.684266	0.261011
PUM3_HUMAN|Q15397	UBE2G1_KO-WT	0.260894	0.121356	9.07287	0.0598154	0.634233	1.22319	0.260894
F5GY88_HUMAN|F5GY88	UBE2G1_KO-WT	0.260665	0.148409	9.07287	0.112633	0.71071	0.948335	0.260665
ENAH_HUMAN|Q8N8S7	UBE2G1_KO-WT	0.260644	0.0887477	9.07287	0.0164302	0.519339	1.78436	0.260644
TBD_HUMAN|Q9UJT1	UBE2G1_KO-WT	0.260465	0.0897629	9.07287	0.0174029	0.532685	1.75938	0.260465
CE022_HUMAN|Q49AR2	UBE2G1_KO-WT	0.260458	0.122422	9.07287	0.0620276	0.64036	1.20741	0.260458
S38AA_HUMAN|Q9HBR0	UBE2G1_KO-WT	0.26026	0.255322	9.07287	0.334451	0.855383	0.475667	0.26026
TPRN_HUMAN|Q4KMQ1	UBE2G1_KO-WT	0.260168	0.277373	9.07287	0.372555	0.869578	0.42881	0.260168
I20L2_HUMAN|Q9H9L3	UBE2G1_KO-WT	0.260039	0.16133	9.07287	0.141184	0.750266	0.850215	0.260039
TET3_HUMAN|O43151	UBE2G1_KO-WT	0.259863	0.168073	9.07287	0.156206	0.766871	0.806302	0.259863
PP14A_HUMAN|Q96A00	UBE2G1_KO-WT	0.259857	1.28331	9.07287	0.844003	0.98344	0.0736563	0.259857
Q5HYB0_HUMAN|Q5HYB0	UBE2G1_KO-WT	0.25966	0.143225	9.07287	0.102983	0.702249	0.987234	0.25966
AVR2A_HUMAN|P27037	UBE2G1_KO-WT	0.259436	0.181894	9.07287	0.187269	0.784606	0.727533	0.259436
T2H2L_HUMAN|Q6P1K8	UBE2G1_KO-WT	0.259401	0.115983	9.07287	0.0519071	0.629679	1.28477	0.259401
MY18A_HUMAN|Q92614	UBE2G1_KO-WT	0.25933	0.195561	9.07287	0.217224	0.801227	0.663092	0.25933
IMA1_HUMAN|P52292	UBE2G1_KO-WT	0.258993	0.133793	9.07287	0.0846226	0.679618	1.07251	0.258993
COEA1_HUMAN|Q05707	UBE2G1_KO-WT	0.258953	0.245869	9.07287	0.319483	0.84632	0.495553	0.258953
SPT6H_HUMAN|Q7KZ85	UBE2G1_KO-WT	0.258775	0.197259	9.07287	0.221791	0.803447	0.654056	0.258775
APLP2_HUMAN|Q06481	UBE2G1_KO-WT	0.258707	0.145542	9.07287	0.108931	0.706924	0.962848	0.258707
MAF_HUMAN|O75444	UBE2G1_KO-WT	0.25869	0.61806	9.07287	0.685277	0.949938	0.164134	0.25869
DLX2_HUMAN|Q07687	UBE2G1_KO-WT	0.258435	0.156535	9.07287	0.132868	0.739236	0.876579	0.258435
TACO1_HUMAN|Q9BSH4	UBE2G1_KO-WT	0.258419	0.226205	9.07287	0.282534	0.833875	0.54893	0.258419
INT2_HUMAN|Q9H0H0	UBE2G1_KO-WT	0.258404	0.160543	9.07287	0.141683	0.750967	0.848682	0.258404
PANK2_HUMAN|Q9BZ23	UBE2G1_KO-WT	0.258193	0.139699	9.07287	0.0973644	0.694608	1.0116	0.258193
F168B_HUMAN|A1KXE4	UBE2G1_KO-WT	0.258189	0.172043	9.07287	0.167399	0.773755	0.776247	0.258189
DDX47_HUMAN|Q9H0S4	UBE2G1_KO-WT	0.258011	0.0959146	9.07287	0.0246258	0.581734	1.60861	0.258011
GANAB_HUMAN|Q14697-2	UBE2G1_KO-WT	0.257889	0.184794	9.07287	0.196061	0.792152	0.707608	0.257889
ZC3HE_HUMAN|Q6PJT7-3	UBE2G1_KO-WT	0.257878	0.229738	9.07287	0.290482	0.833875	0.536881	0.257878
FANCL_HUMAN|Q9NW38	UBE2G1_KO-WT	0.257871	0.149921	9.07287	0.119266	0.717041	0.923485	0.257871
RNF8_HUMAN|O76064	UBE2G1_KO-WT	0.257861	0.0991062	9.07287	0.0284682	0.59654	1.54564	0.257861
APC7_HUMAN|Q9UJX3	UBE2G1_KO-WT	0.257766	0.109516	9.07287	0.0428299	0.622849	1.36825	0.257766
LRIG2_HUMAN|O94898	UBE2G1_KO-WT	0.257693	0.181924	9.07287	0.19004	0.785925	0.721155	0.257693
MAGD1_HUMAN|Q9Y5V3	UBE2G1_KO-WT	0.257692	0.206936	9.07287	0.244231	0.822424	0.612199	0.257692
THA10_HUMAN|Q9P2Z0	UBE2G1_KO-WT	0.257683	0.12342	9.07287	0.0661684	0.647138	1.17935	0.257683
CSDE1_HUMAN|O75534-2	UBE2G1_KO-WT	0.257633	0.127527	9.07287	0.0738414	0.667701	1.1317	0.257633
GPC4_HUMAN|O75487	UBE2G1_KO-WT	0.257633	0.314788	9.07287	0.434079	0.882894	0.362431	0.257633
PITX2_HUMAN|Q99697	UBE2G1_KO-WT	0.257522	0.153025	9.07287	0.126419	0.727163	0.898188	0.257522
A0A024RC47_HUMAN|A0A024RC47	UBE2G1_KO-WT	0.257498	0.192681	9.07287	0.213966	0.798031	0.669654	0.257498
H3BU53_HUMAN|H3BU53	UBE2G1_KO-WT	0.257483	0.114589	9.07287	0.051025	0.629679	1.29222	0.257483
DEPD7_HUMAN|Q96QD5	UBE2G1_KO-WT	0.257468	0.115531	9.07287	0.0525903	0.629679	1.27909	0.257468
WIPF1_HUMAN|O43516	UBE2G1_KO-WT	0.25746	0.190479	9.07287	0.209222	0.798022	0.679393	0.25746
ASPM_HUMAN|Q8IZT6	UBE2G1_KO-WT	0.257085	0.121458	9.07287	0.0631385	0.645124	1.19971	0.257085
MK67I_HUMAN|Q9BYG3	UBE2G1_KO-WT	0.256934	0.11181	9.07287	0.046936	0.629679	1.32849	0.256934
TERF1_HUMAN|P54274	UBE2G1_KO-WT	0.256804	0.0996741	9.07287	0.0296852	0.597406	1.52746	0.256804
ANGE1_HUMAN|Q9UNK9	UBE2G1_KO-WT	0.256302	0.181219	9.07287	0.190654	0.787124	0.719755	0.256302
HNRPK_HUMAN|P61978-2	UBE2G1_KO-WT	0.256134	0.230975	9.07287	0.295989	0.833875	0.528724	0.256134
SPI2A_HUMAN|Q99865	UBE2G1_KO-WT	0.256127	0.135574	9.07287	0.0911902	0.680573	1.04005	0.256127
CD123_HUMAN|O75794	UBE2G1_KO-WT	0.255925	0.146244	9.07287	0.113775	0.712627	0.943953	0.255925
S19A2_HUMAN|O60779	UBE2G1_KO-WT	0.255715	0.15144	9.07287	0.125301	0.725729	0.902047	0.255715
NKX61_HUMAN|P78426	UBE2G1_KO-WT	0.255187	0.174569	9.07287	0.177547	0.783634	0.750686	0.255187
CENPF_HUMAN|P49454	UBE2G1_KO-WT	0.255087	0.141154	9.07287	0.103936	0.702761	0.983233	0.255087
TRM1_HUMAN|Q9NXH9	UBE2G1_KO-WT	0.254923	0.165754	9.07287	0.15817	0.767328	0.800875	0.254923
UPK3L_HUMAN|B0FP48	UBE2G1_KO-WT	0.254868	0.308618	9.07287	0.430077	0.882145	0.366454	0.254868
CJ035_HUMAN|Q96D05	UBE2G1_KO-WT	0.254841	0.232364	9.07287	0.301014	0.838114	0.521413	0.254841
ABCD4_HUMAN|O14678	UBE2G1_KO-WT	0.254757	0.0821857	9.07287	0.0126062	0.496037	1.89942	0.254757
HXD13_HUMAN|P35453	UBE2G1_KO-WT	0.254519	0.138997	9.07287	0.100053	0.697653	0.999772	0.254519
RPR1A_HUMAN|Q96P16	UBE2G1_KO-WT	0.25451	0.189001	9.07287	0.21078	0.798031	0.67617	0.25451
TMED3_HUMAN|Q9Y3Q3	UBE2G1_KO-WT	0.254205	0.115455	9.07287	0.0549483	0.629824	1.26005	0.254205
KI18B_HUMAN|Q86Y91	UBE2G1_KO-WT	0.254071	0.142833	9.07287	0.108713	0.706924	0.963718	0.254071
PUS7L_HUMAN|Q9H0K6	UBE2G1_KO-WT	0.25387	0.114558	9.07287	0.0536753	0.629679	1.27023	0.25387
BICRA_HUMAN|Q9NZM4	UBE2G1_KO-WT	0.253711	0.177238	9.07287	0.185827	0.783762	0.730892	0.253711
DTX3L_HUMAN|Q8TDB6	UBE2G1_KO-WT	0.253689	0.445319	9.07287	0.582724	0.924244	0.234537	0.253689
PAR6B_HUMAN|Q9BYG5	UBE2G1_KO-WT	0.25344	0.0965959	9.07287	0.0274629	0.590289	1.56125	0.25344
CLK1_HUMAN|P49759	UBE2G1_KO-WT	0.253216	0.128663	9.07287	0.0803357	0.674739	1.09509	0.253216
GPTC2_HUMAN|Q9NW75	UBE2G1_KO-WT	0.25269	0.097865	9.07287	0.0294135	0.596606	1.53145	0.25269
SLIT2_HUMAN|O94813	UBE2G1_KO-WT	0.252579	0.292273	9.07287	0.409749	0.875554	0.387482	0.252579
A0A075B6E5_HUMAN|A0A075B6E5	UBE2G1_KO-WT	0.252418	0.16319	9.07287	0.156052	0.766871	0.806731	0.252418
SNPC5_HUMAN|O75971	UBE2G1_KO-WT	0.252291	0.080347	9.07287	0.0118111	0.492657	1.92771	0.252291
LMO7_HUMAN|Q8WWI1	UBE2G1_KO-WT	0.252101	0.253064	9.07287	0.344981	0.859519	0.462205	0.252101
ZBED1_HUMAN|O96006	UBE2G1_KO-WT	0.252016	0.169636	9.07287	0.171273	0.78007	0.766312	0.252016
UNG_HUMAN|P13051-2	UBE2G1_KO-WT	0.251967	0.24815	9.07287	0.336236	0.856446	0.473355	0.251967
JMJD6_HUMAN|Q6NYC1	UBE2G1_KO-WT	0.251744	0.229286	9.07287	0.30051	0.838114	0.522141	0.251744
NUMA1_HUMAN|Q14980-2	UBE2G1_KO-WT	0.251584	0.431308	9.07287	0.5739	0.922336	0.241164	0.251584
CLCC1_HUMAN|Q96S66	UBE2G1_KO-WT	0.251537	0.161013	9.07287	0.152401	0.759732	0.817011	0.251537
UAP1L_HUMAN|Q3KQV9	UBE2G1_KO-WT	0.251533	0.201929	9.07287	0.2441	0.82242	0.612433	0.251533
MCM8_HUMAN|Q9UJA3	UBE2G1_KO-WT	0.251412	0.101522	9.07287	0.0349976	0.610242	1.45596	0.251412
TAF1A_HUMAN|Q15573	UBE2G1_KO-WT	0.251307	0.157053	9.07287	0.143759	0.753628	0.842364	0.251307
SASH1_HUMAN|O94885	UBE2G1_KO-WT	0.25119	0.143248	9.07287	0.113142	0.712551	0.946376	0.25119
NDK8_HUMAN|O60361	UBE2G1_KO-WT	0.251181	0.164051	9.07287	0.159832	0.767328	0.796335	0.251181
ARV1_HUMAN|Q9H2C2	UBE2G1_KO-WT	0.251045	0.108775	9.07287	0.0461735	0.629679	1.33561	0.251045
LEG1_HUMAN|P09382	UBE2G1_KO-WT	0.251006	0.744574	9.07287	0.743699	0.962943	0.128603	0.251006
ARMC5_HUMAN|Q96C12	UBE2G1_KO-WT	0.25068	0.213149	9.07287	0.269499	0.832775	0.569443	0.25068
TMED9_HUMAN|Q9BVK6	UBE2G1_KO-WT	0.250656	0.0918659	9.07287	0.0231161	0.576178	1.63609	0.250656
RN216_HUMAN|Q9NWF9	UBE2G1_KO-WT	0.250474	0.230533	9.07287	0.305279	0.841282	0.515303	0.250474
VAMP1_HUMAN|P23763	UBE2G1_KO-WT	0.250431	0.265842	9.07287	0.370582	0.869578	0.431116	0.250431
DIEXF_HUMAN|Q68CQ4	UBE2G1_KO-WT	0.250358	0.120646	9.07287	0.0675501	0.654554	1.17037	0.250358
SMCA4_HUMAN|P51532-2	UBE2G1_KO-WT	0.250205	0.0911417	9.07287	0.0224896	0.570368	1.64802	0.250205
CETN2_HUMAN|P41208	UBE2G1_KO-WT	0.25013	0.113249	9.07287	0.0543295	0.629679	1.26496	0.25013
NPM3_HUMAN|O75607	UBE2G1_KO-WT	0.250005	0.18521	9.07287	0.209777	0.798031	0.678243	0.250005
NUFP1_HUMAN|Q9UHK0	UBE2G1_KO-WT	0.249764	0.128752	9.07287	0.0840668	0.679618	1.07538	0.249764
DMD_HUMAN|P11532-5	UBE2G1_KO-WT	0.249582	0.151731	9.07287	0.134128	0.739236	0.872479	0.249582
MFN1_HUMAN|Q8IWA4	UBE2G1_KO-WT	0.249479	0.186364	9.07287	0.213254	0.798031	0.671103	0.249479
ATX2L_HUMAN|Q8WWM7-9	UBE2G1_KO-WT	0.249344	0.258305	9.07287	0.359412	0.86694	0.444407	0.249344
MFHA1_HUMAN|Q9Y4C4	UBE2G1_KO-WT	0.249043	0.121236	9.07287	0.0698857	0.660558	1.15561	0.249043
DGC6L_HUMAN|Q9BY27	UBE2G1_KO-WT	0.24899	0.121642	9.07287	0.0707181	0.661696	1.15047	0.24899
CSKI2_HUMAN|Q8WXE0	UBE2G1_KO-WT	0.248977	0.160387	9.07287	0.154725	0.764469	0.81044	0.248977
SDC2_HUMAN|P34741	UBE2G1_KO-WT	0.248941	0.201092	9.07287	0.246814	0.824871	0.607631	0.248941
CQ053_HUMAN|Q8N3J3	UBE2G1_KO-WT	0.248626	0.178511	9.07287	0.196871	0.792152	0.705818	0.248626
NS1BP_HUMAN|Q9Y6Y0	UBE2G1_KO-WT	0.248599	0.201473	9.07287	0.248243	0.825449	0.605123	0.248599
APEX2_HUMAN|Q9UBZ4	UBE2G1_KO-WT	0.248517	0.13188	9.07287	0.0918917	0.680573	1.03672	0.248517
RIR1_HUMAN|P23921	UBE2G1_KO-WT	0.248477	0.11482	9.07287	0.0584411	0.631855	1.23328	0.248477
B2RBJ7_HUMAN|B2RBJ7	UBE2G1_KO-WT	0.24828	0.165706	9.07287	0.168011	0.774722	0.774662	0.24828
TWSG1_HUMAN|Q9GZX9	UBE2G1_KO-WT	0.248251	0.183748	9.07287	0.209409	0.798031	0.679004	0.248251
DJC25_HUMAN|Q9H1X3	UBE2G1_KO-WT	0.24817	0.11734	9.07287	0.0633112	0.645349	1.19852	0.24817
SLIK5_HUMAN|O94991	UBE2G1_KO-WT	0.247965	0.319386	9.07287	0.457286	0.890055	0.339812	0.247965
TGO1_HUMAN|Q5JRA6	UBE2G1_KO-WT	0.247728	0.131139	9.07287	0.0912126	0.680573	1.03995	0.247728
CYR61_HUMAN|O00622	UBE2G1_KO-WT	0.247646	0.253464	9.07287	0.353876	0.864091	0.451148	0.247646
MED13_HUMAN|Q9UHV7	UBE2G1_KO-WT	0.247631	0.156782	9.07287	0.148416	0.754043	0.828519	0.247631
CHD8_HUMAN|Q9HCK8	UBE2G1_KO-WT	0.246875	0.0857057	9.07287	0.0180169	0.533807	1.74432	0.246875
NOTC2_HUMAN|Q04721	UBE2G1_KO-WT	0.246837	0.132791	9.07287	0.0957267	0.692806	1.01897	0.246837
TPR_HUMAN|P12270	UBE2G1_KO-WT	0.246674	0.125744	9.07287	0.0811619	0.676427	1.09065	0.246674
EFC4B_HUMAN|Q9BSW2	UBE2G1_KO-WT	0.246272	0.198619	9.07287	0.246114	0.824758	0.608864	0.246272
RAB13_HUMAN|P51153	UBE2G1_KO-WT	0.24622	0.151878	9.07287	0.139159	0.746855	0.856487	0.24622
TNKS1_HUMAN|O95271	UBE2G1_KO-WT	0.246192	0.122825	9.07287	0.0757562	0.669079	1.12058	0.246192
RHG19_HUMAN|Q14CB8	UBE2G1_KO-WT	0.246121	0.169114	9.07287	0.179281	0.783762	0.746465	0.246121
CQ080_HUMAN|Q9BSJ5	UBE2G1_KO-WT	0.245998	0.115474	9.07287	0.0617472	0.639821	1.20938	0.245998
BZW1_HUMAN|Q7L1Q6	UBE2G1_KO-WT	0.245961	0.209463	9.07287	0.270196	0.833046	0.568321	0.245961
LYN_HUMAN|P07948-2	UBE2G1_KO-WT	0.245834	0.212683	9.07287	0.277263	0.833387	0.557108	0.245834
LDH6B_HUMAN|Q9BYZ2	UBE2G1_KO-WT	0.245645	0.0956916	9.07287	0.0301474	0.600753	1.52075	0.245645
HSPB8_HUMAN|Q9UJY1	UBE2G1_KO-WT	0.245555	0.524618	9.07287	0.650778	0.941223	0.186567	0.245555
ELP2_HUMAN|Q6IA86	UBE2G1_KO-WT	0.245538	0.0890505	9.07287	0.0220486	0.568052	1.65662	0.245538
GAS1_HUMAN|P54826	UBE2G1_KO-WT	0.245271	0.21897	9.07287	0.291439	0.833875	0.535453	0.245271
TIAR_HUMAN|Q01085-2	UBE2G1_KO-WT	0.245207	0.17845	9.07287	0.202401	0.794351	0.693787	0.245207
CACL1_HUMAN|Q86Y37	UBE2G1_KO-WT	0.245163	0.153127	9.07287	0.143561	0.753528	0.842963	0.245163
CC186_HUMAN|Q7Z3E2	UBE2G1_KO-WT	0.245068	0.253355	9.07287	0.358474	0.86694	0.445543	0.245068
GRK5_HUMAN|P34947	UBE2G1_KO-WT	0.244983	0.113411	9.07287	0.0588172	0.632348	1.2305	0.244983
PIAS4_HUMAN|Q8N2W9	UBE2G1_KO-WT	0.244664	0.202936	9.07287	0.258463	0.828206	0.587602	0.244664
TM201_HUMAN|Q5SNT2	UBE2G1_KO-WT	0.244606	0.102732	9.07287	0.0409485	0.622849	1.38776	0.244606
TXLNG_HUMAN|Q9NUQ3	UBE2G1_KO-WT	0.244347	0.0886225	9.07287	0.0220531	0.568052	1.65653	0.244347
RPAC2_HUMAN|Q9Y2S0-2	UBE2G1_KO-WT	0.244264	0.261694	9.07287	0.374789	0.869578	0.426213	0.244264
AHNK_HUMAN|Q09666	UBE2G1_KO-WT	0.243806	0.153771	9.07287	0.147041	0.754043	0.832562	0.243806
MORN2_HUMAN|Q502X0	UBE2G1_KO-WT	0.24373	0.170488	9.07287	0.186347	0.783762	0.729678	0.24373
H0YBE0_HUMAN|H0YBE0	UBE2G1_KO-WT	0.243585	0.144223	9.07287	0.125226	0.725729	0.902306	0.243585
TRI35_HUMAN|Q9UPQ4	UBE2G1_KO-WT	0.243477	0.184303	9.07287	0.218825	0.802185	0.659903	0.243477
MEIS1_HUMAN|O00470	UBE2G1_KO-WT	0.243472	0.106133	9.07287	0.0472381	0.629679	1.32571	0.243472
WDR46_HUMAN|O15213	UBE2G1_KO-WT	0.24347	0.129059	9.07287	0.0915852	0.680573	1.03817	0.24347
NOL4L_HUMAN|Q96MY1	UBE2G1_KO-WT	0.243454	0.199555	9.07287	0.253231	0.826819	0.596483	0.243454
EFCB7_HUMAN|A8K855	UBE2G1_KO-WT	0.24342	0.16351	9.07287	0.170474	0.778875	0.768341	0.24342
FA60A_HUMAN|Q9NP50	UBE2G1_KO-WT	0.243337	0.0991868	9.07287	0.0363554	0.614665	1.43943	0.243337
ZNF24_HUMAN|P17028	UBE2G1_KO-WT	0.24321	0.211591	9.07287	0.279774	0.833469	0.553193	0.24321
ALKB7_HUMAN|Q9BT30	UBE2G1_KO-WT	0.242676	0.101032	9.07287	0.0395604	0.620567	1.40274	0.242676
ZN185_HUMAN|O15231	UBE2G1_KO-WT	0.242623	0.167752	9.07287	0.181732	0.783762	0.740568	0.242623
FOXD1_HUMAN|Q16676	UBE2G1_KO-WT	0.24261	0.212996	9.07287	0.283868	0.833875	0.546884	0.24261
SMG8_HUMAN|Q8ND04	UBE2G1_KO-WT	0.242304	0.133323	9.07287	0.102254	0.701468	0.990321	0.242304
DGKE_HUMAN|P52429	UBE2G1_KO-WT	0.242249	0.134911	9.07287	0.105854	0.703469	0.975292	0.242249
RFWD2_HUMAN|Q8NHY2	UBE2G1_KO-WT	0.242233	0.15634	9.07287	0.155425	0.765746	0.808479	0.242233
F118A_HUMAN|Q9NWS6	UBE2G1_KO-WT	0.241851	0.182498	9.07287	0.217499	0.801227	0.662543	0.241851
RCOR3_HUMAN|Q9P2K3	UBE2G1_KO-WT	0.241723	0.0900661	9.07287	0.0248768	0.582395	1.60421	0.241723
RS27A_HUMAN|P62979	UBE2G1_KO-WT	0.241718	0.277906	9.07287	0.40684	0.875554	0.390576	0.241718
UBE2C_HUMAN|O00762	UBE2G1_KO-WT	0.241626	0.115418	9.07287	0.065565	0.647138	1.18333	0.241626
RN3P2_HUMAN|A6NIE6	UBE2G1_KO-WT	0.241547	0.137113	9.07287	0.111699	0.709776	0.951952	0.241547
ROGDI_HUMAN|Q9GZN7	UBE2G1_KO-WT	0.241543	0.135852	9.07287	0.108855	0.706924	0.963152	0.241543
BTAF1_HUMAN|O14981	UBE2G1_KO-WT	0.241167	0.187331	9.07287	0.22983	0.808074	0.638594	0.241167
TAOK1_HUMAN|Q7L7X3	UBE2G1_KO-WT	0.241071	0.251106	9.07287	0.361922	0.868159	0.441385	0.241071
MOG1_HUMAN|Q9HD47	UBE2G1_KO-WT	0.241054	0.213841	9.07287	0.288561	0.833875	0.539763	0.241054
AFF4_HUMAN|Q9UHB7	UBE2G1_KO-WT	0.240965	0.17033	9.07287	0.190548	0.78701	0.719997	0.240965
BCAR1_HUMAN|P56945	UBE2G1_KO-WT	0.240756	0.102549	9.07287	0.0432523	0.622849	1.36399	0.240756
KLH12_HUMAN|Q53G59	UBE2G1_KO-WT	0.240739	0.131554	9.07287	0.100234	0.697943	0.998987	0.240739
GLRX2_HUMAN|Q9NS18	UBE2G1_KO-WT	0.240527	0.230681	9.07287	0.324081	0.849109	0.489346	0.240527
A2A4F6_HUMAN|A2A4F6	UBE2G1_KO-WT	0.240206	0.190886	9.07287	0.239674	0.818313	0.62038	0.240206
Q9UHT7_HUMAN|Q9UHT7	UBE2G1_KO-WT	0.240198	0.149053	9.07287	0.141261	0.750266	0.849977	0.240198
ZSWM1_HUMAN|Q9BR11	UBE2G1_KO-WT	0.240097	0.11478	9.07287	0.0657455	0.647138	1.18213	0.240097
BOLA3_HUMAN|Q53S33	UBE2G1_KO-WT	0.239991	0.163368	9.07287	0.175626	0.781827	0.755412	0.239991
TYW2_HUMAN|Q53H54	UBE2G1_KO-WT	0.239908	0.110918	9.07287	0.0585491	0.631855	1.23248	0.239908
LEG3_HUMAN|P17931	UBE2G1_KO-WT	0.239652	0.263282	9.07287	0.386236	0.872652	0.413148	0.239652
FKBP7_HUMAN|Q9Y680	UBE2G1_KO-WT	0.239643	0.190032	9.07287	0.238746	0.817577	0.622064	0.239643
JUPI1_HUMAN|Q9UK76	UBE2G1_KO-WT	0.239556	0.187912	9.07287	0.234047	0.812327	0.630696	0.239556
B2L12_HUMAN|Q9HB09	UBE2G1_KO-WT	0.239552	0.318877	9.07287	0.471546	0.895722	0.326476	0.239552
AKP13_HUMAN|Q12802	UBE2G1_KO-WT	0.239493	0.178597	9.07287	0.212532	0.798031	0.672575	0.239493
G5EA36_HUMAN|G5EA36	UBE2G1_KO-WT	0.239467	0.114079	9.07287	0.0649649	0.647138	1.18732	0.239467
H2A2A_HUMAN|Q6FI13	UBE2G1_KO-WT	0.239127		3.07287				0.239127
DHX40_HUMAN|Q8IX18	UBE2G1_KO-WT	0.239077	0.153128	9.07287	0.15262	0.760063	0.81639	0.239077
ARI5B_HUMAN|Q14865	UBE2G1_KO-WT	0.238976	0.215947	9.07287	0.296925	0.834297	0.527354	0.238976
MYSM1_HUMAN|Q5VVJ2	UBE2G1_KO-WT	0.238973	0.24687	9.07287	0.358133	0.866628	0.445956	0.238973
DGC14_HUMAN|Q96DF8	UBE2G1_KO-WT	0.238948	0.100726	9.07287	0.041542	0.622849	1.38151	0.238948
Z354A_HUMAN|O60765	UBE2G1_KO-WT	0.238893	0.175595	9.07287	0.206516	0.797	0.685046	0.238893
DPTOR_HUMAN|Q8TB45	UBE2G1_KO-WT	0.238887	0.181455	9.07287	0.220289	0.80278	0.657008	0.238887
ACLY_HUMAN|P53396	UBE2G1_KO-WT	0.238793	0.218063	9.07287	0.301704	0.838114	0.520419	0.238793
CE290_HUMAN|O15078	UBE2G1_KO-WT	0.23869	0.106039	9.07287	0.0506953	0.629679	1.29503	0.23869
RECQ5_HUMAN|O94762	UBE2G1_KO-WT	0.238331	0.226879	9.07287	0.320673	0.846817	0.493937	0.238331
RHOQ_HUMAN|P17081	UBE2G1_KO-WT	0.238271	0.106745	9.07287	0.0522809	0.629679	1.28166	0.238271
GNL3L_HUMAN|Q9NVN8	UBE2G1_KO-WT	0.237734	0.182442	9.07287	0.224648	0.805986	0.648497	0.237734
S29A1_HUMAN|Q99808	UBE2G1_KO-WT	0.237724	0.146859	9.07287	0.139689	0.748493	0.854838	0.237724
TET1_HUMAN|Q8NFU7	UBE2G1_KO-WT	0.237632	0.0947167	9.07287	0.0331779	0.610242	1.47915	0.237632
KGUA_HUMAN|Q16774-2	UBE2G1_KO-WT	0.237583	0.10976	9.07287	0.0583924	0.631855	1.23364	0.237583
FACR2_HUMAN|Q96K12	UBE2G1_KO-WT	0.237475	0.174924	9.07287	0.207398	0.797	0.683196	0.237475
TDIF1_HUMAN|Q9H147	UBE2G1_KO-WT	0.237417	0.121491	9.07287	0.082151	0.677321	1.08539	0.237417
ZNF7_HUMAN|P17097	UBE2G1_KO-WT	0.237311	0.170804	9.07287	0.197867	0.792152	0.703627	0.237311
CNOT6_HUMAN|Q9ULM6	UBE2G1_KO-WT	0.237297	0.103397	9.07287	0.0471625	0.629679	1.3264	0.237297
FZR1_HUMAN|Q9UM11	UBE2G1_KO-WT	0.23707	0.215462	9.07287	0.299542	0.83698	0.523543	0.23707
JAK1_HUMAN|P23458	UBE2G1_KO-WT	0.236881	0.172137	9.07287	0.201795	0.794351	0.695089	0.236881
SGCB_HUMAN|Q16585	UBE2G1_KO-WT	0.236725	0.205006	9.07287	0.277711	0.833387	0.556407	0.236725
TM246_HUMAN|Q9BRR3	UBE2G1_KO-WT	0.236703	0.138951	9.07287	0.122404	0.722311	0.912206	0.236703
CO057_HUMAN|Q9BV29	UBE2G1_KO-WT	0.236702	0.120906	9.07287	0.0816843	0.676427	1.08786	0.236702
MK12_HUMAN|P53778	UBE2G1_KO-WT	0.236604	0.220697	9.07287	0.311374	0.844794	0.506718	0.236604
HERC4_HUMAN|Q5GLZ8	UBE2G1_KO-WT	0.236594	0.139992	9.07287	0.125009	0.725729	0.90306	0.236594
SG196_HUMAN|Q9H5K3	UBE2G1_KO-WT	0.23658	0.113924	9.07287	0.0673845	0.653623	1.17144	0.23658
NOP2_HUMAN|P46087	UBE2G1_KO-WT	0.236467	0.116304	9.07287	0.0723098	0.667538	1.1408	0.236467
FIBA_HUMAN|P02671	UBE2G1_KO-WT	0.236346	0.495516	9.07287	0.644663	0.939632	0.190668	0.236346
A0A024RBL4_HUMAN|A0A024RBL4	UBE2G1_KO-WT	0.23629	0.168111	9.07287	0.193163	0.789352	0.714076	0.23629
MAST3_HUMAN|O60307	UBE2G1_KO-WT	0.236279	0.118553	9.07287	0.0771635	0.670992	1.11259	0.236279
AFF1_HUMAN|P51825	UBE2G1_KO-WT	0.236225	0.12638	9.07287	0.0941602	0.687315	1.02613	0.236225
CCNE2_HUMAN|O96020	UBE2G1_KO-WT	0.236199	0.196074	9.07287	0.258823	0.828475	0.586998	0.236199
RIFK_HUMAN|Q969G6	UBE2G1_KO-WT	0.235945	0.104978	9.07287	0.0509778	0.629679	1.29262	0.235945
LYN_HUMAN|P07948	UBE2G1_KO-WT	0.235907	0.169036	9.07287	0.196046	0.792152	0.707643	0.235907
SBNO1_HUMAN|A3KN83	UBE2G1_KO-WT	0.235748	0.114727	9.07287	0.0698109	0.660558	1.15608	0.235748
COR1A_HUMAN|P31146	UBE2G1_KO-WT	0.235588	0.218885	9.07287	0.309574	0.843821	0.509235	0.235588
DNMT1_HUMAN|P26358-2	UBE2G1_KO-WT	0.235529	0.158197	9.07287	0.170443	0.778875	0.768421	0.235529
AURKA_HUMAN|O14965	UBE2G1_KO-WT	0.235307	0.0973991	9.07287	0.038664	0.620218	1.41269	0.235307
OGT1_HUMAN|O15294	UBE2G1_KO-WT	0.235105	0.103998	9.07287	0.0498946	0.629679	1.30195	0.235105
DCR1C_HUMAN|Q96SD1	UBE2G1_KO-WT	0.234578	0.177719	9.07287	0.219186	0.802185	0.659187	0.234578
A0A024R570_HUMAN|A0A024R570	UBE2G1_KO-WT	0.234505	0.103465	9.07287	0.0494185	0.629679	1.30611	0.234505
NOC2L_HUMAN|Q9Y3T9	UBE2G1_KO-WT	0.234415	0.0839547	9.07287	0.0208223	0.560858	1.68147	0.234415
K1522_HUMAN|Q9P206	UBE2G1_KO-WT	0.234356	0.282025	9.07287	0.427313	0.882145	0.369254	0.234356
ZEB2_HUMAN|O60315	UBE2G1_KO-WT	0.234298	0.267025	9.07287	0.402885	0.875382	0.394818	0.234298
FOLC_HUMAN|Q05932	UBE2G1_KO-WT	0.233893	0.141203	9.07287	0.131745	0.73715	0.880265	0.233893
CP072_HUMAN|Q14CZ0	UBE2G1_KO-WT	0.233797	0.209163	9.07287	0.292386	0.833875	0.534044	0.233797
PKHA2_HUMAN|Q9HB19	UBE2G1_KO-WT	0.233681	0.179443	9.07287	0.224916	0.805986	0.64798	0.233681
OZF_HUMAN|Q15072	UBE2G1_KO-WT	0.233607	0.148913	9.07287	0.150881	0.757299	0.821365	0.233607
EMSA1_HUMAN|Q6PJG2	UBE2G1_KO-WT	0.233559	0.103764	9.07287	0.0507023	0.629679	1.29497	0.233559
AS3MT_HUMAN|Q9HBK9	UBE2G1_KO-WT	0.233424	0.147178	9.07287	0.146932	0.754043	0.832885	0.233424
MUS81_HUMAN|Q96NY9	UBE2G1_KO-WT	0.233231	0.136557	9.07287	0.121555	0.72075	0.915228	0.233231
MYADM_HUMAN|Q96S97	UBE2G1_KO-WT	0.233157	0.298983	9.07287	0.455349	0.889531	0.341656	0.233157
RIPR1_HUMAN|Q6ZS17	UBE2G1_KO-WT	0.233155	0.217958	9.07287	0.312376	0.844794	0.505323	0.233155
SESD1_HUMAN|Q86VW0	UBE2G1_KO-WT	0.233058	0.280855	9.07287	0.427936	0.882145	0.368622	0.233058
FXL15_HUMAN|Q9H469	UBE2G1_KO-WT	0.232902	0.134485	9.07287	0.117082	0.715415	0.931509	0.232902
GNB1L_HUMAN|Q9BYB4	UBE2G1_KO-WT	0.23203	0.120581	9.07287	0.0862043	0.679618	1.06447	0.23203
ZSWM8_HUMAN|A7E2V4	UBE2G1_KO-WT	0.231534	0.291477	9.07287	0.447271	0.88713	0.349429	0.231534
STAR3_HUMAN|Q14849	UBE2G1_KO-WT	0.231213	0.240082	9.07287	0.360483	0.868159	0.443115	0.231213
MOV10_HUMAN|Q9HCE1	UBE2G1_KO-WT	0.231135	0.186403	9.07287	0.246094	0.824758	0.608899	0.231135
FRM4A_HUMAN|Q9P2Q2	UBE2G1_KO-WT	0.230947	0.214476	9.07287	0.309369	0.843821	0.509524	0.230947
BRE1B_HUMAN|O75150	UBE2G1_KO-WT	0.230504	0.139017	9.07287	0.131402	0.737005	0.881397	0.230504
ZSWM5_HUMAN|Q9P217	UBE2G1_KO-WT	0.230456	0.140552	9.07287	0.135227	0.739236	0.868935	0.230456
PGAP1_HUMAN|Q75T13	UBE2G1_KO-WT	0.230383	0.260063	9.07287	0.398557	0.873477	0.39951	0.230383
GLT13_HUMAN|Q8IUC8	UBE2G1_KO-WT	0.230364	0.302924	9.07287	0.466277	0.893839	0.331356	0.230364
RIMKB_HUMAN|Q9ULI2	UBE2G1_KO-WT	0.230354	0.137393	9.07287	0.127662	0.72929	0.893938	0.230354
CCD47_HUMAN|Q96A33	UBE2G1_KO-WT	0.230321	0.146912	9.07287	0.151112	0.757299	0.8207	0.230321
CARL2_HUMAN|Q6F5E8	UBE2G1_KO-WT	0.230218	0.268854	9.07287	0.413878	0.878739	0.383127	0.230218
YRDC_HUMAN|Q86U90	UBE2G1_KO-WT	0.229815	0.104329	9.07287	0.0548549	0.629824	1.26078	0.229815
REXO1_HUMAN|Q8N1G1	UBE2G1_KO-WT	0.229671	0.254798	9.07287	0.390684	0.872676	0.408175	0.229671
ERCC8_HUMAN|Q13216	UBE2G1_KO-WT	0.22951	0.171609	9.07287	0.213651	0.798031	0.670295	0.22951
RDH10_HUMAN|Q8IZV5	UBE2G1_KO-WT	0.229447	0.194766	9.07287	0.268745	0.832356	0.57066	0.229447
NGRN_HUMAN|Q9NPE2	UBE2G1_KO-WT	0.229419	0.189116	9.07287	0.255726	0.826878	0.592226	0.229419
DLX1_HUMAN|P56177	UBE2G1_KO-WT	0.229412	0.113824	9.07287	0.0744103	0.668161	1.12837	0.229412
FXL20_HUMAN|Q96IG2	UBE2G1_KO-WT	0.229283	0.21505	9.07287	0.31389	0.844794	0.503223	0.229283
PCBP2_HUMAN|Q15366-2	UBE2G1_KO-WT	0.229245	0.104719	9.07287	0.0560936	0.629824	1.25109	0.229245
ANKL2_HUMAN|Q86XL3	UBE2G1_KO-WT	0.228949	0.0885063	9.07287	0.0291828	0.59654	1.53487	0.228949
CDR2L_HUMAN|Q86X02	UBE2G1_KO-WT	0.228936	0.165266	9.07287	0.199081	0.792152	0.700969	0.228936
ZN593_HUMAN|O00488	UBE2G1_KO-WT	0.228905	0.218947	9.07287	0.322854	0.849109	0.490994	0.228905
SOX9_HUMAN|P48436	UBE2G1_KO-WT	0.228784	0.167154	9.07287	0.204023	0.794351	0.690321	0.228784
TAGL2_HUMAN|P37802	UBE2G1_KO-WT	0.228634	0.0995139	9.07287	0.0469698	0.629679	1.32818	0.228634
MORC3_HUMAN|Q14149	UBE2G1_KO-WT	0.228617	0.109226	9.07287	0.0656107	0.647138	1.18303	0.228617
TYSY_HUMAN|P04818	UBE2G1_KO-WT	0.228495	0.139206	9.07287	0.134857	0.739236	0.870126	0.228495
AUTS2_HUMAN|Q8WXX7	UBE2G1_KO-WT	0.228358	0.222102	9.07287	0.330501	0.852469	0.480827	0.228358
ARMC7_HUMAN|Q9H6L4	UBE2G1_KO-WT	0.228253	0.141552	9.07287	0.141041	0.750122	0.850655	0.228253
RRN3_HUMAN|Q9NYV6	UBE2G1_KO-WT	0.228111	0.144499	9.07287	0.148605	0.754043	0.827966	0.228111
NEK2_HUMAN|P51955	UBE2G1_KO-WT	0.22789	0.136184	9.07287	0.128303	0.731702	0.891762	0.22789
D3DXJ4_HUMAN|D3DXJ4	UBE2G1_KO-WT	0.227724	0.230959	9.07287	0.349699	0.861042	0.456306	0.227724
PDE9A_HUMAN|O76083	UBE2G1_KO-WT	0.227709	0.159049	9.07287	0.185766	0.783762	0.731033	0.227709
SYBU_HUMAN|Q9NX95	UBE2G1_KO-WT	0.227471	0.112367	9.07287	0.0733498	0.667701	1.1346	0.227471
SURF6_HUMAN|O75683	UBE2G1_KO-WT	0.227265	0.088831	9.07287	0.0305801	0.600774	1.51456	0.227265
MFN2_HUMAN|O95140	UBE2G1_KO-WT	0.227166	0.170306	9.07287	0.21476	0.798478	0.668046	0.227166
ANXA1_HUMAN|P04083	UBE2G1_KO-WT	0.227026	0.321507	9.07287	0.497837	0.902593	0.302913	0.227026
DEN5B_HUMAN|Q6ZUT9	UBE2G1_KO-WT	0.226992	0.148348	9.07287	0.160071	0.767328	0.795687	0.226992
T178B_HUMAN|H3BS89	UBE2G1_KO-WT	0.226883	0.327529	9.07287	0.505833	0.90573	0.295992	0.226883
CEP76_HUMAN|Q8TAP6	UBE2G1_KO-WT	0.226832	0.119733	9.07287	0.0904219	0.680573	1.04373	0.226832
BAHD1_HUMAN|Q8TBE0	UBE2G1_KO-WT	0.226668	0.174788	9.07287	0.226702	0.805986	0.644544	0.226668
SR140_HUMAN|O15042-2	UBE2G1_KO-WT	0.226626	0.116426	9.07287	0.083173	0.679091	1.08002	0.226626
DACH1_HUMAN|Q9UI36	UBE2G1_KO-WT	0.226624	0.248092	9.07287	0.384628	0.87115	0.41496	0.226624
GPC5C_HUMAN|Q9NQ84	UBE2G1_KO-WT	0.226586	0.169723	9.07287	0.214393	0.798031	0.66879	0.226586
MARC1_HUMAN|Q5VT66	UBE2G1_KO-WT	0.226378	0.23105	9.07287	0.352597	0.862947	0.452721	0.226378
JMJD4_HUMAN|Q9H9V9	UBE2G1_KO-WT	0.225981	0.119583	9.07287	0.0911105	0.680573	1.04043	0.225981
APOB_HUMAN|P04114	UBE2G1_KO-WT	0.225978	0.206138	9.07287	0.301215	0.838114	0.521124	0.225978
S35B1_HUMAN|P78383	UBE2G1_KO-WT	0.225913	0.32113	9.07287	0.499402	0.902593	0.30155	0.225913
ESCO2_HUMAN|Q56NI9	UBE2G1_KO-WT	0.225908	0.116824	9.07287	0.0848989	0.679618	1.0711	0.225908
BMPR2_HUMAN|Q13873	UBE2G1_KO-WT	0.225799	0.214253	9.07287	0.31919	0.84632	0.49595	0.225799
RRS1_HUMAN|Q15050	UBE2G1_KO-WT	0.225398	0.101786	9.07287	0.0538218	0.629679	1.26904	0.225398
ZN430_HUMAN|Q9H8G1	UBE2G1_KO-WT	0.225363	0.164477	9.07287	0.203576	0.794351	0.691273	0.225363
MMAD_HUMAN|Q9H3L0	UBE2G1_KO-WT	0.225264	0.256892	9.07287	0.403171	0.875382	0.39451	0.225264
RPE_HUMAN|Q96AT9	UBE2G1_KO-WT	0.225064	0.159705	9.07287	0.192102	0.789352	0.716468	0.225064
AT1A3_HUMAN|P13637	UBE2G1_KO-WT	0.225062	0.242398	9.07287	0.377198	0.869612	0.423431	0.225062
ORML2_HUMAN|Q53FV1	UBE2G1_KO-WT	0.225016	0.227685	9.07287	0.348637	0.860348	0.457627	0.225016
JUND_HUMAN|P17535	UBE2G1_KO-WT	0.224921	0.211686	9.07287	0.31546	0.84632	0.501055	0.224921
RPAB3_HUMAN|P52434	UBE2G1_KO-WT	0.224863	0.112235	9.07287	0.0758692	0.669079	1.11993	0.224863
ADR1_HUMAN|Q96A54	UBE2G1_KO-WT	0.224824	0.141785	9.07287	0.147005	0.754043	0.832666	0.224824
KRI1_HUMAN|Q8N9T8	UBE2G1_KO-WT	0.224413	0.141824	9.07287	0.14776	0.754043	0.830443	0.224413
FLCN_HUMAN|Q8NFG4	UBE2G1_KO-WT	0.224374	0.197849	9.07287	0.285842	0.833875	0.543874	0.224374
SNX32_HUMAN|Q86XE0	UBE2G1_KO-WT	0.22436	0.0957521	9.07287	0.0435785	0.622849	1.36073	0.22436
ESYT1_HUMAN|Q9BSJ8-2	UBE2G1_KO-WT	0.224334	0.114306	9.07287	0.0810503	0.676427	1.09125	0.224334
GGA3_HUMAN|Q9NZ52	UBE2G1_KO-WT	0.224159	0.187122	9.07287	0.261301	0.829628	0.582858	0.224159
SIR1_HUMAN|Q96EB6	UBE2G1_KO-WT	0.22362	0.200213	9.07287	0.292735	0.833875	0.533525	0.22362
ACSL4_HUMAN|O60488	UBE2G1_KO-WT	0.223607	0.183352	9.07287	0.253389	0.826819	0.596213	0.223607
BCCIP_HUMAN|Q9P287-2	UBE2G1_KO-WT	0.223559	0.15889	9.07287	0.192746	0.789352	0.715015	0.223559
DDX56_HUMAN|Q9NY93	UBE2G1_KO-WT	0.223548	0.10641	9.07287	0.0647873	0.647138	1.18851	0.223548
HPCL4_HUMAN|Q9UM19	UBE2G1_KO-WT	0.223527	0.269531	9.07287	0.428202	0.882145	0.368351	0.223527
PAPD1_HUMAN|Q9NVV4	UBE2G1_KO-WT	0.223211	0.13774	9.07287	0.139299	0.747204	0.856052	0.223211
BRE1A_HUMAN|Q5VTR2	UBE2G1_KO-WT	0.223194	0.139631	9.07287	0.144135	0.753628	0.84123	0.223194
NSMA3_HUMAN|Q9NXE4	UBE2G1_KO-WT	0.22302	0.0815779	9.07287	0.0229147	0.574642	1.63989	0.22302
MAP9_HUMAN|Q49MG5	UBE2G1_KO-WT	0.222968	0.154396	9.07287	0.182331	0.783762	0.739141	0.222968
SLIT1_HUMAN|O75093	UBE2G1_KO-WT	0.222936	0.329761	9.07287	0.515868	0.909503	0.287461	0.222936
MEX3B_HUMAN|Q6ZN04	UBE2G1_KO-WT	0.222904	0.133031	9.07287	0.12787	0.729645	0.893232	0.222904
LGAT1_HUMAN|Q92604	UBE2G1_KO-WT	0.222799	0.118075	9.07287	0.0915212	0.680573	1.03848	0.222799
A0A0G2JPJ8_HUMAN|A0A0G2JPJ8	UBE2G1_KO-WT	0.222693	0.132412	9.07287	0.126628	0.727529	0.897471	0.222693
SNR25_HUMAN|Q9BV90	UBE2G1_KO-WT	0.222645	0.0990695	9.07287	0.0509957	0.629679	1.29247	0.222645
RAB12_HUMAN|Q6IQ22	UBE2G1_KO-WT	0.222613	0.103146	9.07287	0.0589991	0.632473	1.22915	0.222613
MMS22_HUMAN|Q6ZRQ5	UBE2G1_KO-WT	0.22254	0.0969364	9.07287	0.0471064	0.629679	1.32692	0.22254
MPCP_HUMAN|Q00325-2	UBE2G1_KO-WT	0.221935	0.129804	9.07287	0.121204	0.72075	0.916481	0.221935
RNBP6_HUMAN|O60518	UBE2G1_KO-WT	0.221853	0.0816372	9.07287	0.023536	0.581734	1.62827	0.221853
PEX6_HUMAN|Q13608	UBE2G1_KO-WT	0.221784	0.107933	9.07287	0.0698139	0.660558	1.15606	0.221784
FBX46_HUMAN|Q6PJ61	UBE2G1_KO-WT	0.221769	0.193566	9.07287	0.281238	0.833875	0.550926	0.221769
A0A0J9YW64_HUMAN|A0A0J9YW64	UBE2G1_KO-WT	0.221446	0.132883	9.07287	0.129699	0.735472	0.887065	0.221446
PRC2A_HUMAN|P48634	UBE2G1_KO-WT	0.22137	0.10344	9.07287	0.0607719	0.636414	1.2163	0.22137
MEF2C_HUMAN|Q06413	UBE2G1_KO-WT	0.221112	0.257175	9.07287	0.412056	0.877162	0.385044	0.221112
LDHA_HUMAN|P00338	UBE2G1_KO-WT	0.221014	0.0907575	9.07287	0.0374551	0.620218	1.42649	0.221014
TF7L2_HUMAN|Q9NQB0	UBE2G1_KO-WT	0.220823	0.227404	9.07287	0.356694	0.866232	0.447704	0.220823
DDX49_HUMAN|Q9Y6V7	UBE2G1_KO-WT	0.220725	0.10913	9.07287	0.0735615	0.667701	1.13335	0.220725
GALT1_HUMAN|Q10472	UBE2G1_KO-WT	0.220475	0.144739	9.07287	0.161757	0.767328	0.791137	0.220475
ICA1L_HUMAN|Q8NDH6	UBE2G1_KO-WT	0.220217	0.196244	9.07287	0.290613	0.833875	0.536685	0.220217
LDH6A_HUMAN|Q6ZMR3	UBE2G1_KO-WT	0.220173	0.123284	9.07287	0.107498	0.706924	0.968598	0.220173
ZCH10_HUMAN|Q8TBK6	UBE2G1_KO-WT	0.220156	0.168074	9.07287	0.222431	0.803447	0.652804	0.220156
DJC12_HUMAN|Q9UKB3	UBE2G1_KO-WT	0.219999	0.240957	9.07287	0.38485	0.871456	0.414709	0.219999
M3K5_HUMAN|Q99683	UBE2G1_KO-WT	0.219927	0.126105	9.07287	0.114854	0.712627	0.939852	0.219927
DTNA_HUMAN|Q9Y4J8	UBE2G1_KO-WT	0.219766	0.15745	9.07287	0.195993	0.792152	0.707759	0.219766
SREC2_HUMAN|Q96GP6	UBE2G1_KO-WT	0.219765	0.182684	9.07287	0.259435	0.82867	0.585972	0.219765
PP1RB_HUMAN|O60927	UBE2G1_KO-WT	0.219445	0.106848	9.07287	0.0699297	0.660558	1.15534	0.219445
NUCG_HUMAN|Q14249	UBE2G1_KO-WT	0.219434	0.134317	9.07287	0.136483	0.739236	0.864922	0.219434
MTSS1_HUMAN|O43312	UBE2G1_KO-WT	0.219424	0.269119	9.07287	0.435757	0.883679	0.360756	0.219424
CD048_HUMAN|Q5BLP8	UBE2G1_KO-WT	0.219328	0.192537	9.07287	0.283823	0.833875	0.546952	0.219328
ERO1B_HUMAN|Q86YB8	UBE2G1_KO-WT	0.219082	0.150752	9.07287	0.179847	0.783762	0.745097	0.219082
F10C1_HUMAN|Q70Z53	UBE2G1_KO-WT	0.218982	0.178598	9.07287	0.251024	0.826689	0.600285	0.218982
CCD82_HUMAN|Q8N4S0	UBE2G1_KO-WT	0.218905	0.139488	9.07287	0.150744	0.757299	0.821759	0.218905
LMBL3_HUMAN|Q96JM7	UBE2G1_KO-WT	0.218843	0.0998051	9.07287	0.0557686	0.629824	1.25361	0.218843
CCNF_HUMAN|P41002	UBE2G1_KO-WT	0.218814	0.165781	9.07287	0.2192	0.802185	0.65916	0.218814
DC8L1_HUMAN|A6NGE4	UBE2G1_KO-WT	0.218802	0.142094	9.07287	0.157716	0.767328	0.802124	0.218802
RGS10_HUMAN|O43665-3	UBE2G1_KO-WT	0.218592	0.337541	9.07287	0.533285	0.914056	0.273041	0.218592
RM30_HUMAN|Q8TCC3	UBE2G1_KO-WT	0.218537	0.176231	9.07287	0.246065	0.824758	0.608951	0.218537
GRIN1_HUMAN|Q7Z2K8	UBE2G1_KO-WT	0.21843	0.207306	9.07287	0.319288	0.84632	0.495818	0.21843
FANCJ_HUMAN|Q9BX63	UBE2G1_KO-WT	0.21839	0.151242	9.07287	0.182373	0.783762	0.73904	0.21839
HXC11_HUMAN|O43248	UBE2G1_KO-WT	0.218172	0.147516	9.07287	0.173008	0.780158	0.761935	0.218172
E2F4_HUMAN|Q16254	UBE2G1_KO-WT	0.217926	0.115534	9.07287	0.0916221	0.680573	1.038	0.217926
ACOX1_HUMAN|Q15067	UBE2G1_KO-WT	0.217911	0.186124	9.07287	0.271517	0.833272	0.566204	0.217911
A0A1C7CYX1_HUMAN|A0A1C7CYX1	UBE2G1_KO-WT	0.217559	0.251859	9.07287	0.409945	0.875554	0.387274	0.217559
HKDC1_HUMAN|Q2TB90	UBE2G1_KO-WT	0.217526	0.142863	9.07287	0.161915	0.767328	0.790712	0.217526
H33_HUMAN|P84243	UBE2G1_KO-WT	0.21736	0.367043	9.07287	0.568183	0.921468	0.245512	0.21736
PRD15_HUMAN|P57071	UBE2G1_KO-WT	0.217358	0.129474	9.07287	0.127232	0.728577	0.895405	0.217358
GNB5_HUMAN|O14775	UBE2G1_KO-WT	0.217342	0.185454	9.07287	0.271072	0.833272	0.566915	0.217342
DMD_HUMAN|P11532	UBE2G1_KO-WT	0.217203	0.115629	9.07287	0.0927736	0.68252	1.03258	0.217203
MBLC1_HUMAN|A4D2B0	UBE2G1_KO-WT	0.217087	0.238518	9.07287	0.386284	0.872652	0.413093	0.217087
GZF1_HUMAN|Q9H116	UBE2G1_KO-WT	0.217004	0.0912856	9.07287	0.0412058	0.622849	1.38504	0.217004
RB27A_HUMAN|P51159	UBE2G1_KO-WT	0.216752	0.273078	9.07287	0.447609	0.88713	0.349101	0.216752
MTDC_HUMAN|P13995	UBE2G1_KO-WT	0.216623	0.112785	9.07287	0.086703	0.679618	1.06197	0.216623
SCAM3_HUMAN|O14828	UBE2G1_KO-WT	0.216564	0.125137	9.07287	0.117302	0.715415	0.930693	0.216564
NUSAP_HUMAN|Q9BXS6	UBE2G1_KO-WT	0.216552	0.130544	9.07287	0.13125	0.737003	0.8819	0.216552
IPO9_HUMAN|Q96P70	UBE2G1_KO-WT	0.216439	0.144995	9.07287	0.16944	0.77682	0.770983	0.216439
GHDC_HUMAN|Q8N2G8	UBE2G1_KO-WT	0.216201	0.273816	9.07287	0.449912	0.887364	0.346873	0.216201
MBIP1_HUMAN|Q9NS73	UBE2G1_KO-WT	0.21617	0.106431	9.07287	0.072556	0.667538	1.13933	0.21617
A0A024R2Z6_HUMAN|A0A024R2Z6	UBE2G1_KO-WT	0.216155	0.163693	9.07287	0.21901	0.802185	0.659536	0.216155
TYW1_HUMAN|Q9NV66	UBE2G1_KO-WT	0.216125	0.240377	9.07287	0.391832	0.872676	0.4069	0.216125
FKB14_HUMAN|Q9NWM8	UBE2G1_KO-WT	0.215814	0.10853	9.07287	0.0777268	0.670992	1.10943	0.215814
CSPG4_HUMAN|Q6UVK1	UBE2G1_KO-WT	0.215677	0.299252	9.07287	0.489235	0.901624	0.310483	0.215677
KIF1B_HUMAN|O60333-3	UBE2G1_KO-WT	0.215228	0.107999	9.07287	0.0771829	0.670992	1.11248	0.215228
ME3L1_HUMAN|A6NDR6	UBE2G1_KO-WT	0.215183	0.11093	9.07287	0.0840774	0.679618	1.07532	0.215183
HNRPC_HUMAN|P07910-2	UBE2G1_KO-WT	0.215147	0.431301	9.07287	0.629768	0.93773	0.20082	0.215147
FBX44_HUMAN|Q9H4M3	UBE2G1_KO-WT	0.215053	0.21438	9.07287	0.341796	0.858239	0.466233	0.215053
CUL2_HUMAN|Q13617	UBE2G1_KO-WT	0.215046	0.196522	9.07287	0.302041	0.838586	0.519933	0.215046
ZN251_HUMAN|Q9BRH9	UBE2G1_KO-WT	0.214953	0.212056	9.07287	0.337013	0.856867	0.472353	0.214953
DDTL_HUMAN|A6NHG4	UBE2G1_KO-WT	0.214727	0.176001	9.07287	0.253216	0.826819	0.596508	0.214727
WAC_HUMAN|Q9BTA9-5	UBE2G1_KO-WT	0.214707	0.271457	9.07287	0.449157	0.887364	0.347602	0.214707
XRCC3_HUMAN|O43542	UBE2G1_KO-WT	0.214697	0.13819	9.07287	0.15442	0.763717	0.811296	0.214697
KIZ_HUMAN|Q2M2Z5	UBE2G1_KO-WT	0.214668	0.208621	9.07287	0.330135	0.852469	0.481308	0.214668
RPOM_HUMAN|O00411	UBE2G1_KO-WT	0.214442	0.208684	9.07287	0.330757	0.852469	0.480491	0.214442
UBP22_HUMAN|Q9UPT9	UBE2G1_KO-WT	0.214376	0.107434	9.07287	0.0768639	0.670992	1.11428	0.214376
ANM7_HUMAN|Q9NVM4	UBE2G1_KO-WT	0.214317	0.0930946	9.07287	0.0466141	0.629679	1.33148	0.214317
DDAH2_HUMAN|O95865	UBE2G1_KO-WT	0.213936	0.216579	9.07287	0.348861	0.860348	0.457347	0.213936
DSC2_HUMAN|Q02487	UBE2G1_KO-WT	0.213799	0.181203	9.07287	0.268057	0.831281	0.571773	0.213799
3MG_HUMAN|P29372	UBE2G1_KO-WT	0.213607	0.10624	9.07287	0.0750001	0.6684	1.12494	0.213607
E7EQT4_HUMAN|E7EQT4	UBE2G1_KO-WT	0.213475	0.365232	9.07287	0.573135	0.922336	0.241743	0.213475
CHUR_HUMAN|Q8WUH1	UBE2G1_KO-WT	0.213444	0.0975077	9.07287	0.0561073	0.629824	1.25098	0.213444
TAP26_HUMAN|Q9P031	UBE2G1_KO-WT	0.213394	0.132594	9.07287	0.141724	0.750967	0.848555	0.213394
RASEF_HUMAN|Q8IZ41	UBE2G1_KO-WT	0.213332	0.107727	9.07287	0.0787659	0.67234	1.10366	0.213332
GLRX3_HUMAN|O76003	UBE2G1_KO-WT	0.213299	0.126519	9.07287	0.125823	0.72644	0.900241	0.213299
ACSA_HUMAN|Q9NR19	UBE2G1_KO-WT	0.213233	0.251955	9.07287	0.41914	0.881152	0.377641	0.213233
CC112_HUMAN|Q8NEF3	UBE2G1_KO-WT	0.212972	0.140972	9.07287	0.164871	0.770527	0.782855	0.212972
RGPD3_HUMAN|A6NKT7	UBE2G1_KO-WT	0.2127	0.248179	9.07287	0.413485	0.878311	0.383541	0.2127
AL1A3_HUMAN|P47895	UBE2G1_KO-WT	0.212473	0.167479	9.07287	0.236144	0.813242	0.626823	0.212473
TONSL_HUMAN|Q96HA7	UBE2G1_KO-WT	0.212431	0.105067	9.07287	0.0736466	0.667701	1.13285	0.212431
CHD1_HUMAN|O14646	UBE2G1_KO-WT	0.212296	0.134095	9.07287	0.14757	0.754043	0.831001	0.212296
CISD3_HUMAN|P0C7P0	UBE2G1_KO-WT	0.212136	0.264451	9.07287	0.442955	0.886299	0.353641	0.212136
PEN2_HUMAN|Q9NZ42	UBE2G1_KO-WT	0.211793	0.0942052	9.07287	0.0509246	0.629679	1.29307	0.211793
PARP1_HUMAN|P09874	UBE2G1_KO-WT	0.211699	0.0858965	9.07287	0.0356874	0.614411	1.44749	0.211699
JPH1_HUMAN|Q9HDC5	UBE2G1_KO-WT	0.211652	0.111602	9.07287	0.0901311	0.680573	1.04513	0.211652
ECE2_HUMAN|O60344	UBE2G1_KO-WT	0.211645	0.161086	9.07287	0.221142	0.803447	0.655329	0.211645
TFB1M_HUMAN|Q8WVM0	UBE2G1_KO-WT	0.211608	0.148017	9.07287	0.186342	0.783762	0.729688	0.211608
REEP3_HUMAN|Q6NUK4	UBE2G1_KO-WT	0.211449	0.300438	9.07287	0.49922	0.902593	0.301708	0.211449
KLH36_HUMAN|Q8N4N3	UBE2G1_KO-WT	0.211266	0.138795	9.07287	0.162033	0.767328	0.790396	0.211266
MSI1H_HUMAN|O43347	UBE2G1_KO-WT	0.211256	0.153341	9.07287	0.201327	0.794351	0.696098	0.211256
PURA1_HUMAN|Q8N142	UBE2G1_KO-WT	0.211049	0.0952705	9.07287	0.0537483	0.629679	1.26964	0.211049
P5CR2_HUMAN|Q96C36	UBE2G1_KO-WT	0.210913	0.203333	9.07287	0.326461	0.849389	0.486169	0.210913
EPCR_HUMAN|Q9UNN8	UBE2G1_KO-WT	0.210755	0.298447	9.07287	0.497813	0.902593	0.302934	0.210755
MAP12_HUMAN|Q6UB28	UBE2G1_KO-WT	0.210675	0.157445	9.07287	0.213437	0.798031	0.670731	0.210675
Q5H9R5_HUMAN|Q5H9R5	UBE2G1_KO-WT	0.210616	0.194376	9.07287	0.30652	0.842955	0.513541	0.210616
H0Y830_HUMAN|H0Y830	UBE2G1_KO-WT	0.210431	0.227671	9.07287	0.379269	0.870786	0.421053	0.210431
TEN1L_HUMAN|Q86WV5	UBE2G1_KO-WT	0.210357	0.24898	9.07287	0.4199	0.881152	0.376854	0.210357
CDC27_HUMAN|P30260	UBE2G1_KO-WT	0.210104	0.150439	9.07287	0.195753	0.792152	0.708292	0.210104
NAF1_HUMAN|Q96HR8	UBE2G1_KO-WT	0.209997	0.116491	9.07287	0.104674	0.702761	0.98016	0.209997
BCORL_HUMAN|Q5H9F3	UBE2G1_KO-WT	0.209963	0.0866286	9.07287	0.0381705	0.620218	1.41827	0.209963
D6R9W4_HUMAN|D6R9W4	UBE2G1_KO-WT	0.209762	0.093631	9.07287	0.0515887	0.629679	1.28745	0.209762
1A11_HUMAN|P13746	UBE2G1_KO-WT	0.20972	0.120523	9.07287	0.115566	0.712627	0.93717	0.20972
INP5E_HUMAN|Q9NRR6	UBE2G1_KO-WT	0.209714	0.144527	9.07287	0.18045	0.783762	0.743644	0.209714
TICRR_HUMAN|Q7Z2Z1	UBE2G1_KO-WT	0.20968	0.0952202	9.07287	0.0549216	0.629824	1.26026	0.20968
CCD86_HUMAN|Q9H6F5	UBE2G1_KO-WT	0.209635	0.159759	9.07287	0.221679	0.803447	0.654276	0.209635
V9GYY3_HUMAN|V9GYY3	UBE2G1_KO-WT	0.209574	0.222426	9.07287	0.370491	0.869578	0.431222	0.209574
P121C_HUMAN|A8CG34	UBE2G1_KO-WT	0.209561	0.190652	9.07287	0.3	0.837792	0.522879	0.209561
EPC1_HUMAN|Q9H2F5	UBE2G1_KO-WT	0.209385	0.219855	9.07287	0.365588	0.869578	0.437008	0.209385
PDLI2_HUMAN|Q96JY6	UBE2G1_KO-WT	0.209355	0.237451	9.07287	0.400706	0.874939	0.397174	0.209355
LRC28_HUMAN|Q86X40	UBE2G1_KO-WT	0.209121	0.108253	9.07287	0.0851681	0.679618	1.06972	0.209121
AB17B_HUMAN|Q5VST6	UBE2G1_KO-WT	0.20909	0.104502	9.07287	0.0761982	0.670919	1.11806	0.20909
NOG1_HUMAN|Q9BZE4	UBE2G1_KO-WT	0.20903	0.103256	9.07287	0.0733455	0.667701	1.13463	0.20903
BTBD1_HUMAN|Q9H0C5	UBE2G1_KO-WT	0.209019	0.10391	9.07287	0.0748871	0.6684	1.12559	0.209019
MTF2_HUMAN|Q9Y483	UBE2G1_KO-WT	0.208982	0.127726	9.07287	0.13596	0.739236	0.866589	0.208982
LCOR_HUMAN|Q96JN0-3	UBE2G1_KO-WT	0.208764	0.131923	9.07287	0.147732	0.754043	0.830526	0.208764
MSL1_HUMAN|Q68DK7	UBE2G1_KO-WT	0.208713	0.148382	9.07287	0.192864	0.789352	0.714748	0.208713
ACOD_HUMAN|O00767	UBE2G1_KO-WT	0.208453	0.226222	9.07287	0.380662	0.870932	0.419461	0.208453
ENDOV_HUMAN|Q8N8Q3-3	UBE2G1_KO-WT	0.208327	0.49638	9.07287	0.684474	0.949938	0.164643	0.208327
ZUFSP_HUMAN|Q96AP4	UBE2G1_KO-WT	0.208312	0.17013	9.07287	0.251631	0.826689	0.599236	0.208312
ESCO1_HUMAN|Q5FWF5	UBE2G1_KO-WT	0.208308	0.136714	9.07287	0.161655	0.767328	0.791411	0.208308
RTN3_HUMAN|O95197	UBE2G1_KO-WT	0.208277	0.155927	9.07287	0.214174	0.798031	0.669233	0.208277
ANKZ1_HUMAN|Q9H8Y5	UBE2G1_KO-WT	0.208147	0.132874	9.07287	0.151404	0.757977	0.819863	0.208147
HS90A_HUMAN|P07900	UBE2G1_KO-WT	0.208035	0.0909108	9.07287	0.0476817	0.629679	1.32165	0.208035
DESI1_HUMAN|Q6ICB0	UBE2G1_KO-WT	0.208017	0.123087	9.07287	0.125021	0.725729	0.903018	0.208017
OSBL2_HUMAN|Q9H1P3	UBE2G1_KO-WT	0.207916	0.121725	9.07287	0.121527	0.72075	0.915327	0.207916
MID51_HUMAN|Q9NQG6	UBE2G1_KO-WT	0.207884	0.11555	9.07287	0.105274	0.702761	0.977678	0.207884
NIBAN_HUMAN|Q9BZQ8	UBE2G1_KO-WT	0.207848	0.281945	9.07287	0.479634	0.899146	0.31909	0.207848
YYAP1_HUMAN|Q9H869	UBE2G1_KO-WT	0.207848	0.112095	9.07287	0.0964352	0.692806	1.01576	0.207848
B4DT31_HUMAN|B4DT31	UBE2G1_KO-WT	0.207544	0.207763	9.07287	0.343718	0.858239	0.463798	0.207544
RBPMS_HUMAN|Q93062	UBE2G1_KO-WT	0.207439	0.193169	9.07287	0.310609	0.844516	0.507786	0.207439
MSS4_HUMAN|P47224	UBE2G1_KO-WT	0.207436	0.14223	9.07287	0.178447	0.783662	0.748491	0.207436
THEM4_HUMAN|Q5T1C6	UBE2G1_KO-WT	0.207331	0.232148	9.07287	0.394876	0.872926	0.403539	0.207331
WAC_HUMAN|Q9BTA9	UBE2G1_KO-WT	0.2073	0.189236	9.07287	0.301543	0.838114	0.520651	0.2073
NOP58_HUMAN|Q9Y2X3	UBE2G1_KO-WT	0.207153	0.106665	9.07287	0.0837685	0.679618	1.07692	0.207153
VDAC2_HUMAN|P45880-2	UBE2G1_KO-WT	0.207144	0.149095	9.07287	0.197876	0.792152	0.703607	0.207144
ABCF2_HUMAN|Q9UG63	UBE2G1_KO-WT	0.206962	0.109875	9.07287	0.0920088	0.680573	1.03617	0.206962
MP2K3_HUMAN|P46734	UBE2G1_KO-WT	0.206937	0.131623	9.07287	0.150085	0.756846	0.823663	0.206937
ZN185_HUMAN|O15231-9	UBE2G1_KO-WT	0.206934	0.218678	9.07287	0.368517	0.869578	0.433542	0.206934
RETR2_HUMAN|Q8NC44	UBE2G1_KO-WT	0.206777	0.124375	9.07287	0.1305	0.736107	0.88439	0.206777
AAMP_HUMAN|Q13685	UBE2G1_KO-WT	0.206629	0.203524	9.07287	0.336292	0.856446	0.473283	0.206629
FANCA_HUMAN|O15360	UBE2G1_KO-WT	0.206611	0.104416	9.07287	0.0789639	0.67234	1.10257	0.206611
MKL1_HUMAN|Q969V6	UBE2G1_KO-WT	0.206454	0.0893791	9.07287	0.0460261	0.629679	1.337	0.206454
ANR40_HUMAN|Q6AI12	UBE2G1_KO-WT	0.206366	0.103413	9.07287	0.0768493	0.670992	1.11436	0.206366
NRP1_HUMAN|O14786	UBE2G1_KO-WT	0.206315	0.294465	9.07287	0.501096	0.903304	0.300079	0.206315
DDX55_HUMAN|Q8NHQ9	UBE2G1_KO-WT	0.206121	0.102903	9.07287	0.0759225	0.669079	1.11963	0.206121
CC117_HUMAN|Q8IWD4	UBE2G1_KO-WT	0.206069	0.125746	9.07287	0.135412	0.739236	0.868343	0.206069
COPD_HUMAN|P48444	UBE2G1_KO-WT	0.205816	0.102461	9.07287	0.0752306	0.6684	1.12361	0.205816
TOR1B_HUMAN|O14657	UBE2G1_KO-WT	0.205774	0.210073	9.07287	0.352712	0.862947	0.45258	0.205774
IRF3_HUMAN|Q14653	UBE2G1_KO-WT	0.205769	0.121546	9.07287	0.124447	0.725729	0.905015	0.205769
Z3H7B_HUMAN|Q9UGR2	UBE2G1_KO-WT	0.205684	0.0951087	9.07287	0.0585781	0.631855	1.23226	0.205684
ASPP2_HUMAN|Q13625	UBE2G1_KO-WT	0.205624	0.0860214	9.07287	0.040322	0.622849	1.39446	0.205624
AP180_HUMAN|O60641	UBE2G1_KO-WT	0.205604	0.32775	9.07287	0.545911	0.915652	0.262878	0.205604
PSRC1_HUMAN|Q6PGN9	UBE2G1_KO-WT	0.205548	0.206346	9.07287	0.345008	0.859519	0.46217	0.205548
RPC6_HUMAN|Q9H1D9	UBE2G1_KO-WT	0.205428	0.135089	9.07287	0.162394	0.767328	0.78943	0.205428
PKHG3_HUMAN|A1L390	UBE2G1_KO-WT	0.205239	0.108362	9.07287	0.0904909	0.680573	1.0434	0.205239
AKT3_HUMAN|Q9Y243	UBE2G1_KO-WT	0.205138	0.123679	9.07287	0.131292	0.737003	0.88176	0.205138
TROP_HUMAN|Q12816	UBE2G1_KO-WT	0.205138	0.171963	9.07287	0.263164	0.829628	0.579774	0.205138
IMB1_HUMAN|Q14974	UBE2G1_KO-WT	0.205057	0.134231	9.07287	0.160681	0.767328	0.794034	0.205057
KT3K_HUMAN|Q9HA64	UBE2G1_KO-WT	0.205031	0.249853	9.07287	0.4329	0.882547	0.363612	0.205031
LRIG3_HUMAN|Q6UXM1	UBE2G1_KO-WT	0.204818	0.119919	9.07287	0.121549	0.72075	0.915247	0.204818
TRUB1_HUMAN|Q8WWH5	UBE2G1_KO-WT	0.204599	0.142378	9.07287	0.184291	0.783762	0.734496	0.204599
NLE1_HUMAN|Q9NVX2	UBE2G1_KO-WT	0.204568	0.214255	9.07287	0.364429	0.869578	0.438387	0.204568
ATG4C_HUMAN|Q96DT6	UBE2G1_KO-WT	0.204566	0.188192	9.07287	0.305067	0.841198	0.515604	0.204566
Q5CZB5_HUMAN|Q5CZB5	UBE2G1_KO-WT	0.204527	0.171966	9.07287	0.264497	0.829628	0.57758	0.204527
PARP4_HUMAN|Q9UKK3	UBE2G1_KO-WT	0.204516	0.146863	9.07287	0.196933	0.792152	0.705681	0.204516
I1VE18_HUMAN|I1VE18	UBE2G1_KO-WT	0.204429	0.125582	9.07287	0.137727	0.743147	0.860981	0.204429
RGPD8_HUMAN|O14715	UBE2G1_KO-WT	0.204342	0.149171	9.07287	0.203677	0.794351	0.691058	0.204342
A4FUJ8_HUMAN|A4FUJ8	UBE2G1_KO-WT	0.204101	0.0993134	9.07287	0.0697823	0.660558	1.15625	0.204101
CNTLN_HUMAN|Q9NXG0	UBE2G1_KO-WT	0.204057	0.165562	9.07287	0.248739	0.825561	0.604255	0.204057
RCC1_HUMAN|P18754	UBE2G1_KO-WT	0.203926	0.145978	9.07287	0.195648	0.792152	0.708524	0.203926
1B07_HUMAN|P01889	UBE2G1_KO-WT	0.203851	0.184309	9.07287	0.297177	0.834297	0.526985	0.203851
ZBTB9_HUMAN|Q96C00	UBE2G1_KO-WT	0.203734	0.138184	9.07287	0.174216	0.781827	0.758911	0.203734
UBP1_HUMAN|O94782	UBE2G1_KO-WT	0.203623	0.208416	9.07287	0.353897	0.864091	0.451123	0.203623
SFXN4_HUMAN|Q6P4A7	UBE2G1_KO-WT	0.203448	0.214242	9.07287	0.366915	0.869578	0.435434	0.203448
ANGE2_HUMAN|Q5VTE6	UBE2G1_KO-WT	0.203428	0.114278	9.07287	0.108489	0.706924	0.964615	0.203428
BMS1_HUMAN|Q14692	UBE2G1_KO-WT	0.203108	0.0828013	9.07287	0.0363769	0.614665	1.43917	0.203108
RING2_HUMAN|Q99496	UBE2G1_KO-WT	0.20297	0.0905781	9.07287	0.0515443	0.629679	1.28782	0.20297
HEXI1_HUMAN|O94992	UBE2G1_KO-WT	0.202883	0.202909	9.07287	0.34329	0.858239	0.464339	0.202883
RWD2A_HUMAN|Q9UIY3	UBE2G1_KO-WT	0.202878	0.114019	9.07287	0.10862	0.706924	0.964089	0.202878
LDB1_HUMAN|Q86U70	UBE2G1_KO-WT	0.202779	0.174469	9.07287	0.274787	0.833387	0.561004	0.202779
RC3H2_HUMAN|Q9HBD1	UBE2G1_KO-WT	0.202745	0.12545	9.07287	0.140247	0.749755	0.853105	0.202745
CN37_HUMAN|P09543	UBE2G1_KO-WT	0.202488	0.18356	9.07287	0.298375	0.836051	0.525237	0.202488
TET2_HUMAN|Q6N021	UBE2G1_KO-WT	0.202471	0.145423	9.07287	0.197013	0.792152	0.705504	0.202471
ZN761_HUMAN|Q86XN6	UBE2G1_KO-WT	0.202446	0.284384	9.07287	0.494438	0.902575	0.305888	0.202446
CETN1_HUMAN|Q12798	UBE2G1_KO-WT	0.202361	0.158272	9.07287	0.232786	0.810184	0.633042	0.202361
NOL10_HUMAN|Q9BSC4	UBE2G1_KO-WT	0.202236	0.0902812	9.07287	0.0516084	0.629679	1.28728	0.202236
LASP1_HUMAN|Q14847	UBE2G1_KO-WT	0.202213	0.267384	9.07287	0.468672	0.894885	0.329131	0.202213
ZN33A_HUMAN|Q06730	UBE2G1_KO-WT	0.201843	0.145312	9.07287	0.197968	0.792152	0.703405	0.201843
COL12_HUMAN|Q5KU26	UBE2G1_KO-WT	0.201712	0.287343	9.07287	0.500295	0.903067	0.300774	0.201712
DNJA1_HUMAN|P31689	UBE2G1_KO-WT	0.201678	0.109073	9.07287	0.0972391	0.694608	1.01216	0.201678
PFKAP_HUMAN|Q01813	UBE2G1_KO-WT	0.201675	0.244663	9.07287	0.430909	0.882145	0.365615	0.201675
SRS11_HUMAN|Q05519	UBE2G1_KO-WT	0.201658	0.0993583	9.07287	0.072729	0.667538	1.13829	0.201658
RL18_HUMAN|Q07020	UBE2G1_KO-WT	0.201527	0.195722	9.07287	0.329836	0.852469	0.481702	0.201527
NPL4_HUMAN|Q8TAT6	UBE2G1_KO-WT	0.201454	0.1565	9.07287	0.229875	0.808074	0.638509	0.201454
GWL_HUMAN|Q96GX5	UBE2G1_KO-WT	0.201308	0.233429	9.07287	0.410685	0.876098	0.386491	0.201308
2A5A_HUMAN|Q15172	UBE2G1_KO-WT	0.201101	0.174136	9.07287	0.277661	0.833387	0.556486	0.201101
TEFF1_HUMAN|Q8IYR6	UBE2G1_KO-WT	0.201045	0.231707	9.07287	0.40794	0.875554	0.389404	0.201045
SSBP3_HUMAN|Q9BWW4	UBE2G1_KO-WT	0.200991	0.238127	9.07287	0.420339	0.881152	0.3764	0.200991
FANCB_HUMAN|Q8NB91	UBE2G1_KO-WT	0.200969	0.127289	9.07287	0.148559	0.754043	0.828102	0.200969
JADE2_HUMAN|Q9NQC1	UBE2G1_KO-WT	0.200965	0.113526	9.07287	0.110201	0.707989	0.957815	0.200965
RBBP7_HUMAN|Q16576	UBE2G1_KO-WT	0.200869	0.118263	9.07287	0.123368	0.723137	0.908798	0.200869
WDR73_HUMAN|Q6P4I2	UBE2G1_KO-WT	0.200655	0.148355	9.07287	0.208948	0.798022	0.679963	0.200655
SPF30_HUMAN|O75940	UBE2G1_KO-WT	0.200491	0.157882	9.07287	0.23573	0.813145	0.627585	0.200491
OFD1_HUMAN|O75665	UBE2G1_KO-WT	0.200241	0.114396	9.07287	0.113698	0.712627	0.944247	0.200241
DAXX_HUMAN|Q9UER7	UBE2G1_KO-WT	0.20014	0.0974546	9.07287	0.0699453	0.660558	1.15524	0.20014
RGPS2_HUMAN|Q86X27	UBE2G1_KO-WT	0.200064	0.162915	9.07287	0.25034	0.826689	0.601469	0.200064
SURF2_HUMAN|Q15527	UBE2G1_KO-WT	0.199983	0.112767	9.07287	0.109643	0.707989	0.960019	0.199983
RIOK3_HUMAN|O14730	UBE2G1_KO-WT	0.199912	0.176664	9.07287	0.286827	0.833875	0.542379	0.199912
5NT3A_HUMAN|Q9H0P0	UBE2G1_KO-WT	0.199894	0.0837586	9.07287	0.0405771	0.622849	1.39172	0.199894
KMCP1_HUMAN|Q5SVS4	UBE2G1_KO-WT	0.199798	0.168971	9.07287	0.267092	0.830105	0.57334	0.199798
ATG2A_HUMAN|Q2TAZ0	UBE2G1_KO-WT	0.199735	0.132363	9.07287	0.165309	0.771231	0.781703	0.199735
H3BRE6_HUMAN|H3BRE6	UBE2G1_KO-WT	0.199695	0.144014	9.07287	0.198674	0.792152	0.701859	0.199695
ARAP1_HUMAN|Q96P48	UBE2G1_KO-WT	0.19967	0.116985	9.07287	0.121772	0.72075	0.914454	0.19967
ZSC25_HUMAN|Q6NSZ9	UBE2G1_KO-WT	0.199573	0.122929	9.07287	0.138663	0.745789	0.858039	0.199573
RRP44_HUMAN|Q9Y2L1	UBE2G1_KO-WT	0.199421	0.0966477	9.07287	0.0688529	0.660558	1.16208	0.199421
TPC_HUMAN|Q9HC21	UBE2G1_KO-WT	0.199319	0.188919	9.07287	0.318687	0.84632	0.496636	0.199319
CGRF1_HUMAN|Q99675	UBE2G1_KO-WT	0.199279	0.124376	9.07287	0.143297	0.753385	0.843762	0.199279
CDT1_HUMAN|Q9H211	UBE2G1_KO-WT	0.198908	0.103431	9.07287	0.0863652	0.679618	1.06366	0.198908
IMA4_HUMAN|O00505	UBE2G1_KO-WT	0.198792	0.115096	9.07287	0.117936	0.715415	0.928354	0.198792
INT5_HUMAN|Q6P9B9	UBE2G1_KO-WT	0.198545	0.0926637	9.07287	0.0605199	0.635715	1.2181	0.198545
MGAP_HUMAN|Q8IWI9	UBE2G1_KO-WT	0.198506	0.0820681	9.07287	0.0384806	0.620218	1.41476	0.198506
BLMH_HUMAN|Q13867	UBE2G1_KO-WT	0.198346	0.200792	9.07287	0.348852	0.860348	0.457359	0.198346
ANKS3_HUMAN|Q6ZW76	UBE2G1_KO-WT	0.198315	0.137824	9.07287	0.183768	0.783762	0.73573	0.198315
UTP18_HUMAN|Q9Y5J1	UBE2G1_KO-WT	0.198291	0.0975357	9.07287	0.0723294	0.667538	1.14068	0.198291
ZN460_HUMAN|Q14592	UBE2G1_KO-WT	0.198285	0.209924	9.07287	0.369356	0.869578	0.432555	0.198285
GDAP1_HUMAN|Q8TB36	UBE2G1_KO-WT	0.198258	0.222507	9.07287	0.395932	0.872926	0.402379	0.198258
PLAK_HUMAN|P14923	UBE2G1_KO-WT	0.198251	0.137887	9.07287	0.184079	0.783762	0.734997	0.198251
GSE1_HUMAN|Q14687	UBE2G1_KO-WT	0.197874	0.167569	9.07287	0.267691	0.830715	0.572367	0.197874
TT39A_HUMAN|Q5SRH9	UBE2G1_KO-WT	0.197658	0.248013	9.07287	0.445825	0.88713	0.350836	0.197658
RT15_HUMAN|P82914	UBE2G1_KO-WT	0.1974	0.163336	9.07287	0.25739	0.827826	0.589409	0.1974
ZN189_HUMAN|O75820	UBE2G1_KO-WT	0.197392	0.120807	9.07287	0.136431	0.739236	0.865088	0.197392
DMPK_HUMAN|Q09013	UBE2G1_KO-WT	0.197331	0.150861	9.07287	0.22303	0.804271	0.651637	0.197331
Q6PJP7_HUMAN|Q6PJP7	UBE2G1_KO-WT	0.197324	0.085989	9.07287	0.0471816	0.629679	1.32623	0.197324
ESYT1_HUMAN|Q9BSJ8	UBE2G1_KO-WT	0.197266	0.0934996	9.07287	0.0638463	0.646272	1.19486	0.197266
ARI3B_HUMAN|Q8IVW6	UBE2G1_KO-WT	0.196987	0.114159	9.07287	0.118239	0.715863	0.92724	0.196987
PDIA1_HUMAN|P07237	UBE2G1_KO-WT	0.196952	0.156158	9.07287	0.238687	0.817577	0.622172	0.196952
KNOP1_HUMAN|Q1ED39	UBE2G1_KO-WT	0.196819	0.0952857	9.07287	0.0686089	0.660386	1.16362	0.196819
PKNX2_HUMAN|Q96KN3	UBE2G1_KO-WT	0.196786	0.169738	9.07287	0.275912	0.833387	0.559229	0.196786
MPIP1_HUMAN|P30304	UBE2G1_KO-WT	0.196778	0.203811	9.07287	0.359328	0.86694	0.444509	0.196778
RENR_HUMAN|O75787	UBE2G1_KO-WT	0.196637	0.087387	9.07287	0.0507597	0.629679	1.29448	0.196637
AKAP1_HUMAN|Q92667	UBE2G1_KO-WT	0.196635	0.212268	9.07287	0.378244	0.870266	0.422228	0.196635
1C07_HUMAN|P10321	UBE2G1_KO-WT	0.196609	0.156125	9.07287	0.239352	0.818199	0.620962	0.196609
SIA4C_HUMAN|Q11206	UBE2G1_KO-WT	0.196532	0.142222	9.07287	0.200082	0.792362	0.698792	0.196532
COX7B_HUMAN|P24311	UBE2G1_KO-WT	0.19637	0.220058	9.07287	0.395254	0.872926	0.403124	0.19637
GFPT2_HUMAN|O94808	UBE2G1_KO-WT	0.196292	0.236006	9.07287	0.426912	0.882145	0.369662	0.196292
PYGO1_HUMAN|Q9Y3Y4	UBE2G1_KO-WT	0.196167	0.100668	9.07287	0.0828868	0.678534	1.08151	0.196167
CL029_HUMAN|Q8N999	UBE2G1_KO-WT	0.196164	0.142154	9.07287	0.200658	0.793445	0.697544	0.196164
ACBD5_HUMAN|Q5T8D3	UBE2G1_KO-WT	0.196065	0.193653	9.07287	0.337558	0.857371	0.471652	0.196065
TLK1_HUMAN|Q9UKI8	UBE2G1_KO-WT	0.19606	0.11928	9.07287	0.13438	0.739236	0.871665	0.19606
PATZ1_HUMAN|Q9HBE1	UBE2G1_KO-WT	0.195958	0.102475	9.07287	0.087882	0.679618	1.0561	0.195958
TAP1_HUMAN|Q03518	UBE2G1_KO-WT	0.195943	0.148442	9.07287	0.219167	0.802185	0.659224	0.195943
C2CD3_HUMAN|Q4AC94	UBE2G1_KO-WT	0.195608	0.147733	9.07287	0.217869	0.801448	0.661805	0.195608
PUSL1_HUMAN|Q8N0Z8	UBE2G1_KO-WT	0.195445	0.175929	9.07287	0.29517	0.833875	0.529927	0.195445
A0A024QZ45_HUMAN|A0A024QZ45	UBE2G1_KO-WT	0.195359	0.256154	9.07287	0.46503	0.893627	0.332519	0.195359
ASND1_HUMAN|Q9NWL6	UBE2G1_KO-WT	0.195224	0.209257	9.07287	0.375012	0.869578	0.425955	0.195224
DNLI4_HUMAN|P49917	UBE2G1_KO-WT	0.195166	0.11357	9.07287	0.119564	0.717277	0.9224	0.195166
NEIL3_HUMAN|Q8TAT5	UBE2G1_KO-WT	0.195138	0.144099	9.07287	0.208439	0.798022	0.681021	0.195138
CA131_HUMAN|Q8NDD1	UBE2G1_KO-WT	0.195126	0.0902374	9.07287	0.0586025	0.631855	1.23208	0.195126
SHCBP_HUMAN|Q8NEM2	UBE2G1_KO-WT	0.195075	0.238701	9.07287	0.434728	0.882915	0.361782	0.195075
ENKD1_HUMAN|Q9H0I2	UBE2G1_KO-WT	0.194812	0.212895	9.07287	0.383835	0.870932	0.415856	0.194812
SCND1_HUMAN|P57086	UBE2G1_KO-WT	0.194718	0.164256	9.07287	0.265957	0.829787	0.575188	0.194718
PEX19_HUMAN|P40855	UBE2G1_KO-WT	0.194667	0.107087	9.07287	0.102185	0.701468	0.990611	0.194667
RRAS_HUMAN|P10301	UBE2G1_KO-WT	0.194601	0.256761	9.07287	0.467735	0.894476	0.33	0.194601
MPC1_HUMAN|Q9Y5U8	UBE2G1_KO-WT	0.194506	0.151516	9.07287	0.231049	0.808074	0.636296	0.194506
PTCD1_HUMAN|O75127	UBE2G1_KO-WT	0.194408	0.117338	9.07287	0.131664	0.73715	0.880533	0.194408
ZN574_HUMAN|Q6ZN55	UBE2G1_KO-WT	0.194253	0.171438	9.07287	0.286235	0.833875	0.543277	0.194253
FRMD8_HUMAN|Q9BZ67	UBE2G1_KO-WT	0.194198	0.103517	9.07287	0.0931362	0.683598	1.03088	0.194198
FTM_HUMAN|Q68CZ1	UBE2G1_KO-WT	0.194189	0.11833	9.07287	0.134927	0.739236	0.869901	0.194189
TMTC4_HUMAN|Q5T4D3	UBE2G1_KO-WT	0.194093	0.116349	9.07287	0.12935	0.734404	0.888233	0.194093
SMC3_HUMAN|Q9UQE7	UBE2G1_KO-WT	0.194084	0.123326	9.07287	0.149727	0.75618	0.824701	0.194084
EMIL3_HUMAN|Q9NT22	UBE2G1_KO-WT	0.194052	0.240929	9.07287	0.441167	0.886183	0.355397	0.194052
ZCCHV_HUMAN|Q7Z2W4	UBE2G1_KO-WT	0.193735	0.0868581	9.07287	0.0524257	0.629679	1.28046	0.193735
RUXE_HUMAN|P62304	UBE2G1_KO-WT	0.193706	0.110697	9.07287	0.113797	0.712627	0.94387	0.193706
SCLT1_HUMAN|Q96NL6	UBE2G1_KO-WT	0.193681	0.244318	9.07287	0.448161	0.887289	0.348566	0.193681
ALR_HUMAN|P55789	UBE2G1_KO-WT	0.193607	0.0870677	9.07287	0.0530166	0.629679	1.27559	0.193607
BHLH9_HUMAN|Q6PI77	UBE2G1_KO-WT	0.193576	0.253945	9.07287	0.465251	0.893627	0.332313	0.193576
FBW1A_HUMAN|Q9Y297	UBE2G1_KO-WT	0.193474	0.0827821	9.07287	0.0440097	0.622849	1.35645	0.193474
PSN2_HUMAN|P49810	UBE2G1_KO-WT	0.193393	0.162677	9.07287	0.264695	0.829628	0.577254	0.193393
MTBP_HUMAN|Q96DY7	UBE2G1_KO-WT	0.193258	0.113368	9.07287	0.122176	0.721393	0.913014	0.193258
P85A_HUMAN|P27986	UBE2G1_KO-WT	0.193254	0.13918	9.07287	0.19812	0.792152	0.703071	0.193254
SPB9_HUMAN|P50453	UBE2G1_KO-WT	0.193223	0.214257	9.07287	0.390461	0.872676	0.408422	0.193223
AATF_HUMAN|Q9NY61	UBE2G1_KO-WT	0.193204	0.11813	9.07287	0.136099	0.739236	0.866146	0.193204
UNKL_HUMAN|Q9H9P5	UBE2G1_KO-WT	0.193193	0.112578	9.07287	0.12001	0.717277	0.920781	0.193193
ZN564_HUMAN|Q8TBZ8	UBE2G1_KO-WT	0.192964	0.146602	9.07287	0.220373	0.80278	0.656842	0.192964
PHF8_HUMAN|Q9UPP1	UBE2G1_KO-WT	0.192957	0.0858603	9.07287	0.0509973	0.629679	1.29245	0.192957
CC106_HUMAN|Q9BWC9	UBE2G1_KO-WT	0.192944	0.152696	9.07287	0.237882	0.815734	0.623639	0.192944
CHCH1_HUMAN|Q96BP2	UBE2G1_KO-WT	0.19294	0.226652	9.07287	0.416527	0.880321	0.380357	0.19294
CA2D1_HUMAN|P54289	UBE2G1_KO-WT	0.1928	0.157236	9.07287	0.251002	0.826689	0.600322	0.1928
JADE1_HUMAN|Q6IE81	UBE2G1_KO-WT	0.192799	0.131298	9.07287	0.17579	0.781827	0.755006	0.192799
IF4G1_HUMAN|Q04637-7	UBE2G1_KO-WT	0.192759	0.182972	9.07287	0.319363	0.84632	0.495716	0.192759
CI078_HUMAN|Q9NZ63	UBE2G1_KO-WT	0.192709	0.0922819	9.07287	0.0661239	0.647138	1.17964	0.192709
TLK2_HUMAN|Q86UE8-2	UBE2G1_KO-WT	0.192584	0.178048	9.07287	0.307322	0.843724	0.512407	0.192584
NU160_HUMAN|Q12769	UBE2G1_KO-WT	0.192558	0.0958242	9.07287	0.0751364	0.6684	1.12415	0.192558
QSER1_HUMAN|Q2KHR3	UBE2G1_KO-WT	0.192526	0.116276	9.07287	0.131882	0.73715	0.879816	0.192526
V6A6E5_HUMAN|V6A6E5	UBE2G1_KO-WT	0.192347	0.178906	9.07287	0.310075	0.843821	0.508534	0.192347
DCAF8_HUMAN|Q5TAQ9	UBE2G1_KO-WT	0.192314	0.118972	9.07287	0.140179	0.749755	0.853317	0.192314
FBX11_HUMAN|Q86XK2	UBE2G1_KO-WT	0.192294	0.14202	9.07287	0.208501	0.798022	0.680893	0.192294
SHLB1_HUMAN|Q9Y371	UBE2G1_KO-WT	0.192257	0.114162	9.07287	0.126182	0.726729	0.899001	0.192257
APBP2_HUMAN|Q92624	UBE2G1_KO-WT	0.191963	0.124729	9.07287	0.157907	0.767328	0.801599	0.191963
SUZ12_HUMAN|Q15022	UBE2G1_KO-WT	0.191897	0.171799	9.07287	0.292707	0.833875	0.533566	0.191897
NUD11_HUMAN|Q96G61	UBE2G1_KO-WT	0.191745	0.160076	9.07287	0.261333	0.829628	0.582806	0.191745
VDAC1_HUMAN|P21796	UBE2G1_KO-WT	0.19156	0.140984	9.07287	0.207046	0.797	0.683933	0.19156
EIF2D_HUMAN|P41214	UBE2G1_KO-WT	0.191557	0.222738	9.07287	0.411932	0.877162	0.385174	0.191557
BTBD7_HUMAN|Q9P203	UBE2G1_KO-WT	0.190968	0.15054	9.07287	0.236181	0.813242	0.626755	0.190968
HDHD3_HUMAN|Q9BSH5	UBE2G1_KO-WT	0.190762	0.152085	9.07287	0.241079	0.818986	0.61784	0.190762
RIF1_HUMAN|Q5UIP0	UBE2G1_KO-WT	0.190631	0.156444	9.07287	0.25376	0.826819	0.595576	0.190631
MS18B_HUMAN|O43482	UBE2G1_KO-WT	0.190627	0.083199	9.07287	0.0474568	0.629679	1.3237	0.190627
TRM7_HUMAN|Q9UET6	UBE2G1_KO-WT	0.190572	0.157655	9.07287	0.257302	0.827826	0.589557	0.190572
PAPS2_HUMAN|O95340	UBE2G1_KO-WT	0.190453	0.129377	9.07287	0.174819	0.781827	0.75741	0.190453
SP30L_HUMAN|Q9HAJ7	UBE2G1_KO-WT	0.190435	0.126399	9.07287	0.165908	0.771231	0.780133	0.190435
KHNYN_HUMAN|O15037	UBE2G1_KO-WT	0.19033	0.142766	9.07287	0.214984	0.799	0.667594	0.19033
CUTC_HUMAN|Q9NTM9	UBE2G1_KO-WT	0.190293	0.237118	9.07287	0.442762	0.886299	0.35383	0.190293
MAVS_HUMAN|Q7Z434-4	UBE2G1_KO-WT	0.190194	0.15979	9.07287	0.264149	0.829628	0.57815	0.190194
WIPI1_HUMAN|Q5MNZ9	UBE2G1_KO-WT	0.190064	0.181003	9.07287	0.320854	0.846933	0.493692	0.190064
METL5_HUMAN|Q9NRN9	UBE2G1_KO-WT	0.190027	0.150918	9.07287	0.239408	0.818199	0.620861	0.190027
RIOK2_HUMAN|Q9BVS4	UBE2G1_KO-WT	0.189908	0.114105	9.07287	0.130135	0.736107	0.885607	0.189908
LMBL2_HUMAN|Q969R5	UBE2G1_KO-WT	0.189886	0.101359	9.07287	0.0935248	0.685028	1.02907	0.189886
CA2D1_HUMAN|P54289-3	UBE2G1_KO-WT	0.189885	0.204018	9.07287	0.376097	0.869578	0.4247	0.189885
RPC10_HUMAN|Q9Y2Y1	UBE2G1_KO-WT	0.189768	0.111306	9.07287	0.122131	0.721393	0.913174	0.189768
RCBT1_HUMAN|Q8NDN9	UBE2G1_KO-WT	0.189742	0.122286	9.07287	0.154896	0.764562	0.809959	0.189742
UB2R1_HUMAN|P49427	UBE2G1_KO-WT	0.189708	0.522847	9.07287	0.725035	0.958203	0.139641	0.189708
PLPL2_HUMAN|Q96AD5	UBE2G1_KO-WT	0.189616	0.138551	9.07287	0.204063	0.794351	0.690237	0.189616
SUCHY_HUMAN|Q9HAC7	UBE2G1_KO-WT	0.189599	0.151924	9.07287	0.24328	0.820815	0.613893	0.189599
CA109_HUMAN|Q9NX04	UBE2G1_KO-WT	0.189476	0.0911626	9.07287	0.0671889	0.65299	1.1727	0.189476
BTF3_HUMAN|P20290	UBE2G1_KO-WT	0.189394	0.103116	9.07287	0.099164	0.69679	1.00365	0.189394
ERF_HUMAN|P50548	UBE2G1_KO-WT	0.18933	0.137802	9.07287	0.202452	0.794351	0.693678	0.18933
SF01_HUMAN|Q15637-2	UBE2G1_KO-WT	0.189252	0.10054	9.07287	0.0921935	0.680905	1.0353	0.189252
RBM48_HUMAN|Q5RL73	UBE2G1_KO-WT	0.18925	0.113266	9.07287	0.128818	0.733802	0.890023	0.18925
FACE2_HUMAN|Q9Y256	UBE2G1_KO-WT	0.189235	0.113353	9.07287	0.129103	0.734404	0.889065	0.189235
LIN52_HUMAN|Q52LA3	UBE2G1_KO-WT	0.18917	0.146741	9.07287	0.229242	0.807879	0.639705	0.18917
RAE1L_HUMAN|P78406	UBE2G1_KO-WT	0.189149	0.0878526	9.07287	0.0595026	0.634202	1.22546	0.189149
H1X_HUMAN|Q92522	UBE2G1_KO-WT	0.18912	0.143448	9.07287	0.219685	0.80278	0.658201	0.18912
AUXI_HUMAN|O75061	UBE2G1_KO-WT	0.18887	0.223725	9.07287	0.420256	0.881152	0.376486	0.18887
PLCD3_HUMAN|Q8N3E9	UBE2G1_KO-WT	0.188833	0.20976	9.07287	0.391263	0.872676	0.407531	0.188833
SDCB1_HUMAN|O00560	UBE2G1_KO-WT	0.188775	0.143493	9.07287	0.220589	0.80278	0.656416	0.188775
DJC17_HUMAN|Q9NVM6	UBE2G1_KO-WT	0.188582	0.102029	9.07287	0.0973459	0.694608	1.01168	0.188582
PGAM1_HUMAN|P18669	UBE2G1_KO-WT	0.188544	0.184098	9.07287	0.332292	0.852551	0.478479	0.188544
TM159_HUMAN|Q96B96	UBE2G1_KO-WT	0.188416	0.186547	9.07287	0.338663	0.858239	0.470232	0.188416
JTB_HUMAN|O76095	UBE2G1_KO-WT	0.1884	0.124794	9.07287	0.165136	0.771046	0.782158	0.1884
CD97_HUMAN|P48960	UBE2G1_KO-WT	0.188388	0.305881	9.07287	0.553106	0.916757	0.257192	0.188388
TADA1_HUMAN|Q96BN2	UBE2G1_KO-WT	0.188383	0.12431	9.07287	0.163699	0.768376	0.785953	0.188383
H3BMZ2_HUMAN|H3BMZ2	UBE2G1_KO-WT	0.188281	0.197858	9.07287	0.365963	0.869578	0.436563	0.188281
PML_HUMAN|P29590-2	UBE2G1_KO-WT	0.188088	0.217761	9.07287	0.409986	0.875554	0.387231	0.188088
STAR4_HUMAN|Q96DR4	UBE2G1_KO-WT	0.188044	0.306379	9.07287	0.554446	0.916757	0.256141	0.188044
FXL18_HUMAN|Q96ME1	UBE2G1_KO-WT	0.187882	0.111384	9.07287	0.125648	0.72644	0.900845	0.187882
F204A_HUMAN|Q9H8W3	UBE2G1_KO-WT	0.187817	0.161244	9.07287	0.273814	0.833387	0.562545	0.187817
KDM3A_HUMAN|Q9Y4C1	UBE2G1_KO-WT	0.187667	0.142494	9.07287	0.220125	0.80278	0.657331	0.187667
KBP_HUMAN|Q96EK5	UBE2G1_KO-WT	0.187598	0.158148	9.07287	0.265669	0.829787	0.575659	0.187598
DIM1_HUMAN|Q9UNQ2	UBE2G1_KO-WT	0.187555	0.160779	9.07287	0.273144	0.833387	0.563609	0.187555
PPIL4_HUMAN|Q8WUA2	UBE2G1_KO-WT	0.18755	0.105093	9.07287	0.10772	0.706924	0.967705	0.18755
GSHR_HUMAN|P00390	UBE2G1_KO-WT	0.187288	0.0844959	9.07287	0.0536361	0.629679	1.27054	0.187288
PPR18_HUMAN|Q6NYC8	UBE2G1_KO-WT	0.187184	0.111104	9.07287	0.126047	0.726729	0.899468	0.187184
CASC3_HUMAN|O15234	UBE2G1_KO-WT	0.187167	0.142669	9.07287	0.221776	0.803447	0.654085	0.187167
TBX2_HUMAN|Q13207	UBE2G1_KO-WT	0.187116	0.195267	9.07287	0.36277	0.868159	0.440369	0.187116
KMT5A_HUMAN|Q9NQR1	UBE2G1_KO-WT	0.187081	0.196266	9.07287	0.365191	0.869578	0.43748	0.187081
ZC4H2_HUMAN|Q9NQZ6	UBE2G1_KO-WT	0.186948	0.125625	9.07287	0.170622	0.778875	0.767965	0.186948
A0A0B4J2E5_HUMAN|A0A0B4J2E5	UBE2G1_KO-WT	0.186921	0.122535	9.07287	0.161218	0.767328	0.792586	0.186921
DBF4A_HUMAN|Q9UBU7	UBE2G1_KO-WT	0.186813	0.110296	9.07287	0.124289	0.725729	0.905569	0.186813
NUDT4_HUMAN|Q9NZJ9-2	UBE2G1_KO-WT	0.186797	0.106007	9.07287	0.111618	0.709776	0.952266	0.186797
AMRP_HUMAN|P30533	UBE2G1_KO-WT	0.186795	0.148941	9.07287	0.241135	0.818986	0.617739	0.186795
TCTP_HUMAN|P13693	UBE2G1_KO-WT	0.186634	0.0844202	9.07287	0.0541447	0.629679	1.26644	0.186634
BACD2_HUMAN|Q13829	UBE2G1_KO-WT	0.186614	0.168223	9.07287	0.295827	0.833875	0.528962	0.186614
LENG9_HUMAN|Q96B70	UBE2G1_KO-WT	0.18636	0.265033	9.07287	0.4996	0.902593	0.301377	0.18636
KCD20_HUMAN|Q7Z5Y7	UBE2G1_KO-WT	0.18611	0.118638	9.07287	0.150888	0.757299	0.821344	0.18611
TBL1X_HUMAN|O60907	UBE2G1_KO-WT	0.186068	0.246636	9.07287	0.469723	0.895307	0.328158	0.186068
ASH1L_HUMAN|Q9NR48	UBE2G1_KO-WT	0.186042	0.385434	9.07287	0.640754	0.939473	0.193309	0.186042
ENY2_HUMAN|Q9NPA8	UBE2G1_KO-WT	0.186004	0.082859	9.07287	0.0512081	0.629679	1.29066	0.186004
PGTB2_HUMAN|P53611	UBE2G1_KO-WT	0.185889	0.214019	9.07287	0.407474	0.875554	0.3899	0.185889
CSPP1_HUMAN|Q1MSJ5	UBE2G1_KO-WT	0.185841	0.0850058	9.07287	0.0563636	0.630127	1.249	0.185841
EF1A1_HUMAN|P68104	UBE2G1_KO-WT	0.185796	0.0985974	9.07287	0.0918955	0.680573	1.03671	0.185796
TF7L2_HUMAN|Q9NQB0-6	UBE2G1_KO-WT	0.185696	0.162953	9.07287	0.283656	0.833875	0.547208	0.185696
AL14E_HUMAN|Q8N8R7	UBE2G1_KO-WT	0.18566	0.0826803	9.07287	0.0511505	0.629679	1.29115	0.18566
ZSWM6_HUMAN|Q9HCJ5	UBE2G1_KO-WT	0.185466	0.0893994	9.07287	0.0676112	0.654554	1.16998	0.185466
SPAG5_HUMAN|Q96R06	UBE2G1_KO-WT	0.185459	0.257945	9.07287	0.490252	0.901837	0.309581	0.185459
LINES_HUMAN|Q8NG48	UBE2G1_KO-WT	0.185213	0.143252	9.07287	0.227992	0.806666	0.642081	0.185213
CDK12_HUMAN|Q9NYV4	UBE2G1_KO-WT	0.185194	0.142358	9.07287	0.225359	0.805986	0.647125	0.185194
COQ8A_HUMAN|Q8NI60	UBE2G1_KO-WT	0.185162	0.318876	9.07287	0.5756	0.922937	0.239879	0.185162
USB1_HUMAN|Q9BQ65	UBE2G1_KO-WT	0.184867	0.146253	9.07287	0.23773	0.81564	0.623915	0.184867
PHF10_HUMAN|Q8WUB8	UBE2G1_KO-WT	0.184829	0.134829	9.07287	0.203377	0.794351	0.691698	0.184829
PAIP1_HUMAN|Q9H074	UBE2G1_KO-WT	0.184721	0.138886	9.07287	0.215975	0.80032	0.665597	0.184721
PRPF3_HUMAN|O43395	UBE2G1_KO-WT	0.184651	0.0957397	9.07287	0.0855935	0.679618	1.06756	0.184651
TSN_HUMAN|Q15631	UBE2G1_KO-WT	0.184633	0.105153	9.07287	0.112727	0.71071	0.94797	0.184633
MPP9_HUMAN|Q99550	UBE2G1_KO-WT	0.184525	0.111761	9.07287	0.132851	0.739236	0.876636	0.184525
G3BP2_HUMAN|Q9UN86	UBE2G1_KO-WT	0.184479	0.0899559	9.07287	0.0702761	0.660569	1.15319	0.184479
RBPS2_HUMAN|Q6ZRY4	UBE2G1_KO-WT	0.184368	0.177059	9.07287	0.324698	0.849109	0.48852	0.184368
A0A0H5AUJ9_HUMAN|A0A0H5AUJ9	UBE2G1_KO-WT	0.184336	0.149813	9.07287	0.24948	0.82665	0.602964	0.184336
NGDN_HUMAN|Q8NEJ9	UBE2G1_KO-WT	0.184325	0.094098	9.07287	0.0815363	0.676427	1.08865	0.184325
FUND1_HUMAN|Q8IVP5	UBE2G1_KO-WT	0.184297	0.232204	9.07287	0.447638	0.88713	0.349073	0.184297
NFIX_HUMAN|Q14938	UBE2G1_KO-WT	0.18423	0.132632	9.07287	0.197969	0.792152	0.703403	0.18423
ANR26_HUMAN|Q9UPS8	UBE2G1_KO-WT	0.184144	0.190603	9.07287	0.359035	0.86694	0.444864	0.184144
TBP_HUMAN|P20226	UBE2G1_KO-WT	0.183992	0.184275	9.07287	0.343938	0.858239	0.46352	0.183992
CE104_HUMAN|O60308	UBE2G1_KO-WT	0.18395	0.116052	9.07287	0.147143	0.754043	0.832261	0.18395
ZN561_HUMAN|Q8N587	UBE2G1_KO-WT	0.183632	0.150078	9.07287	0.251938	0.826689	0.598706	0.183632
DSG2_HUMAN|Q14126	UBE2G1_KO-WT	0.183627	0.154132	9.07287	0.263745	0.829628	0.578816	0.183627
ZF64B_HUMAN|Q9NTW7	UBE2G1_KO-WT	0.18359	0.115739	9.07287	0.146876	0.754043	0.83305	0.18359
TEAD4_HUMAN|Q15561	UBE2G1_KO-WT	0.183547	0.0943058	9.07287	0.0832021	0.679091	1.07987	0.183547
ALDOA_HUMAN|P04075	UBE2G1_KO-WT	0.183537	0.0890283	9.07287	0.0690564	0.660558	1.1608	0.183537
RM10_HUMAN|Q7Z7H8	UBE2G1_KO-WT	0.183487	0.132051	9.07287	0.197828	0.792152	0.703712	0.183487
KAD6_HUMAN|Q9Y3D8	UBE2G1_KO-WT	0.183387	0.175946	9.07287	0.324253	0.849109	0.489116	0.183387
LCOR_HUMAN|Q96JN0	UBE2G1_KO-WT	0.183272	0.223618	9.07287	0.433459	0.882598	0.363052	0.183272
IFT88_HUMAN|Q13099	UBE2G1_KO-WT	0.18325	0.352447	9.07287	0.615554	0.933071	0.210734	0.18325
IQCE_HUMAN|Q6IPM2	UBE2G1_KO-WT	0.183231	0.17433	9.07287	0.320421	0.846817	0.49428	0.183231
TIGD5_HUMAN|Q53EQ6	UBE2G1_KO-WT	0.183088	0.255074	9.07287	0.490959	0.902038	0.308955	0.183088
TRIM2_HUMAN|Q9C040	UBE2G1_KO-WT	0.183024	0.0940454	9.07287	0.0832259	0.679091	1.07974	0.183024
TUFT1_HUMAN|Q9NNX1	UBE2G1_KO-WT	0.182945	0.0908895	9.07287	0.0747325	0.6684	1.12649	0.182945
RB39A_HUMAN|Q14964	UBE2G1_KO-WT	0.182907	0.258798	9.07287	0.497467	0.902593	0.303236	0.182907
PTPRS_HUMAN|Q13332-2	UBE2G1_KO-WT	0.182523	0.22587	9.07287	0.439714	0.885594	0.356829	0.182523
TF2B_HUMAN|Q00403	UBE2G1_KO-WT	0.182508	0.163188	9.07287	0.292135	0.833875	0.534416	0.182508
NBEL1_HUMAN|Q6ZS30	UBE2G1_KO-WT	0.182502	0.104474	9.07287	0.114337	0.712627	0.941814	0.182502
RA51C_HUMAN|O43502	UBE2G1_KO-WT	0.182439	0.157894	9.07287	0.277428	0.833387	0.55685	0.182439
CDK7_HUMAN|P50613	UBE2G1_KO-WT	0.182403	0.195088	9.07287	0.374014	0.869578	0.427113	0.182403
TF3B_HUMAN|Q92994	UBE2G1_KO-WT	0.182376	0.0972352	9.07287	0.0931931	0.683598	1.03062	0.182376
CNNM2_HUMAN|Q9H8M5	UBE2G1_KO-WT	0.182319	0.172206	9.07287	0.317096	0.84632	0.498809	0.182319
R9S252_HUMAN|R9S252	UBE2G1_KO-WT	0.182308	0.14496	9.07287	0.239924	0.818815	0.619926	0.182308
KRIT1_HUMAN|O00522	UBE2G1_KO-WT	0.182303	0.106655	9.07287	0.1213	0.72075	0.91614	0.182303
UBE2O_HUMAN|Q9C0C9	UBE2G1_KO-WT	0.182299	0.140664	9.07287	0.226974	0.805986	0.644023	0.182299
UNC5A_HUMAN|Q6ZN44	UBE2G1_KO-WT	0.182173	0.147086	9.07287	0.2466	0.824871	0.608007	0.182173
FBXL3_HUMAN|Q9UKT7	UBE2G1_KO-WT	0.182056	0.148775	9.07287	0.251895	0.826689	0.598781	0.182056
TXLNA_HUMAN|P40222	UBE2G1_KO-WT	0.182038	0.155214	9.07287	0.270742	0.833272	0.567445	0.182038
PRDM2_HUMAN|Q13029	UBE2G1_KO-WT	0.181978	0.114352	9.07287	0.145714	0.754043	0.836499	0.181978
WDR74_HUMAN|Q6RFH5	UBE2G1_KO-WT	0.181964	0.0762799	9.07287	0.0406481	0.622849	1.39096	0.181964
NRDC_HUMAN|O43847	UBE2G1_KO-WT	0.181866	0.0814349	9.07287	0.0521862	0.629679	1.28244	0.181866
MTUS1_HUMAN|Q9ULD2	UBE2G1_KO-WT	0.181857	0.162412	9.07287	0.291598	0.833875	0.535216	0.181857
ZHX2_HUMAN|Q9Y6X8	UBE2G1_KO-WT	0.18185	0.0820874	9.07287	0.0537428	0.629679	1.26968	0.18185
ITPR3_HUMAN|Q14573	UBE2G1_KO-WT	0.181804	0.185384	9.07287	0.352171	0.862947	0.453246	0.181804
ZN417_HUMAN|Q8TAU3	UBE2G1_KO-WT	0.1817	0.270984	9.07287	0.519229	0.910048	0.284641	0.1817
ECM29_HUMAN|Q5VYK3	UBE2G1_KO-WT	0.181693	0.189342	9.07287	0.362129	0.868159	0.441137	0.181693
SOSB1_HUMAN|Q9BQ15	UBE2G1_KO-WT	0.181573	0.107406	9.07287	0.124915	0.725729	0.903387	0.181573
KANK1_HUMAN|Q14678	UBE2G1_KO-WT	0.181404	0.115112	9.07287	0.149235	0.755076	0.82613	0.181404
Q86TN2_HUMAN|Q86TN2	UBE2G1_KO-WT	0.181248	0.116081	9.07287	0.152597	0.760063	0.816455	0.181248
B4E2N5_HUMAN|B4E2N5	UBE2G1_KO-WT	0.181197	0.181197	9.07287	0.343233	0.858239	0.464411	0.181197
ZN568_HUMAN|Q3ZCX4	UBE2G1_KO-WT	0.181011	0.141418	9.07287	0.232311	0.809092	0.63393	0.181011
ACACA_HUMAN|Q13085	UBE2G1_KO-WT	0.18082	0.124225	9.07287	0.179218	0.783762	0.746618	0.18082
CX04A_HUMAN|Q8TE69	UBE2G1_KO-WT	0.180806	0.109206	9.07287	0.131907	0.73715	0.879732	0.180806
SC65_HUMAN|Q92791	UBE2G1_KO-WT	0.180769	0.0913599	9.07287	0.0789756	0.67234	1.10251	0.180769
I2BP2_HUMAN|Q7Z5L9	UBE2G1_KO-WT	0.180729	0.0982904	9.07287	0.098846	0.69679	1.00504	0.180729
HXC10_HUMAN|Q9NYD6	UBE2G1_KO-WT	0.180721	0.201474	9.07287	0.392901	0.872676	0.405716	0.180721
AF17_HUMAN|P55198	UBE2G1_KO-WT	0.180688	0.28449	9.07287	0.541028	0.915314	0.26678	0.180688
ZNHI3_HUMAN|Q15649	UBE2G1_KO-WT	0.180653	0.149982	9.07287	0.258878	0.828475	0.586905	0.180653
TGDS_HUMAN|O95455	UBE2G1_KO-WT	0.18045	0.183598	9.07287	0.351161	0.861988	0.454494	0.18045
HECD1_HUMAN|Q9ULT8	UBE2G1_KO-WT	0.180433	0.114251	9.07287	0.148461	0.754043	0.828388	0.180433
B3KMH4_HUMAN|B3KMH4	UBE2G1_KO-WT	0.180302	0.121733	9.07287	0.172444	0.780158	0.763353	0.180302
K7EPT8_HUMAN|K7EPT8	UBE2G1_KO-WT	0.180189	0.343955	9.07287	0.612921	0.932566	0.212596	0.180189
TBCD4_HUMAN|O60343	UBE2G1_KO-WT	0.179984	0.0936431	9.07287	0.086515	0.679618	1.06291	0.179984
KLHL7_HUMAN|Q8IXQ5-3	UBE2G1_KO-WT	0.179875	0.103361	9.07287	0.115535	0.712627	0.937287	0.179875
NSA2_HUMAN|O95478	UBE2G1_KO-WT	0.179871	0.115546	9.07287	0.153695	0.76239	0.813339	0.179871
ASXL1_HUMAN|Q8IXJ9	UBE2G1_KO-WT	0.179665	0.125133	9.07287	0.184626	0.783762	0.733707	0.179665
HOME3_HUMAN|Q9NSC5	UBE2G1_KO-WT	0.179356	0.123925	9.07287	0.181469	0.783762	0.741198	0.179356
HEAT1_HUMAN|Q9H583	UBE2G1_KO-WT	0.17934	0.119115	9.07287	0.166163	0.771387	0.779465	0.17934
PICK1_HUMAN|Q9NRD5	UBE2G1_KO-WT	0.179307	0.113813	9.07287	0.149334	0.755076	0.825843	0.179307
ADA23_HUMAN|O75077	UBE2G1_KO-WT	0.179135	0.147387	9.07287	0.25489	0.826878	0.593648	0.179135
BIN1_HUMAN|O00499	UBE2G1_KO-WT	0.179003	0.218487	9.07287	0.433619	0.882743	0.362892	0.179003
AT133_HUMAN|Q9H7F0	UBE2G1_KO-WT	0.178884	0.12564	9.07287	0.187978	0.784606	0.725893	0.178884
CO6A2_HUMAN|P12110	UBE2G1_KO-WT	0.178761	0.210365	9.07287	0.417314	0.88087	0.379537	0.178761
HELZ_HUMAN|P42694	UBE2G1_KO-WT	0.178729	0.159654	9.07287	0.291696	0.833875	0.535069	0.178729
TBC16_HUMAN|Q8TBP0	UBE2G1_KO-WT	0.178718	0.107917	9.07287	0.131817	0.73715	0.880028	0.178718
MARH7_HUMAN|Q9H992	UBE2G1_KO-WT	0.178688	0.177172	9.07287	0.339326	0.858239	0.469383	0.178688
SR140_HUMAN|O15042	UBE2G1_KO-WT	0.17865	0.104698	9.07287	0.12186	0.720802	0.914139	0.17865
PKHG2_HUMAN|Q9H7P9	UBE2G1_KO-WT	0.178644	0.233306	9.07287	0.463305	0.893403	0.334133	0.178644
H7BY36_HUMAN|H7BY36	UBE2G1_KO-WT	0.178624	0.147535	9.07287	0.256596	0.827199	0.59075	0.178624
NUP43_HUMAN|Q8NFH3	UBE2G1_KO-WT	0.178429	0.105508	9.07287	0.124794	0.725729	0.903805	0.178429
CC138_HUMAN|Q96M89	UBE2G1_KO-WT	0.178376	0.170729	9.07287	0.323155	0.849109	0.490589	0.178376
ZFP37_HUMAN|Q9Y6Q3	UBE2G1_KO-WT	0.178258	0.107448	9.07287	0.131216	0.737003	0.882013	0.178258
PASK_HUMAN|Q96RG2	UBE2G1_KO-WT	0.178237	0.208861	9.07287	0.41541	0.879258	0.381523	0.178237
MAML1_HUMAN|Q92585	UBE2G1_KO-WT	0.178214	0.107256	9.07287	0.130692	0.736107	0.883751	0.178214
CSN7B_HUMAN|Q9H9Q2	UBE2G1_KO-WT	0.178152	0.132517	9.07287	0.211475	0.798031	0.674741	0.178152
MK08_HUMAN|P45983-2	UBE2G1_KO-WT	0.177933	0.179507	9.07287	0.34727	0.860348	0.459332	0.177933
HS905_HUMAN|Q58FG0	UBE2G1_KO-WT	0.177753	0.0828718	9.07287	0.0602958	0.635507	1.21971	0.177753
SCAF8_HUMAN|Q9UPN6	UBE2G1_KO-WT	0.177633	0.0784732	9.07287	0.0496546	0.629679	1.30404	0.177633
UBP54_HUMAN|Q70EL1	UBE2G1_KO-WT	0.177517	0.117545	9.07287	0.165002	0.77078	0.78251	0.177517
DTX2_HUMAN|Q86UW9	UBE2G1_KO-WT	0.177488	0.110012	9.07287	0.140855	0.750122	0.851228	0.177488
ZFP30_HUMAN|Q9Y2G7	UBE2G1_KO-WT	0.177291	0.249947	9.07287	0.495952	0.902593	0.30456	0.177291
HXD11_HUMAN|P31277	UBE2G1_KO-WT	0.17726	0.173189	9.07287	0.332583	0.852608	0.478101	0.17726
P121A_HUMAN|Q96HA1	UBE2G1_KO-WT	0.177255	0.123481	9.07287	0.184712	0.783762	0.733504	0.177255
A0A142DDU4_HUMAN|A0A142DDU4	UBE2G1_KO-WT	0.177228	0.192942	9.07287	0.382097	0.870932	0.417827	0.177228
YBEY_HUMAN|P58557	UBE2G1_KO-WT	0.177023	0.146467	9.07287	0.257366	0.827826	0.589449	0.177023
F133B_HUMAN|Q5BKY9	UBE2G1_KO-WT	0.176912	0.095732	9.07287	0.0973971	0.694608	1.01145	0.176912
DAZP1_HUMAN|Q96EP5	UBE2G1_KO-WT	0.17685	0.112819	9.07287	0.151158	0.757299	0.82057	0.17685
BID_HUMAN|P55957	UBE2G1_KO-WT	0.176829	0.150618	9.07287	0.270281	0.833046	0.568184	0.176829
L2GL2_HUMAN|Q6P1M3	UBE2G1_KO-WT	0.176725	0.116324	9.07287	0.162749	0.768132	0.788482	0.176725
TIFA_HUMAN|Q96CG3	UBE2G1_KO-WT	0.176594	0.134251	9.07287	0.220644	0.80278	0.656307	0.176594
CB072_HUMAN|A6NCS6	UBE2G1_KO-WT	0.176538	0.307554	9.07287	0.579913	0.924086	0.236637	0.176538
Q6IBB0_HUMAN|Q6IBB0	UBE2G1_KO-WT	0.176502	0.422941	9.07287	0.686145	0.949938	0.163584	0.176502
RSAD1_HUMAN|Q9HA92	UBE2G1_KO-WT	0.176435	0.136873	9.07287	0.229277	0.807879	0.639639	0.176435
HDAC7_HUMAN|Q8WUI4	UBE2G1_KO-WT	0.176399	0.10739	9.07287	0.134609	0.739236	0.870926	0.176399
M1IP1_HUMAN|Q9NPA3	UBE2G1_KO-WT	0.17633	0.133628	9.07287	0.219308	0.802287	0.658946	0.17633
SMG1_HUMAN|Q96Q15	UBE2G1_KO-WT	0.176292	0.0865937	9.07287	0.0719967	0.667372	1.14269	0.176292
T2AG_HUMAN|P52657	UBE2G1_KO-WT	0.176274	0.156046	9.07287	0.287613	0.833875	0.541192	0.176274
B3KW50_HUMAN|B3KW50	UBE2G1_KO-WT	0.176266	0.158072	9.07287	0.293471	0.833875	0.532434	0.176266
MAZ_HUMAN|P56270-2	UBE2G1_KO-WT	0.175936	0.115255	9.07287	0.160963	0.767328	0.793273	0.175936
DYST_HUMAN|Q03001-8	UBE2G1_KO-WT	0.175887	0.128069	9.07287	0.202617	0.794351	0.693325	0.175887
SMG7_HUMAN|Q92540	UBE2G1_KO-WT	0.175794	0.118424	9.07287	0.17158	0.780158	0.765534	0.175794
BAZ1B_HUMAN|Q9UIG0	UBE2G1_KO-WT	0.175773	0.0949754	9.07287	0.0969736	0.694589	1.01335	0.175773
ENL_HUMAN|Q03111	UBE2G1_KO-WT	0.175768	0.113386	9.07287	0.155242	0.765746	0.808991	0.175768
MEPCE_HUMAN|Q7L2J0	UBE2G1_KO-WT	0.175767	0.0988716	9.07287	0.108898	0.706924	0.96298	0.175767
DJB12_HUMAN|Q9NXW2	UBE2G1_KO-WT	0.175736	0.193398	9.07287	0.387023	0.872676	0.412263	0.175736
PI4KB_HUMAN|Q9UBF8-2	UBE2G1_KO-WT	0.175693	0.103165	9.07287	0.122494	0.72234	0.911885	0.175693
SUCO_HUMAN|Q9UBS9	UBE2G1_KO-WT	0.175673	0.158336	9.07287	0.295756	0.833875	0.529066	0.175673
NXT1_HUMAN|Q9UKK6	UBE2G1_KO-WT	0.175642	0.185118	9.07287	0.367303	0.869578	0.434975	0.175642
CANT1_HUMAN|Q8WVQ1	UBE2G1_KO-WT	0.17563	0.204237	9.07287	0.411971	0.877162	0.385133	0.17563
SIA4B_HUMAN|Q16842	UBE2G1_KO-WT	0.175622	0.141287	9.07287	0.245023	0.82249	0.610793	0.175622
MTU1_HUMAN|O75648	UBE2G1_KO-WT	0.175532	0.10043	9.07287	0.114169	0.712627	0.942453	0.175532
KI20B_HUMAN|Q96Q89	UBE2G1_KO-WT	0.175267	0.181034	9.07287	0.35807	0.866628	0.446032	0.175267
CC115_HUMAN|Q96NT0	UBE2G1_KO-WT	0.175111	0.0860372	9.07287	0.0720623	0.667372	1.14229	0.175111
IPMK_HUMAN|Q8NFU5	UBE2G1_KO-WT	0.175095	0.211581	9.07287	0.42915	0.882145	0.36739	0.175095
PCGF6_HUMAN|Q9BYE7	UBE2G1_KO-WT	0.17502	0.0950494	9.07287	0.0984329	0.69603	1.00686	0.17502
CREB5_HUMAN|Q02930	UBE2G1_KO-WT	0.174805	0.203787	9.07287	0.413096	0.877884	0.383949	0.174805
SETX_HUMAN|Q7Z333	UBE2G1_KO-WT	0.174794	0.0907431	9.07287	0.0859285	0.679618	1.06586	0.174794
GEN_HUMAN|Q17RS7	UBE2G1_KO-WT	0.174483	0.120215	9.07287	0.180345	0.783762	0.743896	0.174483
ARP5_HUMAN|Q9H9F9	UBE2G1_KO-WT	0.174396	0.121879	9.07287	0.185987	0.783762	0.730516	0.174396
ZCHC4_HUMAN|Q9H5U6	UBE2G1_KO-WT	0.174301	0.0914434	9.07287	0.0887521	0.679618	1.05182	0.174301
PRDM4_HUMAN|Q9UKN5	UBE2G1_KO-WT	0.174296	0.164127	9.07287	0.315703	0.84632	0.500722	0.174296
CRLD1_HUMAN|Q9H336	UBE2G1_KO-WT	0.174271	0.112108	9.07287	0.15422	0.763558	0.811859	0.174271
KBRS2_HUMAN|Q9NYR9	UBE2G1_KO-WT	0.174259	0.0937223	9.07287	0.0956537	0.692806	1.0193	0.174259
B4GT3_HUMAN|O60512	UBE2G1_KO-WT	0.174154	0.101143	9.07287	0.118927	0.716607	0.92472	0.174154
PSMD1_HUMAN|Q99460	UBE2G1_KO-WT	0.174043	0.0861468	9.07287	0.0738321	0.667701	1.13175	0.174043
COASY_HUMAN|Q13057	UBE2G1_KO-WT	0.17402	0.167464	9.07287	0.325635	0.849389	0.487269	0.17402
CHM1A_HUMAN|Q9HD42	UBE2G1_KO-WT	0.173817	0.1222	9.07287	0.188368	0.784606	0.724993	0.173817
GNAS2_HUMAN|P63092-3	UBE2G1_KO-WT	0.173719	0.154786	9.07287	0.29055	0.833875	0.536779	0.173719
TPSN_HUMAN|O15533	UBE2G1_KO-WT	0.173533	0.233279	9.07287	0.475769	0.898217	0.322604	0.173533
TTLL4_HUMAN|Q14679	UBE2G1_KO-WT	0.173162	0.207635	9.07287	0.425708	0.882145	0.370888	0.173162
PTSS1_HUMAN|P48651	UBE2G1_KO-WT	0.173115	0.121386	9.07287	0.187311	0.784606	0.727438	0.173115
P3H3_HUMAN|Q8IVL6	UBE2G1_KO-WT	0.172995	0.165794	9.07287	0.32375	0.849109	0.48979	0.172995
GGNB2_HUMAN|Q9H3C7	UBE2G1_KO-WT	0.172989	0.149022	9.07287	0.275343	0.833387	0.560125	0.172989
TRI14_HUMAN|Q14142	UBE2G1_KO-WT	0.172942	0.18613	9.07287	0.376871	0.869578	0.423807	0.172942
TM237_HUMAN|Q96Q45	UBE2G1_KO-WT	0.172876	0.1467	9.07287	0.268609	0.832239	0.57088	0.172876
1433F_HUMAN|Q04917	UBE2G1_KO-WT	0.172688	0.120219	9.07287	0.184448	0.783762	0.734127	0.172688
B7Z532_HUMAN|B7Z532	UBE2G1_KO-WT	0.172636	0.151628	9.07287	0.28406	0.833875	0.54659	0.172636
ZN852_HUMAN|Q6ZMS4	UBE2G1_KO-WT	0.172491	0.212162	9.07287	0.437024	0.88375	0.359495	0.172491
PP1RA_HUMAN|Q96QC0	UBE2G1_KO-WT	0.172319	0.125737	9.07287	0.203489	0.794351	0.691458	0.172319
KANL3_HUMAN|Q9P2N6	UBE2G1_KO-WT	0.172081	0.114094	9.07287	0.1655	0.771231	0.781202	0.172081
CH10_HUMAN|P61604	UBE2G1_KO-WT	0.172072	0.141674	9.07287	0.255197	0.826878	0.593124	0.172072
LMOD1_HUMAN|P29536	UBE2G1_KO-WT	0.172001	0.212643	9.07287	0.439286	0.885458	0.357253	0.172001
AR6P6_HUMAN|Q8N6S5	UBE2G1_KO-WT	0.171998	0.214442	9.07287	0.443012	0.886299	0.353585	0.171998
PDE5A_HUMAN|O76074	UBE2G1_KO-WT	0.171984	0.220901	9.07287	0.456065	0.889531	0.340974	0.171984
CEP85_HUMAN|Q6P2H3	UBE2G1_KO-WT	0.171929	0.0942531	9.07287	0.101171	0.699691	0.994944	0.171929
ZDHC7_HUMAN|Q9NXF8	UBE2G1_KO-WT	0.171774	0.0985595	9.07287	0.115065	0.712627	0.939057	0.171774
CENPL_HUMAN|Q8N0S6	UBE2G1_KO-WT	0.171605	0.124956	9.07287	0.202631	0.794351	0.693295	0.171605
CENPI_HUMAN|Q92674	UBE2G1_KO-WT	0.171557	0.18891	9.07287	0.387289	0.872676	0.411965	0.171557
LRRF1_HUMAN|Q32MZ4-4	UBE2G1_KO-WT	0.171486	0.241028	9.07287	0.494674	0.902593	0.305681	0.171486
RM15_HUMAN|Q9P015	UBE2G1_KO-WT	0.171468	0.115778	9.07287	0.172475	0.780158	0.763273	0.171468
DDX59_HUMAN|Q5T1V6	UBE2G1_KO-WT	0.171422	0.107059	9.07287	0.143527	0.753528	0.843065	0.171422
KCD15_HUMAN|Q96SI1	UBE2G1_KO-WT	0.1714	0.177476	9.07287	0.359198	0.86694	0.444666	0.1714
FRRS1_HUMAN|Q6ZNA5	UBE2G1_KO-WT	0.171342	0.138425	9.07287	0.246863	0.824871	0.607544	0.171342
SCMC1_HUMAN|Q6NUK1	UBE2G1_KO-WT	0.171312	0.232132	9.07287	0.479171	0.898614	0.31951	0.171312
H7BZI8_HUMAN|H7BZI8	UBE2G1_KO-WT	0.171173	0.115807	9.07287	0.173239	0.780158	0.761355	0.171173
B7Z3V1_HUMAN|B7Z3V1	UBE2G1_KO-WT	0.171167	0.109468	9.07287	0.152075	0.758535	0.817944	0.171167
KDM7A_HUMAN|Q6ZMT4	UBE2G1_KO-WT	0.171158	0.118923	9.07287	0.183679	0.783762	0.735941	0.171158
PPR3D_HUMAN|O95685	UBE2G1_KO-WT	0.171137	0.195355	9.07287	0.40361	0.875382	0.394038	0.171137
PCSK6_HUMAN|P29122	UBE2G1_KO-WT	0.171028	0.233053	9.07287	0.481568	0.899641	0.317343	0.171028
AGFG1_HUMAN|P52594	UBE2G1_KO-WT	0.170959	0.123487	9.07287	0.199324	0.792152	0.70044	0.170959
UB2Q2_HUMAN|Q8WVN8	UBE2G1_KO-WT	0.170844	0.14617	9.07287	0.272274	0.833272	0.564994	0.170844
FMNL3_HUMAN|Q8IVF7	UBE2G1_KO-WT	0.170811	0.119191	9.07287	0.185378	0.783762	0.731941	0.170811
CE120_HUMAN|Q8N960	UBE2G1_KO-WT	0.170786	0.127693	9.07287	0.213627	0.798031	0.670344	0.170786
ZC3H8_HUMAN|Q8N5P1	UBE2G1_KO-WT	0.170631	0.137988	9.07287	0.247303	0.825449	0.60677	0.170631
LIFR_HUMAN|P42702	UBE2G1_KO-WT	0.170578	0.0851355	9.07287	0.0758549	0.669079	1.12002	0.170578
SRG2C_HUMAN|P0DJJ0	UBE2G1_KO-WT	0.170519	0.120021	9.07287	0.188836	0.784606	0.723916	0.170519
MPP7_HUMAN|Q5T2T1	UBE2G1_KO-WT	0.170492	0.171584	9.07287	0.34616	0.860314	0.460723	0.170492
TBAL3_HUMAN|A6NHL2	UBE2G1_KO-WT	0.170265	0.215717	9.07287	0.450072	0.887364	0.346718	0.170265
HJURP_HUMAN|Q8NCD3	UBE2G1_KO-WT	0.170011	0.112104	9.07287	0.16342	0.768376	0.786695	0.170011
CTU1_HUMAN|Q7Z7A3	UBE2G1_KO-WT	0.170001	0.162755	9.07287	0.323275	0.849109	0.490428	0.170001
Q5VWC4_HUMAN|Q5VWC4	UBE2G1_KO-WT	0.169946	0.100668	9.07287	0.125373	0.725729	0.901796	0.169946
MACOI_HUMAN|Q8N5G2	UBE2G1_KO-WT	0.169802	0.131161	9.07287	0.227433	0.805986	0.643147	0.169802
IP6K2_HUMAN|Q9UHH9	UBE2G1_KO-WT	0.169627	0.231654	9.07287	0.482505	0.899641	0.316498	0.169627
NVL_HUMAN|O15381	UBE2G1_KO-WT	0.169493	0.12009	9.07287	0.191492	0.789286	0.717848	0.169493
D3VVH6_HUMAN|D3VVH6	UBE2G1_KO-WT	0.169457	0.190827	9.07287	0.397464	0.872926	0.400702	0.169457
SMD1_HUMAN|P62314	UBE2G1_KO-WT	0.169416	0.160334	9.07287	0.317995	0.84632	0.497579	0.169416
GOSR2_HUMAN|O14653	UBE2G1_KO-WT	0.169335	0.174534	9.07287	0.357093	0.866628	0.447218	0.169335
DCTD_HUMAN|P32321	UBE2G1_KO-WT	0.169316	0.135642	9.07287	0.243186	0.820815	0.614061	0.169316
PITH1_HUMAN|Q9GZP4	UBE2G1_KO-WT	0.169186	0.112829	9.07287	0.167714	0.774485	0.775432	0.169186
PHRF1_HUMAN|Q9P1Y6	UBE2G1_KO-WT	0.169159	0.105204	9.07287	0.142045	0.751307	0.847574	0.169159
BOP1_HUMAN|Q14137	UBE2G1_KO-WT	0.169071	0.115622	9.07287	0.177423	0.783634	0.750991	0.169071
MEN1_HUMAN|O00255	UBE2G1_KO-WT	0.168885	0.0945969	9.07287	0.107599	0.706924	0.968191	0.168885
ARMX5_HUMAN|Q6P1M9	UBE2G1_KO-WT	0.168883	0.105623	9.07287	0.144032	0.753628	0.841542	0.168883
MYC_HUMAN|P01106	UBE2G1_KO-WT	0.168652	0.174015	9.07287	0.357579	0.866628	0.446628	0.168652
SH2D5_HUMAN|Q6ZV89	UBE2G1_KO-WT	0.168493	0.286288	9.07287	0.570527	0.921468	0.243723	0.168493
EP300_HUMAN|Q09472	UBE2G1_KO-WT	0.168373	0.0806956	9.07287	0.0663115	0.647138	1.17841	0.168373
RL7L_HUMAN|Q6DKI1	UBE2G1_KO-WT	0.168338	0.118641	9.07287	0.18936	0.785231	0.722712	0.168338
TBCD_HUMAN|Q9BTW9	UBE2G1_KO-WT	0.168332	0.168471	9.07287	0.34361	0.858239	0.463934	0.168332
TAGL3_HUMAN|Q9UI15	UBE2G1_KO-WT	0.168258	0.0852576	9.07287	0.0796308	0.673707	1.09892	0.168258
NOP16_HUMAN|Q9Y3C1	UBE2G1_KO-WT	0.168229	0.146483	9.07287	0.280159	0.833469	0.552595	0.168229
FBX28_HUMAN|Q9NVF7	UBE2G1_KO-WT	0.16817	0.120623	9.07287	0.19646	0.792152	0.706726	0.16817
LIPB2_HUMAN|Q8ND30	UBE2G1_KO-WT	0.167991	0.265186	9.07287	0.542055	0.915352	0.265956	0.167991
DIP2B_HUMAN|Q9P265	UBE2G1_KO-WT	0.167985	0.104804	9.07287	0.143159	0.753385	0.84418	0.167985
GIT1_HUMAN|Q9Y2X7	UBE2G1_KO-WT	0.167879	0.180458	9.07287	0.37631	0.869578	0.424454	0.167879
B4DUT2_HUMAN|B4DUT2	UBE2G1_KO-WT	0.167784	0.138528	9.07287	0.256427	0.827008	0.591036	0.167784
PIBF1_HUMAN|Q8WXW3	UBE2G1_KO-WT	0.167665	0.153442	9.07287	0.302691	0.839227	0.519	0.167665
OBSL1_HUMAN|O75147	UBE2G1_KO-WT	0.167221	0.163055	9.07287	0.331668	0.852551	0.479296	0.167221
PTAR1_HUMAN|Q7Z6K3	UBE2G1_KO-WT	0.167183	0.0918903	9.07287	0.101937	0.701468	0.991668	0.167183
PRD16_HUMAN|Q9HAZ2	UBE2G1_KO-WT	0.167155	0.208817	9.07287	0.443882	0.886331	0.352732	0.167155
PDD2L_HUMAN|Q9BRP1	UBE2G1_KO-WT	0.167103	0.157994	9.07287	0.317561	0.84632	0.498173	0.167103
CCD84_HUMAN|Q86UT8	UBE2G1_KO-WT	0.166922	0.257669	9.07287	0.533152	0.914056	0.273149	0.166922
GNL3_HUMAN|Q9BVP2	UBE2G1_KO-WT	0.166914	0.136437	9.07287	0.25201	0.826689	0.598581	0.166914
FA69B_HUMAN|Q5VUD6	UBE2G1_KO-WT	0.166898	0.189245	9.07287	0.400584	0.874939	0.397307	0.166898
WDR4_HUMAN|P57081	UBE2G1_KO-WT	0.166825	0.21013	9.07287	0.447512	0.88713	0.349196	0.166825
PNM8A_HUMAN|Q86V59	UBE2G1_KO-WT	0.166762	0.220769	9.07287	0.469182	0.894917	0.328659	0.166762
RND3_HUMAN|P61587	UBE2G1_KO-WT	0.16672	0.0877797	9.07287	0.0897269	0.680573	1.04708	0.16672
G5E9Z2_HUMAN|G5E9Z2	UBE2G1_KO-WT	0.166696	0.129275	9.07287	0.229137	0.807879	0.639905	0.166696
PI51C_HUMAN|O60331	UBE2G1_KO-WT	0.166618	0.148853	9.07287	0.29175	0.833875	0.534989	0.166618
SMAL1_HUMAN|Q9NZC9	UBE2G1_KO-WT	0.166493	0.144863	9.07287	0.279822	0.833469	0.553118	0.166493
PABP4_HUMAN|Q13310-2	UBE2G1_KO-WT	0.166479	0.168677	9.07287	0.349246	0.861042	0.456869	0.166479
SLFN5_HUMAN|Q08AF3	UBE2G1_KO-WT	0.166452	0.344805	9.07287	0.640713	0.939473	0.193337	0.166452
TBX1_HUMAN|O43435-3	UBE2G1_KO-WT	0.166396	0.141464	9.07287	0.269438	0.832775	0.569541	0.166396
GNPAT_HUMAN|O15228	UBE2G1_KO-WT	0.16632	0.111067	9.07287	0.168226	0.774998	0.774108	0.16632
NDRG2_HUMAN|Q9UN36	UBE2G1_KO-WT	0.16626	0.133689	9.07287	0.244805	0.822482	0.611179	0.16626
DBP_HUMAN|Q10586	UBE2G1_KO-WT	0.166189	0.313125	9.07287	0.60834	0.93095	0.215853	0.166189
LORF1_HUMAN|Q9UN81	UBE2G1_KO-WT	0.16618	0.258511	9.07287	0.536236	0.914677	0.270644	0.16618
SPRY3_HUMAN|Q8NCJ5	UBE2G1_KO-WT	0.166083	0.0968982	9.07287	0.120405	0.718947	0.919356	0.166083
UBX2B_HUMAN|Q14CS0	UBE2G1_KO-WT	0.166038	0.121413	9.07287	0.20437	0.794351	0.689582	0.166038
CBX4_HUMAN|O00257	UBE2G1_KO-WT	0.165964	0.0875509	9.07287	0.0902555	0.680573	1.04453	0.165964
ZIC1_HUMAN|Q15915	UBE2G1_KO-WT	0.165694	0.240587	9.07287	0.508236	0.906716	0.293935	0.165694
ZN182_HUMAN|P17025	UBE2G1_KO-WT	0.165523	0.122603	9.07287	0.209707	0.798031	0.678388	0.165523
SALL1_HUMAN|Q9NSC2	UBE2G1_KO-WT	0.165348	0.101243	9.07287	0.136594	0.739236	0.864567	0.165348
DFFA_HUMAN|O00273-2	UBE2G1_KO-WT	0.165204	0.193947	9.07287	0.416242	0.880275	0.380654	0.165204
FADS2_HUMAN|O95864	UBE2G1_KO-WT	0.164937	0.23774	9.07287	0.505197	0.904911	0.296539	0.164937
A0A024R3R5_HUMAN|A0A024R3R5	UBE2G1_KO-WT	0.164902	0.118597	8.07287	0.201528	0.794351	0.695664	0.164902
CNTP1_HUMAN|P78357	UBE2G1_KO-WT	0.164888	0.184877	9.07287	0.395496	0.872926	0.402858	0.164888
MED19_HUMAN|A0JLT2	UBE2G1_KO-WT	0.164877	0.107847	9.07287	0.160396	0.767328	0.794807	0.164877
B4DP56_HUMAN|B4DP56	UBE2G1_KO-WT	0.164775	0.262881	9.07287	0.546232	0.915652	0.262622	0.164775
S1PBP_HUMAN|Q96BU1	UBE2G1_KO-WT	0.164754	0.259144	9.07287	0.540635	0.915314	0.267096	0.164754
EAF1_HUMAN|Q96JC9	UBE2G1_KO-WT	0.164649	0.147109	9.07287	0.291796	0.833875	0.53492	0.164649
NU188_HUMAN|Q5SRE5	UBE2G1_KO-WT	0.164562	0.0911512	9.07287	0.104231	0.702761	0.982005	0.164562
COE2_HUMAN|Q9HAK2	UBE2G1_KO-WT	0.164415	0.159416	9.07287	0.329083	0.852469	0.482695	0.164415
PBIP1_HUMAN|Q96AQ6	UBE2G1_KO-WT	0.164265	0.26102	9.07287	0.544659	0.915652	0.263875	0.164265
SMC1A_HUMAN|Q14683	UBE2G1_KO-WT	0.164213	0.102746	9.07287	0.144184	0.753628	0.841082	0.164213
HSP72_HUMAN|P54652	UBE2G1_KO-WT	0.164203	0.0869937	9.07287	0.0914346	0.680573	1.03889	0.164203
ALKB1_HUMAN|Q13686	UBE2G1_KO-WT	0.164031	0.125352	9.07287	0.222859	0.804186	0.651969	0.164031
YES_HUMAN|P07947	UBE2G1_KO-WT	0.163846	0.09658	9.07287	0.123758	0.723484	0.907428	0.163846
TMEM9_HUMAN|Q9P0T7	UBE2G1_KO-WT	0.1638	0.103791	9.07287	0.148713	0.754043	0.827652	0.1638
TF2AA_HUMAN|P52655	UBE2G1_KO-WT	0.163798	0.112463	9.07287	0.178982	0.783762	0.747191	0.163798
MD2L1_HUMAN|Q13257	UBE2G1_KO-WT	0.163609	0.105358	9.07287	0.154597	0.764212	0.8108	0.163609
OFD1_HUMAN|O75665-3	UBE2G1_KO-WT	0.163559	0.173447	9.07287	0.370119	0.869578	0.431659	0.163559
MS3L1_HUMAN|Q8N5Y2	UBE2G1_KO-WT	0.163393	0.1349	9.07287	0.256417	0.827008	0.591053	0.163393
ZN611_HUMAN|Q8N823	UBE2G1_KO-WT	0.163349	0.223073	9.07287	0.482493	0.899641	0.316509	0.163349
WDR55_HUMAN|Q9H6Y2	UBE2G1_KO-WT	0.16331	0.197289	9.07287	0.429037	0.882145	0.367506	0.16331
COCH_HUMAN|O43405	UBE2G1_KO-WT	0.163255	0.21587	9.07287	0.468673	0.894885	0.32913	0.163255
FANCM_HUMAN|Q8IYD8	UBE2G1_KO-WT	0.16319	0.101342	9.07287	0.141522	0.750788	0.849175	0.16319
K7ES11_HUMAN|K7ES11	UBE2G1_KO-WT	0.163147	0.166182	9.07287	0.351683	0.862634	0.453849	0.163147
UBE2B_HUMAN|P63146	UBE2G1_KO-WT	0.163135	0.17965	9.07287	0.387326	0.872676	0.411923	0.163135
GON4L_HUMAN|Q3T8J9	UBE2G1_KO-WT	0.163079	0.102093	9.07287	0.14438	0.753874	0.840494	0.163079
TBB3_HUMAN|Q13509	UBE2G1_KO-WT	0.162995	0.0905686	9.07287	0.105175	0.702761	0.978086	0.162995
FAT1_HUMAN|Q14517	UBE2G1_KO-WT	0.162836	0.088736	9.07287	0.0994242	0.696922	1.00251	0.162836
ZSC29_HUMAN|Q8IWY8	UBE2G1_KO-WT	0.162663	0.0816239	9.07287	0.0771876	0.670992	1.11245	0.162663
EF2_HUMAN|P13639	UBE2G1_KO-WT	0.162527	0.170683	9.07287	0.365666	0.869578	0.436915	0.162527
SON_HUMAN|P18583-2	UBE2G1_KO-WT	0.162413	0.118506	9.07287	0.203479	0.794351	0.691481	0.162413
H7C3H7_HUMAN|H7C3H7	UBE2G1_KO-WT	0.1624	0.1498	9.07287	0.306282	0.842653	0.513879	0.1624
ZN830_HUMAN|Q96NB3	UBE2G1_KO-WT	0.162367	0.222123	9.07287	0.483244	0.899989	0.315834	0.162367
TLK2_HUMAN|Q86UE8	UBE2G1_KO-WT	0.162315	0.13879	9.07287	0.272007	0.833272	0.565421	0.162315
SALL2_HUMAN|Q9Y467	UBE2G1_KO-WT	0.162216	0.157772	9.07287	0.3305	0.852469	0.480828	0.162216
ZBT44_HUMAN|Q8NCP5	UBE2G1_KO-WT	0.162206	0.174477	9.07287	0.376616	0.869578	0.424102	0.162206
TOX4_HUMAN|O94842	UBE2G1_KO-WT	0.162098	0.101901	9.07287	0.145862	0.754043	0.836059	0.162098
SF01_HUMAN|Q15637-5	UBE2G1_KO-WT	0.162067	0.113262	9.07287	0.185983	0.783762	0.730526	0.162067
MTFR1_HUMAN|Q15390	UBE2G1_KO-WT	0.162056	0.184494	9.07287	0.402399	0.875382	0.395343	0.162056
SPT4H_HUMAN|P63272	UBE2G1_KO-WT	0.161942	0.15327	9.07287	0.318024	0.84632	0.49754	0.161942
UBE2S_HUMAN|Q16763	UBE2G1_KO-WT	0.1619	0.178017	9.07287	0.386628	0.872676	0.412707	0.1619
NFAC1_HUMAN|O95644	UBE2G1_KO-WT	0.161882	0.0935866	9.07287	0.11746	0.715415	0.93011	0.161882
PTH2_HUMAN|Q9Y3E5	UBE2G1_KO-WT	0.161836	0.210257	9.07287	0.461043	0.892686	0.336259	0.161836
MTG2_HUMAN|Q9H4K7	UBE2G1_KO-WT	0.161746	0.140282	9.07287	0.278378	0.833387	0.555365	0.161746
APR_HUMAN|Q13794	UBE2G1_KO-WT	0.161685	0.235333	9.07287	0.509233	0.906851	0.293084	0.161685
ZCHC2_HUMAN|Q9C0B9	UBE2G1_KO-WT	0.161676	0.135019	9.07287	0.261487	0.829628	0.58255	0.161676
CDK4_HUMAN|P11802	UBE2G1_KO-WT	0.161585	0.135375	9.07287	0.262905	0.829628	0.580201	0.161585
FREM2_HUMAN|Q5SZK8	UBE2G1_KO-WT	0.161421	0.112127	9.07287	0.18357	0.783762	0.736198	0.161421
SRXN1_HUMAN|Q9BYN0	UBE2G1_KO-WT	0.161398	0.132389	9.07287	0.253544	0.826819	0.595947	0.161398
CPNE1_HUMAN|Q99829	UBE2G1_KO-WT	0.161338	0.133747	9.07287	0.258218	0.827838	0.588014	0.161338
KMT2E_HUMAN|Q8IZD2	UBE2G1_KO-WT	0.161236	0.137815	9.07287	0.271838	0.833272	0.56569	0.161236
CQ062_HUMAN|Q9BQA9	UBE2G1_KO-WT	0.161222	0.249624	9.07287	0.534362	0.914115	0.272164	0.161222
ZFAN5_HUMAN|O76080	UBE2G1_KO-WT	0.161145	0.136601	9.07287	0.268134	0.831281	0.571648	0.161145
D3DQ69_HUMAN|D3DQ69	UBE2G1_KO-WT	0.160927	0.139937	9.07287	0.279556	0.833469	0.553531	0.160927
CCD97_HUMAN|Q96F63	UBE2G1_KO-WT	0.160922	0.166458	9.07287	0.358736	0.86694	0.445226	0.160922
CDN1A_HUMAN|P38936	UBE2G1_KO-WT	0.160848	0.646043	9.07287	0.808926	0.979743	0.0920914	0.160848
B3GL2_HUMAN|Q8NCR0	UBE2G1_KO-WT	0.160834	0.139489	9.07287	0.278374	0.833387	0.555372	0.160834
RBM19_HUMAN|Q9Y4C8	UBE2G1_KO-WT	0.160703	0.141744	9.07287	0.285967	0.833875	0.543685	0.160703
MD2L2_HUMAN|Q9UI95	UBE2G1_KO-WT	0.160522	0.132391	9.07287	0.255953	0.827008	0.591839	0.160522
SFT2B_HUMAN|O95562	UBE2G1_KO-WT	0.16035	0.115527	9.07287	0.198277	0.792152	0.702727	0.16035
TANC1_HUMAN|Q9C0D5	UBE2G1_KO-WT	0.16031	0.100416	9.07287	0.14458	0.754043	0.839892	0.16031
BRD9_HUMAN|Q9H8M2	UBE2G1_KO-WT	0.160232	0.0869135	9.07287	0.0980853	0.695207	1.0084	0.160232
VPP1_HUMAN|Q93050	UBE2G1_KO-WT	0.160159	0.135371	9.07287	0.266838	0.830105	0.573752	0.160159
TAF6L_HUMAN|Q9Y6J9	UBE2G1_KO-WT	0.160061	0.0909244	9.07287	0.111926	0.709776	0.951069	0.160061
CC014_HUMAN|Q9HBI5	UBE2G1_KO-WT	0.159913	0.172152	9.07287	0.376991	0.869578	0.423669	0.159913
CENPK_HUMAN|Q9BS16	UBE2G1_KO-WT	0.159875	0.141291	9.07287	0.286853	0.833875	0.542341	0.159875
PCDH9_HUMAN|Q9HC56	UBE2G1_KO-WT	0.159844	0.166203	9.07287	0.361112	0.868159	0.442358	0.159844
REN3B_HUMAN|Q9BZI7	UBE2G1_KO-WT	0.159606	0.134006	9.07287	0.263863	0.829628	0.578621	0.159606
UFSP1_HUMAN|Q6NVU6	UBE2G1_KO-WT	0.159551	0.189946	9.07287	0.422501	0.882145	0.374172	0.159551
GPDM_HUMAN|P43304	UBE2G1_KO-WT	0.15951	0.14023	9.07287	0.284483	0.833875	0.545943	0.15951
RGPD5_HUMAN|Q99666	UBE2G1_KO-WT	0.159414	0.195154	9.07287	0.434932	0.882915	0.361579	0.159414
CSDE1_HUMAN|O75534	UBE2G1_KO-WT	0.159339	0.134375	9.07287	0.265835	0.829787	0.575388	0.159339
JERKY_HUMAN|O75564	UBE2G1_KO-WT	0.159204	0.150163	9.07287	0.316457	0.84632	0.499685	0.159204
GLI2_HUMAN|P10070	UBE2G1_KO-WT	0.159189	0.179813	9.07287	0.398847	0.873732	0.399193	0.159189
FEM1B_HUMAN|Q9UK73	UBE2G1_KO-WT	0.159175	0.125207	9.07287	0.235247	0.813145	0.628476	0.159175
F5GXE4_HUMAN|F5GXE4	UBE2G1_KO-WT	0.159135	0.28197	9.07287	0.586183	0.925349	0.231967	0.159135
HUS1_HUMAN|O60921	UBE2G1_KO-WT	0.158997	0.0985446	9.07287	0.140833	0.750122	0.851295	0.158997
COE1_HUMAN|Q9UH73	UBE2G1_KO-WT	0.158884	0.159053	9.07287	0.343722	0.858239	0.463793	0.158884
RHBL4_HUMAN|Q8TEB9	UBE2G1_KO-WT	0.15877	0.188177	9.07287	0.420511	0.881152	0.376223	0.15877
TRI37_HUMAN|O94972	UBE2G1_KO-WT	0.158682	0.113997	9.07287	0.197101	0.792152	0.70531	0.158682
CHKB_HUMAN|Q9Y259	UBE2G1_KO-WT	0.158548	0.302681	9.07287	0.612962	0.932566	0.212566	0.158548
TRAD1_HUMAN|O14545	UBE2G1_KO-WT	0.158502	0.115219	9.07287	0.201932	0.794351	0.694794	0.158502
ADCY9_HUMAN|O60503	UBE2G1_KO-WT	0.158476	0.146287	9.07287	0.306613	0.842955	0.51341	0.158476
AAGAB_HUMAN|Q6PD74	UBE2G1_KO-WT	0.158411	0.0826407	9.07287	0.0872341	0.679618	1.05931	0.158411
IVD_HUMAN|P26440	UBE2G1_KO-WT	0.158277	0.252198	9.07287	0.545741	0.915652	0.263013	0.158277
ILDR2_HUMAN|Q71H61	UBE2G1_KO-WT	0.158213	0.287329	9.07287	0.595182	0.927385	0.22535	0.158213
CDK19_HUMAN|Q9BWU1	UBE2G1_KO-WT	0.158179	0.0955896	9.07287	0.132086	0.737738	0.879143	0.158179
TNPO1_HUMAN|Q92973	UBE2G1_KO-WT	0.158054	0.106081	9.07287	0.170158	0.778875	0.769147	0.158054
NEUM_HUMAN|P17677	UBE2G1_KO-WT	0.157943	0.733865	9.07287	0.834355	0.982171	0.078649	0.157943
SKAP_HUMAN|Q9Y448	UBE2G1_KO-WT	0.15793	0.177392	9.07287	0.396305	0.872926	0.401971	0.15793
H90B3_HUMAN|Q58FF7	UBE2G1_KO-WT	0.157921	0.0856816	9.07287	0.0981574	0.695207	1.00808	0.157921
MRT4_HUMAN|Q9UKD2	UBE2G1_KO-WT	0.157875	0.100412	9.07287	0.150066	0.756846	0.823718	0.157875
FBP1L_HUMAN|Q5T0N5	UBE2G1_KO-WT	0.157712	0.129969	9.07287	0.255599	0.826878	0.592441	0.157712
DNLI3_HUMAN|P49916	UBE2G1_KO-WT	0.157634	0.157015	9.07287	0.34143	0.858239	0.466698	0.157634
KDM5C_HUMAN|P41229-2	UBE2G1_KO-WT	0.157632	0.114185	9.07287	0.200491	0.793411	0.697906	0.157632
FBW1B_HUMAN|Q9UKB1-3	UBE2G1_KO-WT	0.157585	0.162635	9.07287	0.357689	0.866628	0.446494	0.157585
FAAA_HUMAN|P16930	UBE2G1_KO-WT	0.157478	0.154766	9.07287	0.335268	0.856028	0.474607	0.157478
MK08_HUMAN|P45983	UBE2G1_KO-WT	0.157419	0.16957	9.07287	0.377266	0.869612	0.423353	0.157419
ARHG2_HUMAN|Q92974	UBE2G1_KO-WT	0.157402	0.150958	9.07287	0.324078	0.849109	0.489351	0.157402
ARCH_HUMAN|Q8IWT0	UBE2G1_KO-WT	0.157312	0.153542	9.07287	0.332113	0.852551	0.478714	0.157312
TRIM9_HUMAN|Q9C026	UBE2G1_KO-WT	0.15729	0.276342	9.07287	0.583044	0.924244	0.234298	0.15729
RAB36_HUMAN|O95755	UBE2G1_KO-WT	0.157281	0.280295	9.07287	0.588301	0.92662	0.2304	0.157281
FBSL_HUMAN|Q9HCM7	UBE2G1_KO-WT	0.157185	0.0888776	9.07287	0.11049	0.707989	0.956677	0.157185
B7ZKR9_HUMAN|B7ZKR9	UBE2G1_KO-WT	0.157128	0.134427	9.07287	0.272246	0.833272	0.565039	0.157128
MAOX_HUMAN|P48163	UBE2G1_KO-WT	0.156843	0.169283	9.07287	0.378165	0.870266	0.422318	0.156843
DHX33_HUMAN|Q9H6R0	UBE2G1_KO-WT	0.156792	0.156954	9.07287	0.343705	0.858239	0.463814	0.156792
BACH_HUMAN|O00154	UBE2G1_KO-WT	0.156746	0.137315	9.07287	0.282893	0.833875	0.548378	0.156746
WIPI3_HUMAN|Q5MNZ6	UBE2G1_KO-WT	0.156735	0.17489	9.07287	0.393307	0.872676	0.405268	0.156735
IPO4_HUMAN|Q8TEX9	UBE2G1_KO-WT	0.156583	0.134334	9.07287	0.273493	0.833387	0.563053	0.156583
LRC45_HUMAN|Q96CN5	UBE2G1_KO-WT	0.156553	0.196675	9.07287	0.446361	0.88713	0.350314	0.156553
GSTA4_HUMAN|O15217	UBE2G1_KO-WT	0.156432	0.269526	9.07287	0.575776	0.922937	0.239746	0.156432
DAZP2_HUMAN|Q15038	UBE2G1_KO-WT	0.156404	0.161423	9.07287	0.357711	0.866628	0.446468	0.156404
CRIPT_HUMAN|Q9P021	UBE2G1_KO-WT	0.156324	0.134993	9.07287	0.276432	0.833387	0.558412	0.156324
S23IP_HUMAN|Q9Y6Y8	UBE2G1_KO-WT	0.15629	0.16831	9.07287	0.377146	0.869612	0.42349	0.15629
CHD9_HUMAN|Q3L8U1	UBE2G1_KO-WT	0.156264	0.085669	9.07287	0.101183	0.699691	0.994893	0.156264
UBL5_HUMAN|Q9BZL1	UBE2G1_KO-WT	0.156138	0.148603	9.07287	0.320575	0.846817	0.49407	0.156138
SOX8_HUMAN|P57073	UBE2G1_KO-WT	0.156134	0.12681	9.07287	0.249192	0.826242	0.603466	0.156134
CAF17_HUMAN|Q5T440	UBE2G1_KO-WT	0.155939	0.235377	9.07287	0.524117	0.910806	0.280572	0.155939
VANG1_HUMAN|Q8TAA9	UBE2G1_KO-WT	0.155663	0.161153	9.07287	0.359116	0.86694	0.444765	0.155663
SC5A3_HUMAN|P53794	UBE2G1_KO-WT	0.155467	0.128031	9.07287	0.255294	0.826878	0.592959	0.155467
BTG3_HUMAN|Q14201	UBE2G1_KO-WT	0.155181	0.133331	9.07287	0.274164	0.833387	0.561989	0.155181
LTV1_HUMAN|Q96GA3	UBE2G1_KO-WT	0.155167	0.141492	9.07287	0.301047	0.838114	0.521366	0.155167
NCLN_HUMAN|Q969V3-2	UBE2G1_KO-WT	0.155156	0.104523	9.07287	0.171587	0.780158	0.765516	0.155156
PSME3_HUMAN|P61289	UBE2G1_KO-WT	0.155145	0.144204	9.07287	0.309762	0.843821	0.508972	0.155145
ZN408_HUMAN|Q9H9D4	UBE2G1_KO-WT	0.155019	0.168997	9.07287	0.382728	0.870932	0.41711	0.155019
HLAE_HUMAN|P13747	UBE2G1_KO-WT	0.154967	0.188576	9.07287	0.432269	0.882146	0.364246	0.154967
MEF2D_HUMAN|Q14814-4	UBE2G1_KO-WT	0.154891	0.121874	9.07287	0.235379	0.813145	0.628232	0.154891
BMR1A_HUMAN|P36894	UBE2G1_KO-WT	0.154872	0.16336	9.07287	0.367675	0.869578	0.434536	0.154872
KDM5C_HUMAN|P41229	UBE2G1_KO-WT	0.154498	0.0819786	9.07287	0.0918628	0.680573	1.03686	0.154498
HERP1_HUMAN|Q15011	UBE2G1_KO-WT	0.154475	0.111608	9.07287	0.19943	0.792152	0.700209	0.154475
VGFR1_HUMAN|P17948	UBE2G1_KO-WT	0.154452	0.221487	9.07287	0.503065	0.903475	0.298376	0.154452
HAT1_HUMAN|O14929	UBE2G1_KO-WT	0.154417	0.195832	9.07287	0.450506	0.887364	0.3463	0.154417
GIPC1_HUMAN|O14908	UBE2G1_KO-WT	0.154329	0.0855402	9.07287	0.10443	0.702761	0.981176	0.154329
TBCD1_HUMAN|Q86TI0	UBE2G1_KO-WT	0.154285	0.207506	9.07287	0.475978	0.898217	0.322413	0.154285
PLK1_HUMAN|P53350	UBE2G1_KO-WT	0.154263	0.105713	9.07287	0.178231	0.783634	0.749016	0.154263
PARVB_HUMAN|Q9HBI1	UBE2G1_KO-WT	0.15421	0.187381	9.07287	0.431621	0.882145	0.364898	0.15421
SOX6_HUMAN|P35712	UBE2G1_KO-WT	0.15419	0.220256	9.07287	0.50145	0.903304	0.299772	0.15419
DNM3B_HUMAN|Q9UBC3	UBE2G1_KO-WT	0.154174	0.10085	9.07287	0.160408	0.767328	0.794774	0.154174
SNG1_HUMAN|O43759	UBE2G1_KO-WT	0.15401	0.136085	9.07287	0.286777	0.833875	0.542455	0.15401
ELL_HUMAN|P55199	UBE2G1_KO-WT	0.153792	0.0925056	9.07287	0.130501	0.736107	0.884387	0.153792
RFNG_HUMAN|Q9Y644	UBE2G1_KO-WT	0.153676	0.162107	9.07287	0.367698	0.869578	0.434509	0.153676
HNRH3_HUMAN|P31942-2	UBE2G1_KO-WT	0.153618	0.223228	9.07287	0.508557	0.906716	0.29366	0.153618
SRPRA_HUMAN|P08240	UBE2G1_KO-WT	0.153609	0.132825	9.07287	0.277029	0.833387	0.557475	0.153609
NSD1_HUMAN|Q96L73	UBE2G1_KO-WT	0.153446	0.115783	9.07287	0.217479	0.801227	0.662582	0.153446
UBE2W_HUMAN|Q96B02	UBE2G1_KO-WT	0.153358	0.111156	9.07287	0.200738	0.793449	0.69737	0.153358
I3L2X7_HUMAN|I3L2X7	UBE2G1_KO-WT	0.153339	0.187095	9.07287	0.433458	0.882598	0.363053	0.153339
PDXK_HUMAN|O00764	UBE2G1_KO-WT	0.15328	0.111308	9.07287	0.201508	0.794351	0.695709	0.15328
GPCP1_HUMAN|Q9NPB8	UBE2G1_KO-WT	0.153155	0.183385	9.07287	0.425075	0.882145	0.371535	0.153155
KAT2A_HUMAN|Q92830	UBE2G1_KO-WT	0.153012	0.164173	9.07287	0.375465	0.869578	0.425431	0.153012
TTC9C_HUMAN|Q8N5M4	UBE2G1_KO-WT	0.152905	0.0890069	9.07287	0.119669	0.717277	0.92202	0.152905
NIP7_HUMAN|Q9Y221	UBE2G1_KO-WT	0.152854	0.102224	9.07287	0.168788	0.775804	0.772659	0.152854
CDK1_HUMAN|P06493	UBE2G1_KO-WT	0.152838	0.124198	9.07287	0.24942	0.82665	0.603068	0.152838
ZN267_HUMAN|Q14586	UBE2G1_KO-WT	0.152795	0.166204	9.07287	0.381718	0.870932	0.418257	0.152795
NDKA_HUMAN|P15531	UBE2G1_KO-WT	0.152759	0.169762	9.07287	0.391462	0.872676	0.40731	0.152759
KMT2D_HUMAN|O14686	UBE2G1_KO-WT	0.152745	0.0964333	9.07287	0.147395	0.754043	0.831516	0.152745
PI51A_HUMAN|Q99755	UBE2G1_KO-WT	0.152673	0.119821	9.07287	0.234268	0.812518	0.630287	0.152673
F1712_HUMAN|A8MVW0	UBE2G1_KO-WT	0.152618	0.107157	9.07287	0.187848	0.784606	0.726192	0.152618
ATD3B_HUMAN|Q5T9A4	UBE2G1_KO-WT	0.152533	0.144065	9.07287	0.317072	0.84632	0.498842	0.152533
CBPC1_HUMAN|Q9UPW5	UBE2G1_KO-WT	0.152532	0.162886	9.07287	0.373306	0.869578	0.427935	0.152532
ALKB6_HUMAN|Q3KRA9	UBE2G1_KO-WT	0.152503	0.212018	9.07287	0.490073	0.901837	0.309739	0.152503
RANG_HUMAN|P43487	UBE2G1_KO-WT	0.152489	0.0926174	9.07287	0.133808	0.739236	0.873516	0.152489
TOR3A_HUMAN|Q9H497	UBE2G1_KO-WT	0.152477	0.137124	9.07287	0.294749	0.833875	0.530547	0.152477
COE3_HUMAN|Q9H4W6	UBE2G1_KO-WT	0.152396	0.177609	9.07287	0.412962	0.877785	0.38409	0.152396
PSN1_HUMAN|P49768	UBE2G1_KO-WT	0.152381	0.104295	9.07287	0.17775	0.783634	0.750189	0.152381
CASP6_HUMAN|P55212	UBE2G1_KO-WT	0.152327	0.196732	9.07287	0.458462	0.890644	0.338697	0.152327
ADIP_HUMAN|Q9Y2D8	UBE2G1_KO-WT	0.152249	0.178032	9.07287	0.414465	0.878739	0.382512	0.152249
TAF9B_HUMAN|Q9HBM6	UBE2G1_KO-WT	0.152244	0.0913022	9.07287	0.129497	0.734746	0.88774	0.152244
DVL1_HUMAN|O14640-2	UBE2G1_KO-WT	0.152186	0.118295	9.07287	0.230127	0.808074	0.638033	0.152186
CDK9_HUMAN|P50750	UBE2G1_KO-WT	0.152123	0.108818	9.07287	0.19536	0.792152	0.709164	0.152123
PKHA3_HUMAN|Q9HB20	UBE2G1_KO-WT	0.152045	0.131177	9.07287	0.276017	0.833387	0.559064	0.152045
KLHL7_HUMAN|Q8IXQ5	UBE2G1_KO-WT	0.15203	0.09296	9.07287	0.136116	0.739236	0.866091	0.15203
TFE2_HUMAN|P15923	UBE2G1_KO-WT	0.152025	0.136331	9.07287	0.293466	0.833875	0.532442	0.152025
UCKL1_HUMAN|Q9NWZ5	UBE2G1_KO-WT	0.151971	0.0748357	9.07287	0.0725973	0.667538	1.13908	0.151971
MAPK2_HUMAN|P49137	UBE2G1_KO-WT	0.151935	0.0866642	9.07287	0.113212	0.712551	0.946108	0.151935
PYR1_HUMAN|P27708	UBE2G1_KO-WT	0.151875	0.161816	9.07287	0.372265	0.869578	0.429148	0.151875
KRR1_HUMAN|Q13601	UBE2G1_KO-WT	0.151785	0.108877	9.07287	0.196487	0.792152	0.706667	0.151785
ZBT10_HUMAN|Q96DT7	UBE2G1_KO-WT	0.15172	0.0785647	9.07287	0.0852543	0.679618	1.06928	0.15172
C9JBE1_HUMAN|C9JBE1	UBE2G1_KO-WT	0.151663	0.15953	9.07287	0.3664	0.869578	0.436045	0.151663
GRB14_HUMAN|Q14449	UBE2G1_KO-WT	0.151538	0.162328	9.07287	0.374723	0.869578	0.42629	0.151538
COQ8B_HUMAN|Q96D53	UBE2G1_KO-WT	0.151536	0.103232	9.07287	0.17592	0.781827	0.754684	0.151536
FMR1_HUMAN|Q06787-2	UBE2G1_KO-WT	0.151479	0.159512	9.07287	0.366903	0.869578	0.435448	0.151479
GRWD1_HUMAN|Q9BQ67	UBE2G1_KO-WT	0.151333	0.141756	9.07287	0.3133	0.844794	0.50404	0.151333
CP059_HUMAN|Q7L2K0	UBE2G1_KO-WT	0.151301	0.133012	9.07287	0.284478	0.833875	0.545951	0.151301
JIP4_HUMAN|O60271	UBE2G1_KO-WT	0.151191	0.181146	9.07287	0.42535	0.882145	0.371253	0.151191
BRPF3_HUMAN|Q9ULD4	UBE2G1_KO-WT	0.151154	0.1132	9.07287	0.214314	0.798031	0.668948	0.151154
LYRIC_HUMAN|Q86UE4	UBE2G1_KO-WT	0.151152	0.131038	9.07287	0.278188	0.833387	0.555661	0.151152
E9PK54_HUMAN|E9PK54	UBE2G1_KO-WT	0.15114	0.332517	9.07287	0.660126	0.942983	0.180373	0.15114
SP8_HUMAN|Q8IXZ3	UBE2G1_KO-WT	0.15107	0.17674	9.07287	0.414686	0.878739	0.382281	0.15107
SEH1_HUMAN|Q96EE3	UBE2G1_KO-WT	0.151029	0.0837537	9.07287	0.104581	0.702761	0.980547	0.151029
TTC12_HUMAN|Q9H892	UBE2G1_KO-WT	0.150931	0.172312	9.07287	0.403668	0.875382	0.393976	0.150931
S39AA_HUMAN|Q9ULF5	UBE2G1_KO-WT	0.150852	0.230339	9.07287	0.528776	0.911203	0.276728	0.150852
TZAP_HUMAN|P10074	UBE2G1_KO-WT	0.150818	0.112766	9.07287	0.213636	0.798031	0.670326	0.150818
LSMD1_HUMAN|Q9BRA0	UBE2G1_KO-WT	0.150796	0.095744	9.07287	0.149442	0.75512	0.825529	0.150796
USF1_HUMAN|P22415	UBE2G1_KO-WT	0.150743	0.13359	9.07287	0.288105	0.833875	0.540449	0.150743
TIMP1_HUMAN|P01033	UBE2G1_KO-WT	0.150724	0.214295	9.07287	0.499488	0.902593	0.301475	0.150724
ASCC1_HUMAN|Q8N9N2-2	UBE2G1_KO-WT	0.150635	0.130709	9.07287	0.2786	0.833399	0.555019	0.150635
ICLN_HUMAN|P54105	UBE2G1_KO-WT	0.15053	0.149469	9.07287	0.339989	0.858239	0.468535	0.15053
NPTX1_HUMAN|Q15818	UBE2G1_KO-WT	0.150494	0.293536	9.07287	0.620413	0.9351	0.207319	0.150494
RM52_HUMAN|Q86TS9	UBE2G1_KO-WT	0.150473	0.116473	9.07287	0.228322	0.806979	0.641452	0.150473
CP51A_HUMAN|Q16850	UBE2G1_KO-WT	0.150438	0.107308	9.07287	0.194211	0.790551	0.711726	0.150438
FWCH1_HUMAN|Q4VC44	UBE2G1_KO-WT	0.149979	0.112297	9.07287	0.21423	0.798031	0.66912	0.149979
RPA43_HUMAN|Q3B726	UBE2G1_KO-WT	0.149942	0.119828	9.07287	0.242123	0.820727	0.615964	0.149942
TAF5L_HUMAN|O75529	UBE2G1_KO-WT	0.149938	0.105394	9.07287	0.188297	0.784606	0.725158	0.149938
TSR3_HUMAN|Q9UJK0	UBE2G1_KO-WT	0.149535	0.114329	9.07287	0.223061	0.804271	0.651577	0.149535
CRIP2_HUMAN|P52943	UBE2G1_KO-WT	0.149457	0.227113	9.07287	0.526834	0.911203	0.278326	0.149457
SCRN2_HUMAN|Q96FV2	UBE2G1_KO-WT	0.14943	0.180418	9.07287	0.428783	0.882145	0.367763	0.14943
PO2F1_HUMAN|P14859	UBE2G1_KO-WT	0.14942	0.111275	9.07287	0.21196	0.798031	0.673746	0.14942
CNIH4_HUMAN|Q9P003	UBE2G1_KO-WT	0.14936	0.150855	9.07287	0.347797	0.860348	0.458674	0.14936
GID4_HUMAN|Q8IVV7	UBE2G1_KO-WT	0.14934	0.0986319	9.07287	0.164028	0.768376	0.785083	0.14934
ING3_HUMAN|Q9NXR8	UBE2G1_KO-WT	0.149286	0.138475	9.07287	0.308829	0.843821	0.510283	0.149286
MLF2_HUMAN|Q15773	UBE2G1_KO-WT	0.14922	0.0960157	9.07287	0.154306	0.763558	0.811618	0.14922
IPP2M_HUMAN|Q6NXS1	UBE2G1_KO-WT	0.149019	0.105887	9.07287	0.192649	0.789352	0.715234	0.149019
MA1A1_HUMAN|P33908	UBE2G1_KO-WT	0.149019	0.18585	9.07287	0.443148	0.886299	0.353452	0.149019
DECR_HUMAN|Q16698	UBE2G1_KO-WT	0.149001	0.400958	9.07287	0.718712	0.956339	0.143445	0.149001
K7EL68_HUMAN|K7EL68	UBE2G1_KO-WT	0.148912	0.111522	9.07287	0.214317	0.798031	0.668943	0.148912
CAV1_HUMAN|Q03135	UBE2G1_KO-WT	0.148877	0.260342	9.07287	0.581311	0.924086	0.235591	0.148877
KCTD1_HUMAN|Q719H9	UBE2G1_KO-WT	0.148867	0.102881	9.07287	0.181551	0.783762	0.741001	0.148867
MP2K1_HUMAN|Q02750	UBE2G1_KO-WT	0.148853	0.0781956	9.07287	0.0891111	0.680573	1.05007	0.148853
GANP_HUMAN|O60318	UBE2G1_KO-WT	0.148811	0.11847	9.07287	0.240456	0.818986	0.618965	0.148811
PPID_HUMAN|Q08752	UBE2G1_KO-WT	0.148742	0.0987112	9.07287	0.165851	0.771231	0.780281	0.148742
VASH1_HUMAN|Q7L8A9	UBE2G1_KO-WT	0.148698	0.137462	9.07287	0.307282	0.843724	0.512463	0.148698
ARMX3_HUMAN|Q9UH62	UBE2G1_KO-WT	0.148596	0.0968862	9.07287	0.159199	0.767328	0.79806	0.148596
GCFC2_HUMAN|P16383	UBE2G1_KO-WT	0.148551	0.107345	9.07287	0.199494	0.792152	0.700069	0.148551
TBCE_HUMAN|Q15813	UBE2G1_KO-WT	0.148547	0.141822	9.07287	0.322006	0.848855	0.492136	0.148547
REXO4_HUMAN|Q9GZR2	UBE2G1_KO-WT	0.148545	0.0941418	9.07287	0.148777	0.754043	0.827465	0.148545
F135A_HUMAN|Q9P2D6	UBE2G1_KO-WT	0.14853	0.133959	9.07287	0.296053	0.833875	0.528631	0.14853
MSRB3_HUMAN|Q8IXL7-2	UBE2G1_KO-WT	0.148517	0.169943	9.07287	0.4047	0.875529	0.392867	0.148517
RPAB2_HUMAN|P61218	UBE2G1_KO-WT	0.148467	0.108161	9.07287	0.202837	0.794351	0.692853	0.148467
DNA2_HUMAN|P51530	UBE2G1_KO-WT	0.148391	0.238053	9.07287	0.5484	0.915997	0.260903	0.148391
MLX_HUMAN|Q9UH92	UBE2G1_KO-WT	0.148356	0.115083	9.07287	0.229253	0.807879	0.639685	0.148356
H0Y641_HUMAN|H0Y641	UBE2G1_KO-WT	0.148294	0.19666	9.07287	0.46993	0.895361	0.327967	0.148294
KANL2_HUMAN|Q9H9L4	UBE2G1_KO-WT	0.148291	0.110494	9.07287	0.212189	0.798031	0.673278	0.148291
ABL2_HUMAN|P42684	UBE2G1_KO-WT	0.148256	0.100904	9.07287	0.175559	0.781827	0.755576	0.148256
ESYT2_HUMAN|A0FGR8-2	UBE2G1_KO-WT	0.148192	0.145773	9.07287	0.335686	0.856446	0.474067	0.148192
MAP2_HUMAN|P50579	UBE2G1_KO-WT	0.148097	0.242582	9.07287	0.556511	0.917317	0.254527	0.148097
SP130_HUMAN|Q9H0E3-2	UBE2G1_KO-WT	0.148018	0.121934	9.07287	0.255432	0.826878	0.592725	0.148018
TEAN2_HUMAN|Q96MN5	UBE2G1_KO-WT	0.147823	0.166734	9.07287	0.398196	0.872926	0.399904	0.147823
NAGAB_HUMAN|P17050	UBE2G1_KO-WT	0.147792	0.116676	9.07287	0.23682	0.814043	0.625582	0.147792
IF4A3_HUMAN|P38919	UBE2G1_KO-WT	0.147705	0.151044	9.07287	0.353482	0.864086	0.451633	0.147705
B2RB99_HUMAN|B2RB99	UBE2G1_KO-WT	0.147688	0.0928315	9.07287	0.145818	0.754043	0.836189	0.147688
TOIP2_HUMAN|Q8NFQ8	UBE2G1_KO-WT	0.147652	0.0912501	9.07287	0.139822	0.748684	0.854423	0.147652
MAT1_HUMAN|P51948	UBE2G1_KO-WT	0.147613	0.179606	9.07287	0.432216	0.882146	0.364299	0.147613
H1BP3_HUMAN|Q53T59	UBE2G1_KO-WT	0.147605	0.135886	9.07287	0.305388	0.841351	0.515147	0.147605
TCAL1_HUMAN|Q15170-2	UBE2G1_KO-WT	0.147484	0.125241	9.07287	0.268921	0.832356	0.570375	0.147484
CK084_HUMAN|Q9BUA3	UBE2G1_KO-WT	0.147382	0.130038	9.07287	0.286117	0.833875	0.543456	0.147382
PI42B_HUMAN|P78356	UBE2G1_KO-WT	0.147363	0.199144	9.07287	0.478022	0.898408	0.320552	0.147363
CA198_HUMAN|Q9H425	UBE2G1_KO-WT	0.147258	0.132103	9.07287	0.293626	0.833875	0.532206	0.147258
NU155_HUMAN|O75694	UBE2G1_KO-WT	0.147254	0.109985	9.07287	0.213197	0.798031	0.671219	0.147254
ZN282_HUMAN|Q9UDV7	UBE2G1_KO-WT	0.147205	0.147193	9.07287	0.343196	0.858239	0.464458	0.147205
PHLP_HUMAN|Q13371	UBE2G1_KO-WT	0.147165	0.117926	9.07287	0.243296	0.820815	0.613866	0.147165
MRGBP_HUMAN|Q9NV56	UBE2G1_KO-WT	0.147055	0.0892554	9.07287	0.133571	0.739236	0.874287	0.147055
TM206_HUMAN|Q9H813	UBE2G1_KO-WT	0.14703	0.146619	9.07287	0.34195	0.858239	0.466037	0.14703
EZH2_HUMAN|Q15910	UBE2G1_KO-WT	0.146983	0.108538	9.07287	0.208434	0.798022	0.681031	0.146983
TOM22_HUMAN|Q9NS69	UBE2G1_KO-WT	0.146892	0.105988	9.07287	0.198881	0.792152	0.701406	0.146892
V9HW89_HUMAN|V9HW89	UBE2G1_KO-WT	0.146781	0.138018	9.07287	0.315044	0.845858	0.501629	0.146781
NSRP1_HUMAN|Q9H0G5	UBE2G1_KO-WT	0.146757	0.235124	9.07287	0.547888	0.91589	0.261308	0.146757
NDK7_HUMAN|Q9Y5B8	UBE2G1_KO-WT	0.146756	0.109727	9.07287	0.213628	0.798031	0.670342	0.146756
ZEP1_HUMAN|P15822	UBE2G1_KO-WT	0.146694	0.122718	9.07287	0.26225	0.829628	0.581285	0.146694
NAA20_HUMAN|P61599	UBE2G1_KO-WT	0.14665	0.103992	9.07287	0.191827	0.789352	0.717089	0.14665
SPOP_HUMAN|O43791	UBE2G1_KO-WT	0.146626	0.14747	9.07287	0.345865	0.860156	0.461093	0.146626
JIP3_HUMAN|Q9UPT6	UBE2G1_KO-WT	0.146571	0.186058	9.07287	0.45092	0.887364	0.345901	0.146571
RT29_HUMAN|P51398	UBE2G1_KO-WT	0.146516	0.173152	9.07287	0.419214	0.881152	0.377564	0.146516
TAD2B_HUMAN|Q86TJ2	UBE2G1_KO-WT	0.146492	0.12378	9.07287	0.266697	0.830105	0.573981	0.146492
PMS2_HUMAN|P54278	UBE2G1_KO-WT	0.146436	0.115356	9.07287	0.23588	0.813242	0.627309	0.146436
CEP95_HUMAN|Q96GE4	UBE2G1_KO-WT	0.146265	0.245514	9.07287	0.565906	0.921196	0.247256	0.146265
F4MH51_HUMAN|F4MH51	UBE2G1_KO-WT	0.146251	0.158539	9.07287	0.380148	0.870932	0.420047	0.146251
RAB5C_HUMAN|P51148	UBE2G1_KO-WT	0.146215	0.207892	9.07287	0.499505	0.902593	0.301461	0.146215
MCAF1_HUMAN|Q6VMQ6	UBE2G1_KO-WT	0.146196	0.109979	9.07287	0.216204	0.800414	0.665136	0.146196
NADE_HUMAN|Q6IA69	UBE2G1_KO-WT	0.146089	0.261651	9.07287	0.590127	0.926657	0.229054	0.146089
A2VCL3_HUMAN|A2VCL3	UBE2G1_KO-WT	0.146076	0.167089	9.07287	0.404535	0.875529	0.393044	0.146076
CCHCR_HUMAN|Q8TD31	UBE2G1_KO-WT	0.145992	0.109199	9.07287	0.213794	0.798031	0.670005	0.145992
PO3F3_HUMAN|P20264	UBE2G1_KO-WT	0.145963	0.215196	9.07287	0.51452	0.909503	0.288597	0.145963
NOP14_HUMAN|P78316	UBE2G1_KO-WT	0.1459	0.153464	9.07287	0.366387	0.869578	0.43606	0.1459
DCLK1_HUMAN|O15075	UBE2G1_KO-WT	0.145851	0.172195	9.07287	0.418771	0.881152	0.378024	0.145851
FYV1_HUMAN|Q9Y2I7	UBE2G1_KO-WT	0.14578	0.109921	9.07287	0.217179	0.801227	0.663181	0.14578
F207A_HUMAN|Q9NSI2	UBE2G1_KO-WT	0.14577	0.101696	9.07287	0.185294	0.783762	0.732138	0.14577
AP4A_HUMAN|P50583	UBE2G1_KO-WT	0.145766	0.129768	9.07287	0.290159	0.833875	0.537364	0.145766
NACC2_HUMAN|Q96BF6	UBE2G1_KO-WT	0.145589	0.101495	9.07287	0.185	0.783762	0.732827	0.145589
INTU_HUMAN|Q9ULD6	UBE2G1_KO-WT	0.145584	0.169499	9.07287	0.412508	0.877343	0.384568	0.145584
TTC3_HUMAN|P53804	UBE2G1_KO-WT	0.145561	0.127981	9.07287	0.284529	0.833875	0.545873	0.145561
VAMP4_HUMAN|O75379	UBE2G1_KO-WT	0.145475	0.151235	9.07287	0.361025	0.868159	0.442462	0.145475
SHPRH_HUMAN|Q149N8	UBE2G1_KO-WT	0.145458	0.105584	9.07287	0.201335	0.794351	0.69608	0.145458
CC134_HUMAN|Q9H6E4	UBE2G1_KO-WT	0.145251	0.120252	9.07287	0.257633	0.827826	0.588998	0.145251
PPR35_HUMAN|Q8TAP8	UBE2G1_KO-WT	0.145215	0.155082	9.07287	0.373332	0.869578	0.427905	0.145215
MCLN3_HUMAN|Q8TDD5	UBE2G1_KO-WT	0.145124	0.100379	9.07287	0.181887	0.783762	0.740199	0.145124
UCHL5_HUMAN|Q9Y5K5	UBE2G1_KO-WT	0.145076	0.127512	9.07287	0.284378	0.833875	0.546104	0.145076
UB2G2_HUMAN|P60604	UBE2G1_KO-WT	0.144933	0.138633	9.07287	0.322871	0.849109	0.490971	0.144933
I17RA_HUMAN|Q96F46	UBE2G1_KO-WT	0.144901	0.10849	9.07287	0.214211	0.798031	0.669157	0.144901
BCL2_HUMAN|P10415	UBE2G1_KO-WT	0.144898	0.261386	9.07287	0.592742	0.926844	0.227134	0.144898
EME1_HUMAN|Q96AY2	UBE2G1_KO-WT	0.144893	0.140352	9.07287	0.32864	0.852469	0.483279	0.144893
SRF_HUMAN|P11831	UBE2G1_KO-WT	0.144656	0.12892	9.07287	0.290652	0.833875	0.536627	0.144656
[truncated: 8,022 more rows]
